# Supplementary material for: Weak evidence of density dependent population regulation when using the ability of two simple density dependent models to predict population size
Source: Sci Rep. 2024 Feb 29;14:5051. doi: 10.1038/s41598-024-55533-4 (PMC10904816; doi:10.1038/s41598-024-55533-4)
Supplement: Supplementary file 1 — Supplementary Information 1. [file 41598_2024_55533_MOESM1_ESM.xlsx]

## Sheet: ALF
Plot	Species	Year	Count	LogCount	Diff
A-02	arrowtooth_flounder	1982	20.378	1.30916	0.346244
A-02	arrowtooth_flounder	1983	45.2278	1.65541	-0.251491
A-02	arrowtooth_flounder	1984	25.3463	1.40391	-0.0122421
A-02	arrowtooth_flounder	1985	24.6418	1.39167	0.507411
A-02	arrowtooth_flounder	1986	79.2654	1.89908	-0.203474
A-02	arrowtooth_flounder	1987	49.6146	1.69561	0.281949
A-02	arrowtooth_flounder	1988	94.9638	1.97756	-0.0517285
A-02	arrowtooth_flounder	1989	84.3004	1.92583	0.108221
A-02	arrowtooth_flounder	1990	108.156	2.03405	-0.692153
A-02	arrowtooth_flounder	1991	21.9734	1.3419	0.270265
A-02	arrowtooth_flounder	1992	40.9414	1.61216	0.0536659
A-02	arrowtooth_flounder	1993	46.3264	1.66583	0.0368363
A-02	arrowtooth_flounder	1994	50.4272	1.70266	0.416507
A-02	arrowtooth_flounder	1995	131.574	2.11917	-0.284577
A-02	arrowtooth_flounder	1996	68.3273	1.83459	0.0572402
A-02	arrowtooth_flounder	1997	77.9533	1.89183	-0.579884
A-02	arrowtooth_flounder	1998	20.5093	1.31195	0.212947
A-02	arrowtooth_flounder	1999	33.4887	1.5249	0.434714
A-02	arrowtooth_flounder	2000	91.1196	1.95961	-0.623058
A-02	arrowtooth_flounder	2001	21.7047	1.33655	0.405093
A-02	arrowtooth_flounder	2002	55.1628	1.74165	-0.300281
A-02	arrowtooth_flounder	2003	27.629	1.44137	0.433978
A-02	arrowtooth_flounder	2004	75.0487	1.87534	0.145668
A-02	arrowtooth_flounder	2005	104.957	2.02101	-0.284601
A-02	arrowtooth_flounder	2006	54.5017	1.73641	0.436259
A-02	arrowtooth_flounder	2007	148.822	2.17267	0.115151
A-02	arrowtooth_flounder	2008	194.008	2.28782	-0.0815095
A-02	flathead_sole	1982	160.809	2.20631	-0.200029
A-02	flathead_sole	1983	101.457	2.00628	0.332286
A-02	flathead_sole	1984	218.056	2.33857	-0.43527
A-02	flathead_sole	1985	80.0382	1.9033	-0.00654243
A-02	flathead_sole	1986	78.8415	1.89675	0.252461
A-02	flathead_sole	1987	140.999	2.14922	0.0898061
A-02	flathead_sole	1988	173.389	2.23902	-0.0243665
A-02	flathead_sole	1989	163.929	2.21465	-0.0386723
A-02	flathead_sole	1990	149.963	2.17598	-0.147953
A-02	flathead_sole	1991	106.667	2.02803	-0.14516
A-02	flathead_sole	1992	76.3606	1.88287	0.203637
A-02	flathead_sole	1993	122.041	2.08651	-0.0738895
A-02	flathead_sole	1994	102.948	2.01262	0.0263574
A-02	flathead_sole	1995	109.389	2.03897	-0.0619468
A-02	flathead_sole	1996	94.8478	1.97703	-0.00333935
A-02	flathead_sole	1997	94.1213	1.97369	-0.636183
A-02	flathead_sole	1998	21.7523	1.33751	0.0930455
A-02	flathead_sole	1999	26.9495	1.43055	0.395407
A-02	flathead_sole	2000	66.982	1.82596	-0.657808
A-02	flathead_sole	2001	14.7282	1.16815	0.640664
A-02	flathead_sole	2002	64.3893	1.80881	-0.483493
A-02	flathead_sole	2003	21.1505	1.32532	0.334136
A-02	flathead_sole	2004	45.6517	1.65946	0.103325
A-02	flathead_sole	2005	57.9138	1.76278	-0.178021
A-02	flathead_sole	2006	38.438	1.58476	0.486513
A-02	flathead_sole	2007	117.835	2.07127	-0.134893
A-02	flathead_sole	2008	86.3735	1.93638	-1.38689
A-02	rex_sole	1982	3.544	0.549494	0.278069
A-02	rex_sole	1983	6.723	0.827563	0.199444
A-02	rex_sole	1984	10.6416	1.02701	-0.283529
A-02	rex_sole	1985	5.5396	0.743478	0.395648
A-02	rex_sole	1986	13.7761	1.13913	-0.0568581
A-02	rex_sole	1987	12.0856	1.08227	0.486855
A-02	rex_sole	1988	37.0786	1.56912	-0.292859
A-02	rex_sole	1989	18.8914	1.27626	-0.202341
A-02	rex_sole	1990	11.8556	1.07392	-0.0916523
A-02	rex_sole	1991	9.6	0.982271	-0.28757
A-02	rex_sole	1992	4.9511	0.694702	-0.00254244
A-02	rex_sole	1993	4.9222	0.692159	-0.333558
A-02	rex_sole	1994	2.2835	0.358601	-0.113755
A-02	rex_sole	1995	1.7573	0.244846	-0.134526
A-02	rex_sole	1996	1.2892	0.11032	0.651179
A-02	rex_sole	1997	5.7743	0.761499	-0.542098
A-02	rex_sole	1998	1.6573	0.219401	0.568972
A-02	rex_sole	1999	6.1429	0.788373	0.735248
A-02	rex_sole	2000	33.3904	1.52362	-0.0544434
A-02	rex_sole	2001	29.4563	1.46918	0.372765
A-02	rex_sole	2002	69.4933	1.84194	-0.602904
A-02	rex_sole	2003	17.3396	1.23904	-0.215857
A-02	rex_sole	2004	10.5483	1.02318	-0.574275
A-02	rex_sole	2005	2.8113	0.448907	-0.389192
A-02	rex_sole	2006	1.1474	0.0597148	1.02778
A-02	rex_sole	2007	12.232	1.0875	-0.196345
A-02	rex_sole	2008	7.7831	0.891153	0.212025
A-03	arrowtooth_flounder	1982	12.6817	1.10318	-0.0199903
A-03	arrowtooth_flounder	1983	12.1112	1.08319	-0.0761311
A-03	arrowtooth_flounder	1984	10.1638	1.00706	0.428189
A-03	arrowtooth_flounder	1985	27.2424	1.43525	0.181731
A-03	arrowtooth_flounder	1986	41.3977	1.61698	-0.284643
A-03	arrowtooth_flounder	1987	21.4948	1.33233	0.308535
A-03	arrowtooth_flounder	1988	43.739	1.64087	-0.277447
A-03	arrowtooth_flounder	1989	23.0899	1.36342	0.428454
A-03	arrowtooth_flounder	1990	61.9265	1.79188	-0.0277759
A-03	arrowtooth_flounder	1991	58.0899	1.7641	-0.116306
A-03	arrowtooth_flounder	1992	44.4421	1.64779	0.0900458
A-03	arrowtooth_flounder	1993	54.6815	1.73784	-0.00892283
A-03	arrowtooth_flounder	1994	53.5695	1.72892	-0.264943
A-03	arrowtooth_flounder	1995	29.1055	1.46398	0.313522
A-03	arrowtooth_flounder	1996	59.9097	1.7775	-0.308797
A-03	arrowtooth_flounder	1997	29.4239	1.4687	0.29935
A-03	arrowtooth_flounder	1998	58.6206	1.76805	-0.201331
A-03	arrowtooth_flounder	1999	36.8739	1.56672	0.535935
A-03	arrowtooth_flounder	2000	126.664	2.10265	-0.213272
A-03	arrowtooth_flounder	2001	77.5144	1.88938	-0.467307
A-03	arrowtooth_flounder	2002	26.4287	1.42208	0.0388972
A-03	arrowtooth_flounder	2003	28.905	1.46097	0.196789
A-03	arrowtooth_flounder	2004	45.4739	1.65776	0.235448
A-03	arrowtooth_flounder	2005	78.2007	1.89321	0.246559
A-03	arrowtooth_flounder	2006	137.965	2.13977	0.110981
A-03	arrowtooth_flounder	2007	178.136	2.25075	0.00613556
A-03	arrowtooth_flounder	2008	180.67	2.25689	-0.513192
A-03	flathead_sole	1982	55.4236	1.74369	0.265415
A-03	flathead_sole	1983	102.12	2.00911	0.10167
A-03	flathead_sole	1984	129.057	2.11078	-0.131467
A-03	flathead_sole	1985	95.3484	1.97931	0.0468618
A-03	flathead_sole	1986	106.212	2.02618	0.151814
A-03	flathead_sole	1987	150.657	2.17799	-0.140001
A-03	flathead_sole	1988	109.141	2.03799	-0.20527
A-03	flathead_sole	1989	68.0328	1.83272	0.329585
A-03	flathead_sole	1990	145.313	2.1623	0.153849
A-03	flathead_sole	1991	207.087	2.31615	-0.306758
A-03	flathead_sole	1992	102.187	2.00939	-0.0427923
A-03	flathead_sole	1993	92.5981	1.9666	-0.101404
A-03	flathead_sole	1994	73.3159	1.8652	0.00224869
A-03	flathead_sole	1995	73.6965	1.86745	0.176969
A-03	flathead_sole	1996	110.768	2.04442	-0.374242
A-03	flathead_sole	1997	46.7922	1.67017	0.600092
A-03	flathead_sole	1998	186.323	2.27027	-0.65386
A-03	flathead_sole	1999	41.3434	1.61641	0.164091
A-03	flathead_sole	2000	60.325	1.7805	0.155423
A-03	flathead_sole	2001	86.2821	1.93592	-0.521962
A-03	flathead_sole	2002	25.9393	1.41396	0.201917
A-03	flathead_sole	2003	41.2929	1.61588	0.370164
A-03	flathead_sole	2004	96.8365	1.98604	-0.0622093
A-03	flathead_sole	2005	83.9131	1.92383	0.0716435
A-03	flathead_sole	2006	98.9631	1.99547	0.044508
A-03	flathead_sole	2007	109.643	2.03998	-0.322709
A-03	flathead_sole	2008	52.1522	1.71727	-0.948553
A-03	rex_sole	1982	5.8711	0.768719	0.118177
A-03	rex_sole	1983	7.7072	0.886897	0.400504
A-03	rex_sole	1984	19.3821	1.2874	-0.146236
A-03	rex_sole	1985	13.8409	1.14116	0.0876311
A-03	rex_sole	1986	16.9354	1.2288	-0.102937
A-03	rex_sole	1987	13.3616	1.12586	0.289045
A-03	rex_sole	1988	25.9958	1.4149	-0.192213
A-03	rex_sole	1989	16.699	1.22269	0.074514
A-03	rex_sole	1990	19.8246	1.2972	0.0647046
A-03	rex_sole	1991	23.0096	1.36191	-0.325129
A-03	rex_sole	1992	10.8838	1.03678	-0.0709159
A-03	rex_sole	1993	9.2441	0.965865	-0.156184
A-03	rex_sole	1994	6.4518	0.809681	-0.0916694
A-03	rex_sole	1995	5.2241	0.718011	0.146921
A-03	rex_sole	1996	7.3271	0.864932	-0.192862
A-03	rex_sole	1997	4.6997	0.67207	0.644414
A-03	rex_sole	1998	20.7245	1.31648	-0.213923
A-03	rex_sole	1999	12.6637	1.10256	0.476173
A-03	rex_sole	2000	37.9082	1.57873	-0.00283901
A-03	rex_sole	2001	37.6612	1.57589	-0.302636
A-03	rex_sole	2002	18.7611	1.27326	0.0848556
A-03	rex_sole	2003	22.8094	1.35811	-0.171268
A-03	rex_sole	2004	15.3761	1.18685	-0.121573
A-03	rex_sole	2005	11.6218	1.06527	0.0214743
A-03	rex_sole	2006	12.2109	1.08675	-0.0657735
A-03	rex_sole	2007	10.4948	1.02097	0.0686837
A-03	rex_sole	2008	12.293	1.08966	0.505951
A-04	arrowtooth_flounder	1982	39.4102	1.59561	-0.074998
A-04	arrowtooth_flounder	1983	33.1597	1.52061	-0.140863
A-04	arrowtooth_flounder	1984	23.9744	1.37975	-0.0079542
A-04	arrowtooth_flounder	1985	23.5393	1.37179	0.526506
A-04	arrowtooth_flounder	1986	79.1224	1.8983	-0.748674
A-04	arrowtooth_flounder	1987	14.1132	1.14963	0.301628
A-04	arrowtooth_flounder	1988	28.2653	1.45125	0.258942
A-04	arrowtooth_flounder	1989	51.3092	1.7102	0.116512
A-04	arrowtooth_flounder	1990	67.0976	1.82671	0.259759
A-04	arrowtooth_flounder	1991	122.03	2.08647	-0.554059
A-04	arrowtooth_flounder	1992	34.0727	1.53241	0.034395
A-04	arrowtooth_flounder	1993	36.8809	1.5668	0.0542043
A-04	arrowtooth_flounder	1994	41.7836	1.62101	0.0506307
A-04	arrowtooth_flounder	1995	46.9501	1.67164	0.242578
A-04	arrowtooth_flounder	1996	82.0757	1.91421	-0.0573486
A-04	arrowtooth_flounder	1997	71.9227	1.85687	-0.322079
A-04	arrowtooth_flounder	1998	34.26	1.53479	0.328667
A-04	arrowtooth_flounder	1999	73.0221	1.86345	0.0567233
A-04	arrowtooth_flounder	2000	83.2104	1.92018	-0.556759
A-04	arrowtooth_flounder	2001	23.0897	1.36342	0.23358
A-04	arrowtooth_flounder	2002	39.5365	1.597	-0.0660536
A-04	arrowtooth_flounder	2003	33.9582	1.53094	0.250342
A-04	arrowtooth_flounder	2004	60.4347	1.78129	-0.0281976
A-04	arrowtooth_flounder	2005	56.6355	1.75309	0.437687
A-04	arrowtooth_flounder	2006	155.159	2.19078	-0.392506
A-04	arrowtooth_flounder	2007	62.8449	1.79827	0.221935
A-04	arrowtooth_flounder	2008	104.762	2.02021	-0.169042
A-04	flathead_sole	1982	70.9845	1.85116	0.0042381
A-04	flathead_sole	1983	71.6806	1.8554	-0.132869
A-04	flathead_sole	1984	52.7877	1.72253	-0.130445
A-04	flathead_sole	1985	39.092	1.59209	0.497723
A-04	flathead_sole	1986	122.973	2.08981	-0.260522
A-04	flathead_sole	1987	67.4977	1.82929	0.147507
A-04	flathead_sole	1988	94.7974	1.9768	-0.353556
A-04	flathead_sole	1989	41.9991	1.62324	0.119419
A-04	flathead_sole	1990	55.2916	1.74266	0.200845
A-04	flathead_sole	1991	87.8019	1.9435	0.158778
A-04	flathead_sole	1992	126.556	2.10228	-0.133501
A-04	flathead_sole	1993	93.0638	1.96878	-0.166885
A-04	flathead_sole	1994	63.3718	1.8019	-0.124751
A-04	flathead_sole	1995	47.5494	1.67715	0.345867
A-04	flathead_sole	1996	105.442	2.02301	-0.547883
A-04	flathead_sole	1997	29.8627	1.47513	0.110268
A-04	flathead_sole	1998	38.4944	1.5854	-0.0744144
A-04	flathead_sole	1999	32.4327	1.51098	-0.425072
A-04	flathead_sole	2000	12.1874	1.08591	0.336485
A-04	flathead_sole	2001	26.4482	1.4224	0.329109
A-04	flathead_sole	2002	56.4294	1.75151	0.0866646
A-04	flathead_sole	2003	68.8922	1.83817	0.0697071
A-04	flathead_sole	2004	80.8867	1.90788	-0.0728407
A-04	flathead_sole	2005	68.3969	1.83504	0.0579465
A-04	flathead_sole	2006	78.1597	1.89298	-0.136518
A-04	flathead_sole	2007	57.0775	1.75646	-0.494206
A-04	flathead_sole	2008	18.2919	1.26226	-0.858247
A-04	Pacific_cod	1982	2.5352	0.404012	0.00782626
A-04	Pacific_cod	1983	2.5813	0.411838	0.0444212
A-04	Pacific_cod	1984	2.8593	0.45626	0.121588
A-04	Pacific_cod	1985	3.7831	0.577848	0.203009
A-04	Pacific_cod	1986	6.0375	0.780857	-0.191332
A-04	Pacific_cod	1987	3.8862	0.589525	0.83769
A-04	Pacific_cod	1988	26.7433	1.42721	-0.935377
A-04	Pacific_cod	1989	3.1034	0.491838	-0.352778
A-04	Pacific_cod	1990	1.3774	0.13906	-0.0175659
A-04	Pacific_cod	1991	1.3228	0.121494	0.54733
A-04	Pacific_cod	1992	4.6647	0.668824	0.0589289
A-04	Pacific_cod	1993	5.3426	0.727753	-0.362021
A-04	Pacific_cod	1994	2.3213	0.365731	0.213595
A-04	Pacific_cod	1995	3.796	0.579326	-0.00753588
A-04	Pacific_cod	1996	3.7307	0.57179	-0.16977
A-04	Pacific_cod	1997	2.5236	0.402021	-1.11759
A-04	Pacific_cod	1998	0.1925	-0.715569	1.20795
A-04	Pacific_cod	1999	3.1073	0.492383	-0.3248
A-04	Pacific_cod	2000	1.4709	0.167583	0.233628
A-04	Pacific_cod	2001	2.5189	0.401211	0.108637
A-04	Pacific_cod	2002	3.2348	0.509847	-0.918449
A-04	Pacific_cod	2003	0.3903	-0.408601	1.38159
A-04	Pacific_cod	2004	9.3969	0.972985	-0.569315
A-04	Pacific_cod	2005	2.5332	0.403669	-0.639942
A-04	Pacific_cod	2006	0.5804	-0.236273	0.0119558
A-04	Pacific_cod	2007	0.5966	-0.224317	0.33605
A-04	Pacific_cod	2008	1.2934	0.111733	0.713278
A-04	rex_sole	1982	6.6836	0.82501	-0.925081
A-04	rex_sole	1983	0.7942	-0.10007	0.55633
A-04	rex_sole	1984	2.8593	0.45626	-0.531619
A-04	rex_sole	1985	0.8407	-0.075359	0.276428
A-04	rex_sole	1986	1.5888	0.201069	-0.191321
A-04	rex_sole	1987	1.0227	0.00974826	0.707772
A-04	rex_sole	1988	5.2182	0.717521	-0.255647
A-04	rex_sole	1989	2.8965	0.461874	-0.126536
A-04	rex_sole	1990	2.1644	0.335338	0.439376
A-04	rex_sole	1991	5.9527	0.774714	-0.166584
A-04	rex_sole	1992	4.0563	0.60813	-0.225609
A-04	rex_sole	1993	2.4128	0.382521	-0.113709
A-04	rex_sole	1994	1.857	0.268812	-0.190101
A-04	rex_sole	1995	1.1987	0.0787105	0.168575
A-04	rex_sole	1996	1.7672	0.247286	-0.623416
A-04	rex_sole	1997	0.4206	-0.376131	0.614729
A-04	rex_sole	1998	1.7322	0.238598	0.411398
A-04	rex_sole	1999	4.4668	0.649997	-0.0970607
A-04	rex_sole	2000	3.5722	0.552936	0.381876
A-04	rex_sole	2001	8.6062	0.934811	0.481133
A-04	rex_sole	2002	26.0582	1.41594	-0.354696
A-04	rex_sole	2003	11.5146	1.06125	0.297586
A-04	rex_sole	2004	22.8473	1.35883	-0.345416
A-04	rex_sole	2005	10.3138	1.01342	-0.448067
A-04	rex_sole	2006	3.6758	0.565352	0.11344
A-04	rex_sole	2007	4.773	0.678791	-0.0142247
A-04	rex_sole	2008	4.6192	0.664567	0.653778
A-05	arrowtooth_flounder	1982	20.8135	1.31835	0.440574
A-05	arrowtooth_flounder	1983	57.4009	1.75892	0.22463
A-05	arrowtooth_flounder	1984	96.2828	1.98355	-0.327153
A-05	arrowtooth_flounder	1985	45.331	1.6564	0.106844
A-05	arrowtooth_flounder	1986	57.9748	1.76324	0.164123
A-05	arrowtooth_flounder	1987	84.5984	1.92736	0.233149
A-05	arrowtooth_flounder	1988	144.714	2.16051	-0.400359
A-05	arrowtooth_flounder	1989	57.5642	1.76015	-0.0664677
A-05	arrowtooth_flounder	1990	49.3952	1.69368	0.12258
A-05	arrowtooth_flounder	1991	65.5036	1.81627	0.241316
A-05	arrowtooth_flounder	1992	114.178	2.05758	0.115572
A-05	arrowtooth_flounder	1993	148.989	2.17315	-0.201507
A-05	arrowtooth_flounder	1994	93.6798	1.97165	0.46424
A-05	arrowtooth_flounder	1995	272.826	2.43589	-0.341055
A-05	arrowtooth_flounder	1996	124.403	2.09483	0.0193082
A-05	arrowtooth_flounder	1997	130.059	2.11414	-0.481961
A-05	arrowtooth_flounder	1998	42.8725	1.63218	0.195535
A-05	arrowtooth_flounder	1999	67.2534	1.82771	0.394227
A-05	arrowtooth_flounder	2000	166.702	2.22194	0.148967
A-05	arrowtooth_flounder	2001	234.914	2.37091	-0.244794
A-05	arrowtooth_flounder	2002	133.695	2.12611	-0.294704
A-05	arrowtooth_flounder	2003	67.8282	1.83141	-0.24801
A-05	arrowtooth_flounder	2004	38.3178	1.5834	0.120152
A-05	arrowtooth_flounder	2005	50.5304	1.70355	0.776455
A-05	arrowtooth_flounder	2006	302	2.48001	-0.224395
A-05	arrowtooth_flounder	2007	180.141	2.25561	0.348995
A-05	arrowtooth_flounder	2008	402.352	2.60461	-1.17036
A-05	flathead_sole	1982	27.18	1.43425	0.497004
A-05	flathead_sole	1983	85.3599	1.93125	0.209744
A-05	flathead_sole	1984	138.356	2.141	-0.0169671
A-05	flathead_sole	1985	133.055	2.12403	-0.146733
A-05	flathead_sole	1986	94.907	1.9773	0.0421753
A-05	flathead_sole	1987	104.586	2.01947	-0.0947116
A-05	flathead_sole	1988	84.0934	1.92476	-0.242878
A-05	flathead_sole	1989	48.0711	1.68188	0.599485
A-05	flathead_sole	1990	191.148	2.28137	-0.123731
A-05	flathead_sole	1991	143.76	2.15764	0.367196
A-05	flathead_sole	1992	334.838	2.52483	-0.257149
A-05	flathead_sole	1993	185.219	2.26769	0.0195499
A-05	flathead_sole	1994	193.747	2.28723	0.0964091
A-05	flathead_sole	1995	241.905	2.38364	0.169106
A-05	flathead_sole	1996	357.067	2.55275	-0.0925385
A-05	flathead_sole	1997	288.544	2.46021	-0.249681
A-05	flathead_sole	1998	162.379	2.21053	-0.0574973
A-05	flathead_sole	1999	142.244	2.15303	-0.090131
A-05	flathead_sole	2000	115.585	2.0629	0.138936
A-05	flathead_sole	2001	159.162	2.20184	-0.184869
A-05	flathead_sole	2002	103.985	2.01697	-0.205037
A-05	flathead_sole	2003	64.8533	1.81193	-0.0574614
A-05	flathead_sole	2004	56.816	1.75447	0.138034
A-05	flathead_sole	2005	78.0736	1.8925	0.611327
A-05	flathead_sole	2006	319.029	2.50383	-0.603511
A-05	flathead_sole	2007	79.4914	1.90032	0.391681
A-05	flathead_sole	2008	195.885	2.292	-0.903074
A-05	Pacific_cod	1982	24.4865	1.38893	-1.46094
A-05	Pacific_cod	1983	0.8472	-0.0720141	1.02141
A-05	Pacific_cod	1984	8.9001	0.949395	-0.326425
A-05	Pacific_cod	1985	4.1973	0.62297	0.416476
A-05	Pacific_cod	1986	10.9508	1.03945	0.326815
A-05	Pacific_cod	1987	23.2413	1.36626	-0.348826
A-05	Pacific_cod	1988	10.4096	1.01743	0.610093
A-05	Pacific_cod	1989	42.4157	1.62753	-0.868342
A-05	Pacific_cod	1990	5.7436	0.759184	-0.217842
A-05	Pacific_cod	1991	3.4781	0.541342	-0.0772104
A-05	Pacific_cod	1992	2.9116	0.464132	0.270252
A-05	Pacific_cod	1993	5.4248	0.734384	0.237263
A-05	Pacific_cod	1994	9.368	0.971647	-0.191078
A-05	Pacific_cod	1995	6.0335	0.780569	-0.192398
A-05	Pacific_cod	1996	3.8741	0.588171	0.257498
A-05	Pacific_cod	1997	7.0092	0.845668	-0.271487
A-05	Pacific_cod	1998	3.7513	0.574182	0.185728
A-05	Pacific_cod	1999	5.7532	0.759909	-0.137053
A-05	Pacific_cod	2000	4.1962	0.622856	0.42545
A-05	Pacific_cod	2001	11.1765	1.04831	-0.0783311
A-05	Pacific_cod	2002	9.332	0.969975	0.0349783
A-05	Pacific_cod	2003	10.1147	1.00495	-0.314075
A-05	Pacific_cod	2004	4.9077	0.690878	0.0566503
A-05	Pacific_cod	2005	5.5915	0.747528	0.0774041
A-05	Pacific_cod	2006	6.6824	0.824932	-0.487453
A-05	Pacific_cod	2007	2.1751	0.337479	-0.0662186
A-05	Pacific_cod	2008	1.8675	0.271261	-0.10418
A-05	Pacific_halibut	1982	1.4692	0.167081	-0.239095
A-05	Pacific_halibut	1983	0.8472	-0.0720141	-0.0199837
A-05	Pacific_halibut	1984	0.8091	-0.0919978	-0.58599
A-05	Pacific_halibut	1985	0.2099	-0.677988	0.61193
A-05	Pacific_halibut	1986	0.8589	-0.0660574	0.0344002
A-05	Pacific_halibut	1987	0.9297	-0.0316572	-0.35747
A-05	Pacific_halibut	1988	0.4082	-0.389127	-0.305522
A-05	Pacific_halibut	1989	0.202	-0.694649	0.958994
A-05	Pacific_halibut	1990	1.838	0.264346	-0.978338
A-05	Pacific_halibut	1991	0.1932	-0.713993	0.730984
A-05	Pacific_halibut	1992	1.0399	0.0169916	0.631963
A-05	Pacific_halibut	1993	4.4561	0.648955	-0.621809
A-05	Pacific_halibut	1994	1.0645	0.0271457	0.679632
A-05	Pacific_halibut	1995	5.0907	0.706778	-0.771825
A-05	Pacific_halibut	1996	0.8609	-0.0650473	-0.168466
A-05	Pacific_halibut	1997	0.5841	-0.233513	0.526875
A-05	Pacific_halibut	1998	1.965	0.293363	-0.296895
A-05	Pacific_halibut	1999	0.9919	-0.00353211	-0.716117
A-05	Pacific_halibut	2000	0.1907	-0.719649	0.512671
A-05	Pacific_halibut	2001	0.6209	-0.206978	0.185707
A-05	Pacific_halibut	2002	0.9522	-0.0212718	-0.204211
A-05	Pacific_halibut	2003	0.595	-0.225483	0.455625
A-05	Pacific_halibut	2004	1.6988	0.230142	-0.612932
A-05	Pacific_halibut	2005	0.4142	-0.38279	0.193493
A-05	Pacific_halibut	2006	0.6467	-0.189297	0.439644
A-05	Pacific_halibut	2007	1.7797	0.250347	-0.234359
A-05	Pacific_halibut	2008	1.0375	0.0159881	0.864299
A-05	rex_sole	1982	7.5908	0.880288	0.144633
A-05	rex_sole	1983	10.5906	1.02492	0.579874
A-05	rex_sole	1984	40.2527	1.6048	-0.319064
A-05	rex_sole	1985	19.3077	1.28573	0.110603
A-05	rex_sole	1986	24.9077	1.39633	-0.116259
A-05	rex_sole	1987	19.0579	1.28008	-0.47885
A-05	rex_sole	1988	6.3274	0.801225	-0.00455384
A-05	rex_sole	1989	6.2614	0.796671	0.740667
A-05	rex_sole	1990	34.4618	1.53734	0.203572
A-05	rex_sole	1991	55.0694	1.74091	-0.148744
A-05	rex_sole	1992	39.0991	1.59217	0.1033
A-05	rex_sole	1993	49.5983	1.69547	0.239108
A-05	rex_sole	1994	86.0151	1.93457	-0.525618
A-05	rex_sole	1995	25.6423	1.40896	0.0971325
A-05	rex_sole	1996	32.0693	1.50609	-0.267336
A-05	rex_sole	1997	17.3282	1.23875	-0.0946932
A-05	rex_sole	1998	13.9335	1.14406	0.293334
A-05	rex_sole	1999	27.3775	1.43739	-0.103886
A-05	rex_sole	2000	21.553	1.33351	0.400706
A-05	rex_sole	2001	54.2268	1.73421	0.0614367
A-05	rex_sole	2002	62.467	1.79565	-0.15981
A-05	rex_sole	2003	43.2355	1.63584	0.0933818
A-05	rex_sole	2004	53.6071	1.72922	-0.134306
A-05	rex_sole	2005	39.3474	1.59492	0.37814
A-05	rex_sole	2006	93.9844	1.97306	-0.311474
A-05	rex_sole	2007	45.8756	1.66158	0.30087
A-05	rex_sole	2008	91.7173	1.96245	0.186143
A-05	walleye_pollock	1982	140.797	2.14859	-0.640802
A-05	walleye_pollock	1983	32.1953	1.50779	-0.115491
A-05	walleye_pollock	1984	24.6775	1.3923	1.15495
A-05	walleye_pollock	1985	352.575	2.54725	0.4033
A-05	walleye_pollock	1986	892.383	2.95055	-0.470013
A-05	walleye_pollock	1987	302.37	2.48054	-0.146598
A-05	walleye_pollock	1988	215.745	2.33394	-0.445434
A-05	walleye_pollock	1989	77.3581	1.88851	0.0959896
A-05	walleye_pollock	1990	96.4929	1.9845	-0.185212
A-05	walleye_pollock	1991	62.9917	1.79928	-0.0663013
A-05	walleye_pollock	1992	54.0732	1.73298	-0.173914
A-05	walleye_pollock	1993	36.23	1.55907	-1.92986
A-05	walleye_pollock	1994	0.4258	-0.370794	1.8223
A-05	walleye_pollock	1995	28.2819	1.45151	0.331644
A-05	walleye_pollock	1996	60.695	1.78315	-0.379847
A-05	walleye_pollock	1997	25.3108	1.40331	-0.178211
A-05	walleye_pollock	1998	16.7917	1.22509	0.839576
A-05	walleye_pollock	1999	116.057	2.06467	0.0469891
A-05	walleye_pollock	2000	129.318	2.11166	0.0171659
A-05	walleye_pollock	2001	134.532	2.12883	0.0757472
A-05	walleye_pollock	2002	160.167	2.20457	0.22667
A-05	walleye_pollock	2003	269.925	2.43124	0.203738
A-05	walleye_pollock	2004	431.5	2.63498	-0.377306
A-05	walleye_pollock	2005	180.998	2.25767	0.0103933
A-05	walleye_pollock	2006	185.382	2.26807	-0.275617
A-05	walleye_pollock	2007	98.2766	1.99245	0.644517
A-05	walleye_pollock	2008	433.478	2.63697	-1.34691
B-02	arrowtooth_flounder	1982	19.5012	1.29006	-0.167885
B-02	arrowtooth_flounder	1983	13.2488	1.12218	0.104297
B-02	arrowtooth_flounder	1984	16.8451	1.22647	-0.0640944
B-02	arrowtooth_flounder	1985	14.5338	1.16238	0.0330887
B-02	arrowtooth_flounder	1986	15.6844	1.19547	0.481007
B-02	arrowtooth_flounder	1987	47.4761	1.67648	0.142422
B-02	arrowtooth_flounder	1988	65.9018	1.8189	0.321283
B-02	arrowtooth_flounder	1989	138.096	2.14018	-0.272921
B-02	arrowtooth_flounder	1990	73.6647	1.86726	-0.193214
B-02	arrowtooth_flounder	1991	47.2112	1.67405	-0.148724
B-02	arrowtooth_flounder	1992	33.5213	1.52532	-0.215144
B-02	arrowtooth_flounder	1993	20.4257	1.31018	0.326457
B-02	arrowtooth_flounder	1994	43.3146	1.63663	-0.210226
B-02	arrowtooth_flounder	1995	26.6937	1.42641	0.286773
B-02	arrowtooth_flounder	1996	51.6633	1.71318	0.292095
B-02	arrowtooth_flounder	1997	101.223	2.00528	-0.599919
B-02	arrowtooth_flounder	1998	25.4307	1.40536	-0.0227596
B-02	arrowtooth_flounder	1999	24.1323	1.3826	0.282583
B-02	arrowtooth_flounder	2000	46.2575	1.66518	0.0132688
B-02	arrowtooth_flounder	2001	47.6926	1.67845	0.231732
B-02	arrowtooth_flounder	2002	81.3174	1.91018	-0.282229
B-02	arrowtooth_flounder	2003	42.4575	1.62795	0.130724
B-02	arrowtooth_flounder	2004	57.3692	1.75868	-0.0640929
B-02	arrowtooth_flounder	2005	49.4978	1.69459	0.0996672
B-02	arrowtooth_flounder	2006	62.2663	1.79425	0.0632772
B-02	arrowtooth_flounder	2007	72.0328	1.85753	0.314023
B-02	arrowtooth_flounder	2008	148.441	2.17155	-0.0846137
B-02	flathead_sole	1982	122.163	2.08694	-0.135714
B-02	flathead_sole	1983	89.377	1.95123	0.25802
B-02	flathead_sole	1984	161.9	2.20925	-0.590628
B-02	flathead_sole	1985	41.5545	1.61862	-0.277819
B-02	flathead_sole	1986	21.9179	1.3408	1.0688
B-02	flathead_sole	1987	256.803	2.4096	0.0989416
B-02	flathead_sole	1988	322.508	2.50854	0.215758
B-02	flathead_sole	1989	530.028	2.7243	-0.439405
B-02	flathead_sole	1990	192.705	2.28489	0.24388
B-02	flathead_sole	1991	337.889	2.52877	-0.504014
B-02	flathead_sole	1992	105.867	2.02476	0.35181
B-02	flathead_sole	1993	237.996	2.37657	-0.159863
B-02	flathead_sole	1994	164.704	2.21671	-0.373933
B-02	flathead_sole	1995	69.6262	1.84277	0.262741
B-02	flathead_sole	1996	127.501	2.10551	0.0183968
B-02	flathead_sole	1997	133.018	2.12391	-0.254574
B-02	flathead_sole	1998	74.0179	1.86934	0.230214
B-02	flathead_sole	1999	125.763	2.09955	-0.280047
B-02	flathead_sole	2000	65.994	1.8195	0.0855139
B-02	flathead_sole	2001	80.356	1.90502	-0.00694506
B-02	flathead_sole	2002	79.0812	1.89807	0.0118287
B-02	flathead_sole	2003	81.2647	1.9099	0.0612273
B-02	flathead_sole	2004	93.5684	1.97113	-0.233691
B-02	flathead_sole	2005	54.6309	1.73744	-0.0322377
B-02	flathead_sole	2006	50.7225	1.7052	0.165903
B-02	flathead_sole	2007	74.3196	1.8711	0.0441661
B-02	flathead_sole	2008	82.2753	1.91527	-1.06693
B-03	arrowtooth_flounder	1982	7.0524	0.848337	0.111944
B-03	arrowtooth_flounder	1983	9.126	0.96028	0.417725
B-03	arrowtooth_flounder	1984	23.8784	1.37801	-0.0792133
B-03	arrowtooth_flounder	1985	19.8972	1.29879	0.600458
B-03	arrowtooth_flounder	1986	79.2958	1.89925	-0.391172
B-03	arrowtooth_flounder	1987	32.2165	1.50808	0.0201684
B-03	arrowtooth_flounder	1988	33.7479	1.52825	0.0812196
B-03	arrowtooth_flounder	1989	40.688	1.60947	0.22685
B-03	arrowtooth_flounder	1990	68.5988	1.83632	-0.140308
B-03	arrowtooth_flounder	1991	49.6602	1.69601	0.101683
B-03	arrowtooth_flounder	1992	62.7613	1.79769	-0.203583
B-03	arrowtooth_flounder	1993	39.2743	1.59411	0.182177
B-03	arrowtooth_flounder	1994	59.7428	1.77629	0.10306
B-03	arrowtooth_flounder	1995	75.7435	1.87935	-0.213962
B-03	arrowtooth_flounder	1996	46.2789	1.66538	0.110388
B-03	arrowtooth_flounder	1997	59.672	1.77577	-0.0732263
B-03	arrowtooth_flounder	1998	50.4132	1.70254	-0.0281425
B-03	arrowtooth_flounder	1999	47.25	1.6744	-0.0818831
B-03	arrowtooth_flounder	2000	39.1308	1.59252	0.132478
B-03	arrowtooth_flounder	2001	53.0881	1.725	-0.118516
B-03	arrowtooth_flounder	2002	40.4093	1.60648	-0.219626
B-03	arrowtooth_flounder	2003	24.37	1.38686	0.03792
B-03	arrowtooth_flounder	2004	26.5935	1.42478	0.406735
B-03	arrowtooth_flounder	2005	67.8438	1.83151	0.353593
B-03	arrowtooth_flounder	2006	153.145	2.1851	-0.190762
B-03	arrowtooth_flounder	2007	98.7055	1.99434	0.00848408
B-03	arrowtooth_flounder	2008	100.653	2.00283	-0.19042
B-03	flathead_sole	1982	64.924	1.81241	0.255253
B-03	flathead_sole	1983	116.858	2.06766	0.0721873
B-03	flathead_sole	1984	137.989	2.13985	-0.0661685
B-03	flathead_sole	1985	118.489	2.07368	0.068101
B-03	flathead_sole	1986	138.605	2.14178	-0.0845239
B-03	flathead_sole	1987	114.092	2.05725	-0.0906107
B-03	flathead_sole	1988	92.6069	1.96664	0.388354
B-03	flathead_sole	1989	226.463	2.355	-0.0861055
B-03	flathead_sole	1990	185.734	2.26889	-0.125118
B-03	flathead_sole	1991	139.243	2.14377	0.150325
B-03	flathead_sole	1992	196.834	2.2941	-0.0165042
B-03	flathead_sole	1993	189.494	2.2776	0.062331
B-03	flathead_sole	1994	218.739	2.33993	-0.150724
B-03	flathead_sole	1995	154.597	2.1892	-0.0022354
B-03	flathead_sole	1996	153.804	2.18697	-0.0827271
B-03	flathead_sole	1997	127.127	2.10424	0.119613
B-03	flathead_sole	1998	167.437	2.22385	-0.195311
B-03	flathead_sole	1999	106.793	2.02854	-0.386334
B-03	flathead_sole	2000	43.874	1.64221	0.653844
B-03	flathead_sole	2001	197.72	2.29605	-0.345937
B-03	flathead_sole	2002	89.1486	1.95011	0.128818
B-03	flathead_sole	2003	119.931	2.07893	-0.229679
B-03	flathead_sole	2004	70.673	1.84925	0.0650325
B-03	flathead_sole	2005	82.0892	1.91429	-0.0177075
B-03	flathead_sole	2006	78.8095	1.89658	-0.0498395
B-03	flathead_sole	2007	70.265	1.84674	-0.116431
B-03	flathead_sole	2008	53.7413	1.73031	-1.45921
B-03	rex_sole	1982	1.8668	0.271098	0.418823
B-03	rex_sole	1983	4.8969	0.689921	0.370021
B-03	rex_sole	1984	11.48	1.05994	-0.248146
B-03	rex_sole	1985	6.4833	0.811796	0.206401
B-03	rex_sole	1986	10.4279	1.0182	-0.258861
B-03	rex_sole	1987	5.7456	0.759335	0.44463
B-03	rex_sole	1988	15.9943	1.20397	-0.0933385
B-03	rex_sole	1989	12.9011	1.11063	-0.0133104
B-03	rex_sole	1990	12.5117	1.09732	0.0372496
B-03	rex_sole	1991	13.6322	1.13457	-0.38368
B-03	rex_sole	1992	5.6349	0.750886	-0.150818
B-03	rex_sole	1993	3.9817	0.600069	0.023098
B-03	rex_sole	1994	4.1992	0.623167	0.130539
B-03	rex_sole	1995	5.6716	0.753706	-0.313269
B-03	rex_sole	1996	2.757	0.440437	0.0901087
B-03	rex_sole	1997	3.3927	0.530545	0.160881
B-03	rex_sole	1998	4.9139	0.691426	0.171825
B-03	rex_sole	1999	7.2988	0.863251	0.000802538
B-03	rex_sole	2000	7.3123	0.864054	0.509527
B-03	rex_sole	2001	23.6364	1.37358	-0.273776
B-03	rex_sole	2002	12.5836	1.0998	0.13749
B-03	rex_sole	2003	17.2701	1.23729	-0.343406
B-03	rex_sole	2004	7.8323	0.893889	-0.0751028
B-03	rex_sole	2005	6.5885	0.818787	0.124495
B-03	rex_sole	2006	8.7757	0.943282	-0.182671
B-03	rex_sole	2007	5.7625	0.760611	0.0622303
B-03	rex_sole	2008	6.6503	0.822841	0.0960799
B-03	walleye_pollock	1982	8.297	0.918921	0.935082
B-03	walleye_pollock	1983	71.4502	1.854	-0.216571
B-03	walleye_pollock	1984	43.3943	1.63743	0.945472
B-03	walleye_pollock	1985	382.741	2.5829	-1.19287
B-03	walleye_pollock	1986	24.5491	1.39004	0.321817
B-03	walleye_pollock	1987	51.5054	1.71185	0.486429
B-03	walleye_pollock	1988	157.863	2.19828	-2.05549
B-03	walleye_pollock	1989	1.3893	0.142796	1.38975
B-03	walleye_pollock	1990	34.0837	1.53255	0.527774
B-03	walleye_pollock	1991	114.9	2.06032	-0.447548
B-03	walleye_pollock	1992	40.9989	1.61277	-0.363897
B-03	walleye_pollock	1993	17.7368	1.24888	0.510433
B-03	walleye_pollock	1994	57.4524	1.75931	-1.79798
B-03	walleye_pollock	1995	0.9148	-0.0386738	-0.36594
B-03	walleye_pollock	1996	0.3939	-0.404614	0.704709
B-03	walleye_pollock	1997	1.9957	0.300095	-1.04002
B-03	walleye_pollock	1998	0.182	-0.739929	0.926489
B-03	walleye_pollock	1999	1.5366	0.186561	-0.191716
B-03	walleye_pollock	2000	0.9882	-0.00515515	1.52634
B-03	walleye_pollock	2001	33.2035	1.52118	-1.1265
B-03	walleye_pollock	2002	2.4813	0.394679	-0.412634
B-03	walleye_pollock	2003	0.9595	-0.017955	-0.721735
B-03	walleye_pollock	2004	0.1821	-0.73969	0.944515
B-03	walleye_pollock	2005	1.6026	0.204825	-0.969044
B-03	walleye_pollock	2006	0.1721	-0.764219	0.334529
B-03	walleye_pollock	2007	0.3718	-0.429691	-0.0146105
B-03	walleye_pollock	2008	0.3595	-0.444301	2.15675
B-04	flathead_sole	1982	51.5757	1.71245	0.144377
B-04	flathead_sole	1983	71.9154	1.85682	0.0016389
B-04	flathead_sole	1984	72.1873	1.85846	0.420653
B-04	flathead_sole	1985	190.158	2.27911	-0.737078
B-04	flathead_sole	1986	34.8366	1.54204	0.524268
B-04	flathead_sole	1987	116.494	2.0663	0.191605
B-04	flathead_sole	1988	181.096	2.25791	0.0070147
B-04	flathead_sole	1989	184.045	2.26492	-0.145905
B-04	flathead_sole	1990	131.528	2.11902	0.0230075
B-04	flathead_sole	1991	138.684	2.14203	0.541774
B-04	flathead_sole	1992	482.835	2.6838	-0.628801
B-04	flathead_sole	1993	113.501	2.055	0.0839862
B-04	flathead_sole	1994	137.716	2.13898	-0.202013
B-04	flathead_sole	1995	86.491	1.93697	0.23923
B-04	flathead_sole	1996	150.038	2.1762	-0.17238
B-04	flathead_sole	1997	100.884	2.00382	0.178545
B-04	flathead_sole	1998	152.183	2.18237	-0.784965
B-04	flathead_sole	1999	24.969	1.3974	0.574725
B-04	flathead_sole	2000	93.7834	1.97213	-0.161184
B-04	flathead_sole	2001	64.7056	1.81094	0.336151
B-04	flathead_sole	2002	140.311	2.14709	-0.255496
B-04	flathead_sole	2003	77.9106	1.8916	0.0778757
B-04	flathead_sole	2004	93.2121	1.96947	0.130739
B-04	flathead_sole	2005	125.954	2.10021	-0.19404
B-04	flathead_sole	2006	80.5696	1.90617	0.308247
B-04	flathead_sole	2007	163.839	2.21442	-0.231263
B-04	flathead_sole	2008	96.1956	1.98316	-1.49565
B-04	rex_sole	1982	3.0726	0.487506	0.20175
B-04	rex_sole	1983	4.8894	0.689256	0.174501
B-04	rex_sole	1984	7.3073	0.863757	-0.178123
B-04	rex_sole	1985	4.8488	0.685634	-0.878641
B-04	rex_sole	1986	0.6412	-0.193006	0.636066
B-04	rex_sole	1987	2.7737	0.443059	0.592606
B-04	rex_sole	1988	10.8559	1.03567	-0.45198
B-04	rex_sole	1989	3.8343	0.583686	-0.0988028
B-04	rex_sole	1990	3.0541	0.484883	0.679687
B-04	rex_sole	1991	14.6073	1.16457	-0.628618
B-04	rex_sole	1992	3.4352	0.535952	0.00191742
B-04	rex_sole	1993	3.4504	0.537869	-0.345218
B-04	rex_sole	1994	1.5583	0.192651	0.318015
B-04	rex_sole	1995	3.2409	0.510666	-0.380911
B-04	rex_sole	1996	1.3482	0.129754	0.0914251
B-04	rex_sole	1997	1.6641	0.221179	0.270994
B-04	rex_sole	1998	3.1058	0.492173	-0.506972
B-04	rex_sole	1999	0.9665	-0.0147981	1.22626
B-04	rex_sole	2000	16.2729	1.21146	-0.0624831
B-04	rex_sole	2001	14.0923	1.14898	0.0176525
B-04	rex_sole	2002	14.6769	1.16663	-0.0853735
B-04	rex_sole	2003	12.0576	1.08126	-0.127985
B-04	rex_sole	2004	8.98	0.953276	-0.194213
B-04	rex_sole	2005	5.742	0.759063	-0.0222525
B-04	rex_sole	2006	5.4552	0.736811	0.0584783
B-04	rex_sole	2007	6.2415	0.795289	-0.0769534
B-04	rex_sole	2008	5.228	0.718336	1.17701
B-05	arrowtooth_flounder	1982	78.5866	1.89535	-0.586004
B-05	arrowtooth_flounder	1983	20.3866	1.30934	0.895419
B-05	arrowtooth_flounder	1984	160.237	2.20476	-0.513983
B-05	arrowtooth_flounder	1985	49.066	1.69078	0.233272
B-05	arrowtooth_flounder	1986	83.9562	1.92405	0.0871767
B-05	arrowtooth_flounder	1987	102.619	2.01123	-0.499718
B-05	arrowtooth_flounder	1988	32.4722	1.51151	0.40585
B-05	arrowtooth_flounder	1989	82.6727	1.91736	0.424033
B-05	arrowtooth_flounder	1990	219.48	2.3414	-0.32717
B-05	arrowtooth_flounder	1991	103.33	2.01423	0.0701269
B-05	arrowtooth_flounder	1992	121.437	2.08435	-0.135974
B-05	arrowtooth_flounder	1993	88.7929	1.94838	0.411442
B-05	arrowtooth_flounder	1994	228.992	2.35982	-0.324642
B-05	arrowtooth_flounder	1995	108.437	2.03518	-0.102529
B-05	arrowtooth_flounder	1996	85.6346	1.93265	0.169614
B-05	arrowtooth_flounder	1997	126.55	2.10226	-0.449355
B-05	arrowtooth_flounder	1998	44.9685	1.65291	0.120513
B-05	arrowtooth_flounder	1999	59.3501	1.77342	0.314348
B-05	arrowtooth_flounder	2000	122.397	2.08777	0.0731327
B-05	arrowtooth_flounder	2001	144.844	2.1609	-0.416293
B-05	arrowtooth_flounder	2002	55.5403	1.74461	0.083401
B-05	arrowtooth_flounder	2003	67.2991	1.82801	0.543131
B-05	arrowtooth_flounder	2004	235.039	2.37114	0.218932
B-05	arrowtooth_flounder	2005	389.11	2.59007	-0.362817
B-05	arrowtooth_flounder	2006	168.755	2.22726	-0.00524838
B-05	arrowtooth_flounder	2007	166.727	2.22201	-0.115573
B-05	arrowtooth_flounder	2008	127.772	2.10643	0.0444457
B-05	flathead_sole	1982	141.54	2.15088	-0.216732
B-05	flathead_sole	1983	85.9307	1.93415	0.481221
B-05	flathead_sole	1984	260.237	2.41537	-0.676695
B-05	flathead_sole	1985	54.7867	1.73868	0.162574
B-05	flathead_sole	1986	79.6617	1.90125	0.181335
B-05	flathead_sole	1987	120.944	2.08259	-0.00777994
B-05	flathead_sole	1988	118.797	2.07481	-0.0232964
B-05	flathead_sole	1989	112.592	2.05151	0.178931
B-05	flathead_sole	1990	169.996	2.23044	0.0529787
B-05	flathead_sole	1991	192.052	2.28342	0.238156
B-05	flathead_sole	1992	332.334	2.52157	-0.571719
B-05	flathead_sole	1993	89.0954	1.94986	0.611407
B-05	flathead_sole	1994	364.135	2.56126	-0.547703
B-05	flathead_sole	1995	103.171	2.01356	0.163044
B-05	flathead_sole	1996	150.177	2.1766	-0.24332
B-05	flathead_sole	1997	85.7597	1.93328	0.181528
B-05	flathead_sole	1998	130.26	2.11481	-0.165738
B-05	flathead_sole	1999	88.935	1.94907	-0.00700262
B-05	flathead_sole	2000	87.5125	1.94207	0.0836199
B-05	flathead_sole	2001	106.094	2.02569	-0.177332
B-05	flathead_sole	2002	70.5274	1.84836	-0.0275675
B-05	flathead_sole	2003	66.1897	1.82079	0.0763416
B-05	flathead_sole	2004	78.91	1.89713	0.168994
B-05	flathead_sole	2005	116.446	2.06613	0.0691215
B-05	flathead_sole	2006	136.536	2.13525	0.150246
B-05	flathead_sole	2007	192.972	2.28549	-0.294303
B-05	flathead_sole	2008	97.9919	1.99119	-2.18924
B-05	Pacific_cod	1982	0.6338	-0.198048	0.442003
B-05	Pacific_cod	1983	1.7537	0.243955	0.00656228
B-05	Pacific_cod	1984	1.7804	0.250518	-0.0629405
B-05	Pacific_cod	1985	1.5402	0.187577	0.423051
B-05	Pacific_cod	1986	4.0797	0.610628	0.66525
B-05	Pacific_cod	1987	18.8746	1.27588	-0.501514
B-05	Pacific_cod	1988	5.9479	0.774364	0.244025
B-05	Pacific_cod	1989	10.4325	1.01839	-0.377301
B-05	Pacific_cod	1990	4.3761	0.641087	-0.162882
B-05	Pacific_cod	1991	3.0075	0.478206	0.0832655
B-05	Pacific_cod	1992	3.6431	0.561471	-0.47865
B-05	Pacific_cod	1993	1.2101	0.0828213	1.10709
B-05	Pacific_cod	1994	15.4851	1.18991	-0.331611
B-05	Pacific_cod	1995	7.2161	0.858303	-0.932114
B-05	Pacific_cod	1996	0.8437	-0.073812	-0.150286
B-05	Pacific_cod	1997	0.5969	-0.224098	-0.506856
B-05	Pacific_cod	1998	0.1858	-0.730954	0.890281
B-05	Pacific_cod	1999	1.4432	0.159327	0.349378
B-05	Pacific_cod	2000	3.2263	0.508705	-0.155115
B-05	Pacific_cod	2001	2.2573	0.353589	0.290652
B-05	Pacific_cod	2002	4.408	0.644242	-0.775245
B-05	Pacific_cod	2003	0.7396	-0.131003	0.404884
B-05	Pacific_cod	2004	1.8788	0.273881	-0.214204
B-05	Pacific_cod	2005	1.1473	0.059677	0.0117263
B-05	Pacific_cod	2006	1.1787	0.0714033	-0.086921
B-05	Pacific_cod	2007	0.9649	-0.0155177	0.433122
B-05	Pacific_cod	2008	2.6158	0.417605	0.0533349
B-05	rex_sole	1982	2.9576	0.470939	-0.0161403
B-05	rex_sole	1983	2.8497	0.454799	0.193658
B-05	rex_sole	1984	4.451	0.648458	-0.46088
B-05	rex_sole	1985	1.5402	0.187577	0.0473955
B-05	rex_sole	1986	1.7178	0.234973	0.283344
B-05	rex_sole	1987	3.2985	0.518316	-0.136065
B-05	rex_sole	1988	2.4113	0.382251	-0.0467532
B-05	rex_sole	1989	2.1652	0.335498	0.446924
B-05	rex_sole	1990	6.0593	0.782422	-0.751378
B-05	rex_sole	1991	1.0741	0.0310447	0.530426
B-05	rex_sole	1992	3.6431	0.561471	-0.47865
B-05	rex_sole	1993	1.2101	0.0828213	0.54282
B-05	rex_sole	1994	4.2232	0.625642	-0.189415
B-05	rex_sole	1995	2.7304	0.436226	-0.112109
B-05	rex_sole	1996	2.1092	0.324118	-0.122229
B-05	rex_sole	1997	1.5918	0.201888	0.181154
B-05	rex_sole	1998	2.4157	0.383043	-0.427836
B-05	rex_sole	1999	0.902	-0.0447935	0.796534
B-05	rex_sole	2000	5.646	0.751741	-0.331208
B-05	rex_sole	2001	2.6335	0.420533	0.18749
B-05	rex_sole	2002	4.0553	0.608023	0.340126
B-05	rex_sole	2003	8.8746	0.948149	-0.00216841
B-05	rex_sole	2004	8.8304	0.94598	-0.36344
B-05	rex_sole	2005	3.8242	0.582541	-0.210089
B-05	rex_sole	2006	2.3575	0.372452	0.0591693
B-05	rex_sole	2007	2.7016	0.431621	0.0761539
B-05	rex_sole	2008	3.2194	0.507775	1.17193
B-06	arrowtooth_flounder	1982	47.8303	1.6797	0.272085
B-06	arrowtooth_flounder	1983	89.4927	1.95179	0.31308
B-06	arrowtooth_flounder	1984	184.021	2.26487	-0.280581
B-06	arrowtooth_flounder	1985	96.4466	1.98429	0.204961
B-06	arrowtooth_flounder	1986	154.614	2.18925	-0.311557
B-06	arrowtooth_flounder	1987	75.4555	1.87769	0.587648
B-06	arrowtooth_flounder	1988	291.971	2.46534	0.215603
B-06	arrowtooth_flounder	1989	479.67	2.68094	-0.678706
B-06	arrowtooth_flounder	1990	100.516	2.00224	0.294527
B-06	arrowtooth_flounder	1991	198.044	2.29676	0.340681
B-06	arrowtooth_flounder	1992	433.954	2.63744	-0.280398
B-06	arrowtooth_flounder	1993	227.534	2.35705	-0.263304
B-06	arrowtooth_flounder	1994	124.091	2.09374	0.324961
B-06	arrowtooth_flounder	1995	262.243	2.4187	-0.3091
B-06	arrowtooth_flounder	1996	128.707	2.1096	0.377869
B-06	arrowtooth_flounder	1997	307.236	2.48747	-0.451984
B-06	arrowtooth_flounder	1998	108.515	2.03549	0.173089
B-06	arrowtooth_flounder	1999	161.651	2.20858	-0.192993
B-06	arrowtooth_flounder	2000	103.654	2.01558	0.257555
B-06	arrowtooth_flounder	2001	187.56	2.27314	-0.0509213
B-06	arrowtooth_flounder	2002	166.809	2.22222	-0.199404
B-06	arrowtooth_flounder	2003	105.394	2.02281	0.0981759
B-06	arrowtooth_flounder	2004	132.127	2.12099	-0.121293
B-06	arrowtooth_flounder	2005	99.9303	1.9997	0.104109
B-06	arrowtooth_flounder	2006	127.001	2.10381	0.0945373
B-06	arrowtooth_flounder	2007	157.886	2.19834	-0.146178
B-06	arrowtooth_flounder	2008	112.763	2.05217	-0.181427
B-06	flathead_sole	1982	74.2572	1.87074	0.0350713
B-06	flathead_sole	1983	80.5026	1.90581	0.105928
B-06	flathead_sole	1984	102.74	2.01174	-0.109298
B-06	flathead_sole	1985	79.8805	1.90244	0.266035
B-06	flathead_sole	1986	147.393	2.16848	-0.00638674
B-06	flathead_sole	1987	145.241	2.16209	0.117441
B-06	flathead_sole	1988	190.34	2.27953	-0.155987
B-06	flathead_sole	1989	132.905	2.12354	-0.57624
B-06	flathead_sole	1990	35.2617	1.5473	0.243713
B-06	flathead_sole	1991	61.8039	1.79102	0.573477
B-06	flathead_sole	1992	231.469	2.36449	0.00559278
B-06	flathead_sole	1993	234.469	2.37009	-0.0905608
B-06	flathead_sole	1994	190.338	2.27952	0.0713176
B-06	flathead_sole	1995	224.307	2.35084	-0.255138
B-06	flathead_sole	1996	124.653	2.0957	-0.188919
B-06	flathead_sole	1997	80.6837	1.90679	0.0884395
B-06	flathead_sole	1998	98.9066	1.99523	0.0514661
B-06	flathead_sole	1999	111.35	2.04669	-0.0450152
B-06	flathead_sole	2000	100.387	2.00168	0.340941
B-06	flathead_sole	2001	220.099	2.34262	-0.233631
B-06	flathead_sole	2002	128.525	2.10899	-0.215143
B-06	flathead_sole	2003	78.3147	1.89384	0.388059
B-06	flathead_sole	2004	191.382	2.2819	-0.242539
B-06	flathead_sole	2005	109.487	2.03936	0.170867
B-06	flathead_sole	2006	162.267	2.21023	-0.0252508
B-06	flathead_sole	2007	153.101	2.18498	-0.319711
B-06	flathead_sole	2008	73.3277	1.86527	-1.92396
B-06	Pacific_cod	1982	0.8736	-0.0586874	0.272099
B-06	Pacific_cod	1983	1.6346	0.213411	-0.400298
B-06	Pacific_cod	1984	0.6503	-0.186886	0.621966
B-06	Pacific_cod	1985	2.7232	0.43508	-0.329808
B-06	Pacific_cod	1986	1.2743	0.105272	0.613554
B-06	Pacific_cod	1987	5.2339	0.718825	-0.044773
B-06	Pacific_cod	1988	4.7212	0.674052	0.225133
B-06	Pacific_cod	1989	7.9284	0.899186	-0.177457
B-06	Pacific_cod	1990	5.269	0.721728	-0.071411
B-06	Pacific_cod	1991	4.4701	0.650317	0.209781
B-06	Pacific_cod	1992	7.246	0.860098	0.0131583
B-06	Pacific_cod	1993	7.4689	0.873257	0.051064
B-06	Pacific_cod	1994	8.4008	0.924321	0.0724142
B-06	Pacific_cod	1995	9.9251	0.996735	-1.08782
B-06	Pacific_cod	1996	0.8108	-0.0910863	0.954016
B-06	Pacific_cod	1997	7.2934	0.86293	-0.985789
B-06	Pacific_cod	1998	0.7536	-0.122859	0.42997
B-06	Pacific_cod	1999	2.0282	0.307111	-0.135384
B-06	Pacific_cod	2000	1.485	0.171726	-0.0825635
B-06	Pacific_cod	2001	1.2279	0.089163	0.201606
B-06	Pacific_cod	2002	1.9533	0.290769	0.112798
B-06	Pacific_cod	2003	2.5326	0.403567	0.109651
B-06	Pacific_cod	2004	3.26	0.513218	-0.292587
B-06	Pacific_cod	2005	1.662	0.220631	0.592783
B-06	Pacific_cod	2006	6.5075	0.813414	-0.717165
B-06	Pacific_cod	2007	1.2481	0.0962494	0.135551
B-06	Pacific_cod	2008	1.7053	0.231801	0.337912
B-06	rex_sole	1982	3.7129	0.569713	0.518752
B-06	rex_sole	1983	12.2593	1.08847	0.225218
B-06	rex_sole	1984	20.5913	1.31368	-0.466426
B-06	rex_sole	1985	7.0349	0.847258	0.371954
B-06	rex_sole	1986	16.5658	1.21921	-0.132408
B-06	rex_sole	1987	12.2125	1.0868	0.0566849
B-06	rex_sole	1988	13.9152	1.14349	0.0210121
B-06	rex_sole	1989	14.605	1.1645	-0.954665
B-06	rex_sole	1990	1.6212	0.209837	0.1927
B-06	rex_sole	1991	2.5266	0.402536	0.633653
B-06	rex_sole	1992	10.869	1.03619	0.493712
B-06	rex_sole	1993	33.8767	1.5299	-0.459453
B-06	rex_sole	1994	11.7611	1.07045	-0.55083
B-06	rex_sole	1995	3.3084	0.519618	0.264336
B-06	rex_sole	1996	6.0807	0.783954	-0.195727
B-06	rex_sole	1997	3.8746	0.588227	0.205354
B-06	rex_sole	1998	6.217	0.793581	0.0320529
B-06	rex_sole	1999	6.6932	0.825634	0.0273339
B-06	rex_sole	2000	7.128	0.852968	0.190434
B-06	rex_sole	2001	11.051	1.0434	-0.0994275
B-06	rex_sole	2002	8.7897	0.943974	-0.375608
B-06	rex_sole	2003	3.7014	0.568366	0.723005
B-06	rex_sole	2004	19.5601	1.29137	-0.511421
B-06	rex_sole	2005	6.0249	0.77995	0.334491
B-06	rex_sole	2006	13.0149	1.11444	-0.018188
B-06	rex_sole	2007	12.4811	1.09625	-0.922455
B-06	rex_sole	2008	1.4921	0.173798	1.5253
B-06	walleye_pollock	1982	50.0144	1.6991	1.37427
B-06	walleye_pollock	1983	1184.04	3.07337	-3.26025
B-06	walleye_pollock	1984	0.6503	-0.186886	2.67568
B-06	walleye_pollock	1985	308.175	2.4888	0.254793
B-06	walleye_pollock	1986	554.103	2.74359	-0.828634
B-06	walleye_pollock	1987	82.216	1.91496	-1.67456
B-06	walleye_pollock	1988	1.7394	0.240399	1.09184
B-06	walleye_pollock	1989	21.4902	1.33224	0.73569
B-06	walleye_pollock	1990	116.931	2.06793	0.24102
B-06	walleye_pollock	1991	203.681	2.30895	0.0993322
B-06	walleye_pollock	1992	256.025	2.40828	0.140358
B-06	walleye_pollock	1993	353.704	2.54864	0.185528
B-06	walleye_pollock	1994	542.21	2.73417	0.150434
B-06	walleye_pollock	1995	766.657	2.8846	-1.16615
B-06	walleye_pollock	1996	52.2937	1.71845	0.222532
B-06	walleye_pollock	1997	87.2934	1.94098	-0.321523
B-06	walleye_pollock	1998	41.635	1.61946	0.587481
B-06	walleye_pollock	1999	161.042	2.20694	0.253486
B-06	walleye_pollock	2000	288.686	2.46043	0.0161226
B-06	walleye_pollock	2001	299.604	2.47655	0.398883
B-06	walleye_pollock	2002	750.639	2.87543	-0.652326
B-06	walleye_pollock	2003	167.149	2.2231	0.119987
B-06	walleye_pollock	2004	220.339	2.34309	-0.470445
B-06	walleye_pollock	2005	74.5842	1.87265	0.100681
B-06	walleye_pollock	2006	94.0434	1.97333	-0.0499221
B-06	walleye_pollock	2007	83.8313	1.92341	0.889745
B-06	walleye_pollock	2008	650.357	2.81315	-1.26236
B-07	arrowtooth_flounder	1982	35.5458	1.55079	0.348325
B-07	arrowtooth_flounder	1983	79.2708	1.89911	-0.390294
B-07	arrowtooth_flounder	1984	32.2715	1.50882	-0.637731
B-07	arrowtooth_flounder	1985	7.4317	0.871088	0.376728
B-07	arrowtooth_flounder	1986	17.6936	1.24782	0.816313
B-07	arrowtooth_flounder	1987	115.912	2.06413	-0.206193
B-07	arrowtooth_flounder	1988	72.1001	1.85794	-0.0530253
B-07	arrowtooth_flounder	1989	63.8132	1.80491	-0.296225
B-07	arrowtooth_flounder	1990	32.2616	1.50869	1.00999
B-07	arrowtooth_flounder	1991	330.124	2.51868	-0.380613
B-07	arrowtooth_flounder	1992	137.425	2.13806	-0.508727
B-07	arrowtooth_flounder	1993	42.5929	1.62934	-1.38854
B-07	arrowtooth_flounder	1994	1.741	0.240799	0.0436094
B-07	arrowtooth_flounder	1995	1.9249	0.284408	-0.274787
B-07	arrowtooth_flounder	1996	1.0224	0.00962084	1.3752
B-07	arrowtooth_flounder	1997	24.256	1.38482	0.488906
B-07	arrowtooth_flounder	1998	74.7697	1.87373	-0.0251978
B-07	arrowtooth_flounder	1999	70.555	1.84853	-0.0839549
B-07	arrowtooth_flounder	2000	58.1531	1.76457	-0.247895
B-07	arrowtooth_flounder	2001	32.8608	1.51668	0.546627
B-07	arrowtooth_flounder	2002	115.693	2.06331	0.210391
B-07	arrowtooth_flounder	2003	187.8	2.2737	-0.545464
B-07	arrowtooth_flounder	2004	53.4851	1.72823	0.709349
B-07	arrowtooth_flounder	2005	273.894	2.43758	-0.390893
B-07	arrowtooth_flounder	2006	111.35	2.04669	-0.34071
B-07	arrowtooth_flounder	2007	50.8135	1.70598	0.699187
B-07	arrowtooth_flounder	2008	254.194	2.40517	-0.793962
B-07	flathead_sole	1982	40.8511	1.6112	0.0644839
B-07	flathead_sole	1983	47.3901	1.67569	-0.452103
B-07	flathead_sole	1984	16.7334	1.22358	-0.617805
B-07	flathead_sole	1985	4.0344	0.605779	0.357191
B-07	flathead_sole	1986	9.1827	0.96297	0.910744
B-07	flathead_sole	1987	74.7678	1.87371	0.0232451
B-07	flathead_sole	1988	78.8787	1.89696	-0.489258
B-07	flathead_sole	1989	25.5683	1.4077	0.0406179
B-07	flathead_sole	1990	28.075	1.44832	0.578718
B-07	flathead_sole	1991	106.424	2.02704	-0.584762
B-07	flathead_sole	1992	27.687	1.44228	0.339754
B-07	flathead_sole	1993	60.5382	1.78203	-0.696129
B-07	flathead_sole	1994	12.1871	1.0859	-0.310137
B-07	flathead_sole	1995	5.9671	0.775763	-0.289007
B-07	flathead_sole	1996	3.0673	0.486756	0.308233
B-07	flathead_sole	1997	6.2372	0.79499	0.642585
B-07	flathead_sole	1998	27.3889	1.43757	-0.157598
B-07	flathead_sole	1999	19.0536	1.27998	0.310859
B-07	flathead_sole	2000	38.9795	1.59084	-0.554163
B-07	flathead_sole	2001	10.8811	1.03667	0.236937
B-07	flathead_sole	2002	18.7763	1.27361	0.139748
B-07	flathead_sole	2003	25.9035	1.41336	-0.118311
B-07	flathead_sole	2004	19.7264	1.29505	0.180266
B-07	flathead_sole	2005	29.8754	1.47531	-0.104555
B-07	flathead_sole	2006	23.4833	1.37076	-0.370646
B-07	flathead_sole	2007	10.0026	1.00011	0.561417
B-07	flathead_sole	2008	36.4359	1.56153	-0.83682
B-07	Pacific_cod	1982	5.3053	0.72471	0.586278
B-07	Pacific_cod	1983	20.4639	1.31099	-1.08741
B-07	Pacific_cod	1984	1.6733	0.223574	0.647514
B-07	Pacific_cod	1985	7.4317	0.871088	0.634436
B-07	Pacific_cod	1986	32.0276	1.50552	-0.0401534
B-07	Pacific_cod	1987	29.1992	1.46537	0.0915343
B-07	Pacific_cod	1988	36.05	1.55691	-0.0179246
B-07	Pacific_cod	1989	34.5924	1.53898	0.14469
B-07	Pacific_cod	1990	48.2693	1.68367	-0.636205
B-07	Pacific_cod	1991	11.1549	1.04747	0.37536
B-07	Pacific_cod	1992	26.4744	1.42283	-0.745529
B-07	Pacific_cod	1993	4.7566	0.677297	0.666169
B-07	Pacific_cod	1994	22.0529	1.34347	-0.273731
B-07	Pacific_cod	1995	11.7418	1.06973	0.375274
B-07	Pacific_cod	1996	27.8618	1.44501	0.0709084
B-07	Pacific_cod	1997	32.8033	1.51592	-0.143182
B-07	Pacific_cod	1998	23.5904	1.37274	-0.110308
B-07	Pacific_cod	1999	18.299	1.26243	-0.762672
B-07	Pacific_cod	2000	3.1605	0.499756	0.842268
B-07	Pacific_cod	2001	21.9798	1.34202	-0.484263
B-07	Pacific_cod	2002	7.2071	0.857761	-0.0464604
B-07	Pacific_cod	2003	6.4759	0.8113	0.130445
B-07	Pacific_cod	2004	8.7447	0.941745	-0.126034
B-07	Pacific_cod	2005	6.542	0.815711	-0.0769775
B-07	Pacific_cod	2006	5.4794	0.738733	0.310601
B-07	Pacific_cod	2007	11.203	1.04933	-0.226892
B-07	Pacific_cod	2008	6.6442	0.822443	-0.319579
B-07	Pacific_halibut	1982	3.1832	0.502864	0.034527
B-07	Pacific_halibut	1983	3.4466	0.537391	-0.45995
B-07	Pacific_halibut	1984	1.1952	0.0774406	-0.449358
B-07	Pacific_halibut	1985	0.4247	-0.371918	0.500252
B-07	Pacific_halibut	1986	1.3438	0.128335	-0.18149
B-07	Pacific_halibut	1987	0.8848	-0.0531549	-0.458153
B-07	Pacific_halibut	1988	0.3081	-0.511308	0.320599
B-07	Pacific_halibut	1989	0.6446	-0.19071	0.427222
B-07	Pacific_halibut	1990	1.7239	0.236512	-0.456195
B-07	Pacific_halibut	1991	0.603	-0.219683	0.92318
B-07	Pacific_halibut	1992	5.0524	0.703498	-0.465527
B-07	Pacific_halibut	1993	1.7297	0.237971	-0.474318
B-07	Pacific_halibut	1994	0.5803	-0.236347	0.520756
B-07	Pacific_halibut	1995	1.9249	0.284408	-0.399726
B-07	Pacific_halibut	1996	0.7668	-0.115318	0.257112
B-07	Pacific_halibut	1997	1.3861	0.141795	0.621454
B-07	Pacific_halibut	1998	5.7976	0.763248	-0.145169
B-07	Pacific_halibut	1999	4.1503	0.618079	-0.063966
B-07	Pacific_halibut	2000	3.5819	0.554113	-0.313315
B-07	Pacific_halibut	2001	1.741	0.240799	0.151124
B-07	Pacific_halibut	2002	2.4656	0.391923	0.236446
B-07	Pacific_halibut	2003	4.2498	0.628368	-0.474981
B-07	Pacific_halibut	2004	1.4236	0.153388	0.331339
B-07	Pacific_halibut	2005	3.053	0.484727	0.204786
B-07	Pacific_halibut	2006	4.8923	0.689513	0.167934
B-07	Pacific_halibut	2007	7.2019	0.857447	-0.128428
B-07	Pacific_halibut	2008	5.3582	0.729019	1.64858
B-07	walleye_pollock	1982	238.563	2.3776	-0.434744
B-07	walleye_pollock	1983	87.6718	1.94286	0.366574
B-07	walleye_pollock	1984	203.908	2.30943	0.542502
B-07	walleye_pollock	1985	711.109	2.85194	-0.95768
B-07	walleye_pollock	1986	78.3893	1.89426	0.167378
B-07	walleye_pollock	1987	115.249	2.06164	0.45157
B-07	walleye_pollock	1988	325.991	2.51321	-0.019384
B-07	walleye_pollock	1989	311.761	2.49382	1.0203
B-07	walleye_pollock	1990	3266.8	3.51412	-1.75383
B-07	walleye_pollock	1991	57.5833	1.7603	-0.100632
B-07	walleye_pollock	1992	45.6735	1.65966	0.357352
B-07	walleye_pollock	1993	103.996	2.01702	1.16447
B-07	walleye_pollock	1994	1518.75	3.18149	-0.0700347
B-07	walleye_pollock	1995	1292.56	3.11145	-0.0860305
B-07	walleye_pollock	1996	1060.28	3.02542	-1.54785
B-07	walleye_pollock	1997	30.0312	1.47757	1.24604
B-07	walleye_pollock	1998	529.185	2.72361	-0.910132
B-07	walleye_pollock	1999	65.0842	1.81348	-0.632479
B-07	walleye_pollock	2000	15.1704	1.181	1.54016
B-07	walleye_pollock	2001	526.209	2.72116	-1.76194
B-07	walleye_pollock	2002	9.1037	0.959218	1.07203
B-07	walleye_pollock	2003	107.459	2.03124	-0.583087
B-07	walleye_pollock	2004	28.0644	1.44816	0.435744
B-07	walleye_pollock	2005	76.542	1.8839	0.293604
B-07	walleye_pollock	2006	150.489	2.1775	-0.793573
B-07	walleye_pollock	2007	24.2064	1.38393	1.40032
B-07	walleye_pollock	2008	608.48	2.78425	0.330282
B-07	yellowfin_sole	1982	1301.75	3.11453	-0.57148
B-07	yellowfin_sole	1983	349.179	2.54305	-0.337194
B-07	yellowfin_sole	1984	160.64	2.20585	-0.591031
B-07	yellowfin_sole	1985	41.193	1.61482	0.0596473
B-07	yellowfin_sole	1986	47.2575	1.67447	0.17953
B-07	yellowfin_sole	1987	71.4497	1.854	0.185559
B-07	yellowfin_sole	1988	109.537	2.03956	-0.482096
B-07	yellowfin_sole	1989	36.0964	1.55746	0.390254
B-07	yellowfin_sole	1990	88.6579	1.94772	0.65605
B-07	yellowfin_sole	1991	401.576	2.60377	-0.520061
B-07	yellowfin_sole	1992	121.257	2.08371	0.347727
B-07	yellowfin_sole	1993	270.043	2.43143	-1.08797
B-07	yellowfin_sole	1994	22.0529	1.34347	-0.0859335
B-07	yellowfin_sole	1995	18.0939	1.25753	-0.305884
B-07	yellowfin_sole	1996	8.9464	0.951648	0.461198
B-07	yellowfin_sole	1997	25.873	1.41285	0.540253
B-07	yellowfin_sole	1998	89.7636	1.9531	-0.427023
B-07	yellowfin_sole	1999	33.5797	1.52608	0.322632
B-07	yellowfin_sole	2000	70.5844	1.84871	-0.919944
B-07	yellowfin_sole	2001	8.4872	0.928764	0.0481813
B-07	yellowfin_sole	2002	9.483	0.976946	0.84242
B-07	yellowfin_sole	2003	65.973	1.81937	-0.288373
B-07	yellowfin_sole	2004	33.962	1.53099	0.654555
B-07	yellowfin_sole	2005	153.302	2.18555	-0.726653
B-07	yellowfin_sole	2006	28.767	1.45889	0.114092
B-07	yellowfin_sole	2007	37.4099	1.57299	-0.0629284
B-07	yellowfin_sole	2008	32.3637	1.51006	-0.492391
C-01	arrowtooth_flounder	1982	10.4152	1.01767	0.190061
C-01	arrowtooth_flounder	1983	16.1335	1.20773	0.0330278
C-01	arrowtooth_flounder	1984	17.4083	1.24076	-0.00827612
C-01	arrowtooth_flounder	1985	17.0797	1.23248	0.616246
C-01	arrowtooth_flounder	1986	70.5873	1.84873	-0.17491
C-01	arrowtooth_flounder	1987	47.1864	1.67382	-0.0803934
C-01	arrowtooth_flounder	1988	39.2124	1.59342	0.292763
C-01	arrowtooth_flounder	1989	76.946	1.88619	-0.0925912
C-01	arrowtooth_flounder	1990	62.172	1.79359	0.0377866
C-01	arrowtooth_flounder	1991	67.8237	1.83138	-0.288552
C-01	arrowtooth_flounder	1992	34.9003	1.54283	-0.344373
C-01	arrowtooth_flounder	1993	15.7927	1.19846	0.351159
C-01	arrowtooth_flounder	1994	35.4499	1.54962	0.120592
C-01	arrowtooth_flounder	1995	46.7958	1.67021	-0.040463
C-01	arrowtooth_flounder	1996	42.6328	1.62974	-0.249929
C-01	arrowtooth_flounder	1997	23.9781	1.37981	0.0837513
C-01	arrowtooth_flounder	1998	29.0781	1.46357	-0.269688
C-01	arrowtooth_flounder	1999	15.6271	1.19388	0.0565953
C-01	arrowtooth_flounder	2000	17.8022	1.25047	0.110651
C-01	arrowtooth_flounder	2001	22.9681	1.36113	0.0134143
C-01	arrowtooth_flounder	2002	23.6886	1.37454	-0.352309
C-01	arrowtooth_flounder	2003	10.5252	1.02223	0.796409
C-01	arrowtooth_flounder	2004	65.8627	1.81864	-0.131267
C-01	arrowtooth_flounder	2005	48.6825	1.68737	0.222705
C-01	arrowtooth_flounder	2006	81.2977	1.91008	0.121474
C-01	arrowtooth_flounder	2007	107.536	2.03155	0.0417536
C-01	arrowtooth_flounder	2008	118.388	2.07331	-0.457942
C-01	flathead_sole	1982	41.2443	1.61536	0.482626
C-01	flathead_sole	1983	125.311	2.09799	-0.175736
C-01	flathead_sole	1984	83.6091	1.92225	-0.358781
C-01	flathead_sole	1985	36.5993	1.56347	0.729375
C-01	flathead_sole	1986	196.267	2.29285	-0.333301
C-01	flathead_sole	1987	91.106	1.95955	0.509679
C-01	flathead_sole	1988	294.596	2.46923	-0.17241
C-01	flathead_sole	1989	198.069	2.29682	-0.136844
C-01	flathead_sole	1990	144.535	2.15997	-0.125502
C-01	flathead_sole	1991	108.261	2.03447	0.191662
C-01	flathead_sole	1992	168.319	2.22613	-0.135445
C-01	flathead_sole	1993	123.222	2.09069	0.429141
C-01	flathead_sole	1994	331.001	2.51983	-0.541911
C-01	flathead_sole	1995	95.0426	1.97792	0.0946621
C-01	flathead_sole	1996	118.19	2.07258	0.00208178
C-01	flathead_sole	1997	118.758	2.07466	-0.332486
C-01	flathead_sole	1998	55.2301	1.74218	0.107207
C-01	flathead_sole	1999	70.6941	1.84938	-0.0663891
C-01	flathead_sole	2000	60.6728	1.78299	-0.134261
C-01	flathead_sole	2001	44.5382	1.64873	0.128912
C-01	flathead_sole	2002	59.93	1.77764	-0.256391
C-01	flathead_sole	2003	33.2088	1.52125	0.609024
C-01	flathead_sole	2004	134.982	2.13028	-0.0142957
C-01	flathead_sole	2005	130.612	2.11598	-0.0768637
C-01	flathead_sole	2006	109.425	2.03912	0.104112
C-01	flathead_sole	2007	139.069	2.14323	0.0462132
C-01	flathead_sole	2008	154.683	2.18944	-1.96766
C-01	rex_sole	1982	1.6664	0.221779	0.268755
C-01	rex_sole	1983	3.0941	0.490534	0.199998
C-01	rex_sole	1984	4.9038	0.690533	-0.382331
C-01	rex_sole	1985	2.0333	0.308201	0.456012
C-01	rex_sole	1986	5.8105	0.764214	-0.125156
C-01	rex_sole	1987	4.3557	0.639058	0.442484
C-01	rex_sole	1988	12.0654	1.08154	-0.0529623
C-01	rex_sole	1989	10.6802	1.02858	-0.312768
C-01	rex_sole	1990	5.1977	0.715811	0.361459
C-01	rex_sole	1991	11.9473	1.07727	-0.053203
C-01	rex_sole	1992	10.5698	1.02407	-0.558
C-01	rex_sole	1993	2.9246	0.466066	0.0709588
C-01	rex_sole	1994	3.4437	0.537025	-0.375358
C-01	rex_sole	1995	1.451	0.161667	-0.536252
C-01	rex_sole	1996	0.4221	-0.374585	0.252647
C-01	rex_sole	1997	0.7552	-0.121938	0.425501
C-01	rex_sole	1998	2.0117	0.303563	-0.0797299
C-01	rex_sole	1999	1.6743	0.223833	0.482569
C-01	rex_sole	2000	5.0863	0.706402	0.40694
C-01	rex_sole	2001	12.982	1.11334	0.242229
C-01	rex_sole	2002	22.6762	1.35557	-0.716552
C-01	rex_sole	2003	4.3553	0.639018	0.231304
C-01	rex_sole	2004	7.4186	0.870322	-0.193674
C-01	rex_sole	2005	4.7495	0.676648	0.244909
C-01	rex_sole	2006	8.3475	0.921556	0.100088
C-01	rex_sole	2007	10.511	1.02164	-0.0615825
C-01	rex_sole	2008	9.1214	0.960062	0.405267
C-02	arrowtooth_flounder	1982	23.1915	1.36533	0.105058
C-02	arrowtooth_flounder	1983	29.5384	1.47039	-0.22971
C-02	arrowtooth_flounder	1984	17.4051	1.24068	-0.0109461
C-02	arrowtooth_flounder	1985	16.9719	1.22973	0.179952
C-02	arrowtooth_flounder	1986	25.6852	1.40968	0.167674
C-02	arrowtooth_flounder	1987	37.7883	1.57736	0.00267075
C-02	arrowtooth_flounder	1988	38.0214	1.58003	-0.0996086
C-02	arrowtooth_flounder	1989	30.2287	1.48042	0.27626
C-02	arrowtooth_flounder	1990	57.1057	1.75668	-0.0387362
C-02	arrowtooth_flounder	1991	52.2328	1.71794	-0.307917
C-02	arrowtooth_flounder	1992	25.7055	1.41003	0.179714
C-02	arrowtooth_flounder	1993	38.8812	1.58974	-0.116041
C-02	arrowtooth_flounder	1994	29.7645	1.4737	0.133569
C-02	arrowtooth_flounder	1995	40.4825	1.60727	-0.458144
C-02	arrowtooth_flounder	1996	14.0969	1.14912	0.111732
C-02	arrowtooth_flounder	1997	18.2329	1.26086	0.246721
C-02	arrowtooth_flounder	1998	32.1793	1.50758	-0.231906
C-02	arrowtooth_flounder	1999	18.8656	1.27567	-0.194392
C-02	arrowtooth_flounder	2000	12.0581	1.08128	0.206879
C-02	arrowtooth_flounder	2001	19.4159	1.28816	0.685368
C-02	arrowtooth_flounder	2002	94.0862	1.97353	-0.543499
C-02	arrowtooth_flounder	2003	26.917	1.43003	0.380038
C-02	arrowtooth_flounder	2004	64.5751	1.81007	-0.139328
C-02	arrowtooth_flounder	2005	46.853	1.67074	0.137752
C-02	arrowtooth_flounder	2006	64.3413	1.80849	0.0246133
C-02	arrowtooth_flounder	2007	68.0931	1.8331	0.0762347
C-02	arrowtooth_flounder	2008	81.1592	1.90934	0.326253
C-02	eulachon	1982	172.025	2.23559	-0.566736
C-02	eulachon	1983	46.6503	1.66885	0.879239
C-02	eulachon	1984	353.259	2.54809	-1.90022
C-02	eulachon	1985	4.445	0.647872	0.365724
C-02	eulachon	1986	10.318	1.0136	-0.0214531
C-02	eulachon	1987	9.8207	0.992142	0.671222
C-02	eulachon	1988	46.0643	1.66336	-0.215794
C-02	eulachon	1989	28.0266	1.44757	0.685922
C-02	eulachon	1990	135.986	2.13349	0.0825817
C-02	eulachon	1991	164.465	2.21607	0.292822
C-02	eulachon	1992	322.772	2.5089	-0.354337
C-02	eulachon	1993	142.744	2.15456	-1.30152
C-02	eulachon	1994	7.1292	0.853041	0.683645
C-02	eulachon	1995	34.4101	1.53669	-0.276409
C-02	eulachon	1996	18.2086	1.26028	0.094736
C-02	eulachon	1997	22.6471	1.35501	0.713231
C-02	eulachon	1998	117.016	2.06824	-1.04784
C-02	eulachon	1999	10.4809	1.0204	0.406331
C-02	eulachon	2000	26.7134	1.42673	-0.303384
C-02	eulachon	2001	13.2845	1.12335	1.0395
C-02	eulachon	2002	145.494	2.16285	-0.457838
C-02	eulachon	2003	50.6999	1.70501	-0.595084
C-02	eulachon	2004	12.8802	1.10992	0.539452
C-02	eulachon	2005	44.6041	1.64937	-0.90341
C-02	eulachon	2006	5.5714	0.745964	0.38368
C-02	eulachon	2007	13.4786	1.12964	-0.292473
C-02	eulachon	2008	6.8734	0.837172	1.13496
C-02	flathead_sole	1982	93.7853	1.97213	0.069278
C-02	flathead_sole	1983	110.005	2.04141	-0.0943238
C-02	flathead_sole	1984	88.5297	1.94709	-0.434812
C-02	flathead_sole	1985	32.5295	1.51228	0.255731
C-02	flathead_sole	1986	58.6149	1.76801	0.49638
C-02	flathead_sole	1987	183.818	2.26439	0.0719056
C-02	flathead_sole	1988	216.917	2.33629	-0.176916
C-02	flathead_sole	1989	144.337	2.15938	-0.0614134
C-02	flathead_sole	1990	125.304	2.09796	0.3769
C-02	flathead_sole	1991	298.445	2.47486	-0.273056
C-02	flathead_sole	1992	159.151	2.20181	0.347502
C-02	flathead_sole	1993	354.251	2.54931	-0.162877
C-02	flathead_sole	1994	243.463	2.38643	-0.117353
C-02	flathead_sole	1995	185.815	2.26908	-0.444533
C-02	flathead_sole	1996	66.7647	1.82455	0.157555
C-02	flathead_sole	1997	95.9625	1.9821	0.356044
C-02	flathead_sole	1998	217.844	2.33815	-0.161583
C-02	flathead_sole	1999	150.163	2.17656	-0.456408
C-02	flathead_sole	2000	52.4993	1.72015	0.233732
C-02	flathead_sole	2001	89.9261	1.95389	0.104014
C-02	flathead_sole	2002	114.261	2.0579	-0.0235872
C-02	flathead_sole	2003	108.221	2.03431	-0.058022
C-02	flathead_sole	2004	94.687	1.97629	0.104718
C-02	flathead_sole	2005	120.506	2.08101	-0.184928
C-02	flathead_sole	2006	78.7192	1.89608	0.308968
C-02	flathead_sole	2007	160.343	2.20505	0.00176751
C-02	flathead_sole	2008	160.996	2.20682	-1.84628
C-02	rex_sole	1982	2.2937	0.360537	-0.273359
C-02	rex_sole	1983	1.2223	0.0871778	0.324189
C-02	rex_sole	1984	2.5785	0.411367	-0.0645254
C-02	rex_sole	1985	2.2225	0.346842	-0.102243
C-02	rex_sole	1986	1.7563	0.244599	0.561907
C-02	rex_sole	1987	6.4048	0.806506	0.279366
C-02	rex_sole	1988	12.1863	1.08587	-0.608331
C-02	rex_sole	1989	3.0029	0.477541	0.177521
C-02	rex_sole	1990	4.5192	0.655062	-0.252921
C-02	rex_sole	1991	2.5243	0.402141	0.177631
C-02	rex_sole	1992	3.7999	0.579772	-0.00226888
C-02	rex_sole	1993	3.7801	0.577503	-0.096075
C-02	rex_sole	1994	3.0299	0.481428	-0.133806
C-02	rex_sole	1995	2.2265	0.347623	-0.277696
C-02	rex_sole	1996	1.1747	0.069927	-0.309655
C-02	rex_sole	1997	0.5758	-0.239728	0.643758
C-02	rex_sole	1998	2.5353	0.404029	0.177032
C-02	rex_sole	1999	3.8112	0.581062	-0.136611
C-02	rex_sole	2000	2.7826	0.444451	0.357344
C-02	rex_sole	2001	6.3357	0.801795	0.249416
C-02	rex_sole	2002	11.2515	1.05121	-0.162284
C-02	rex_sole	2003	7.7433	0.888926	-0.326015
C-02	rex_sole	2004	3.6552	0.562911	0.20125
C-02	rex_sole	2005	5.8098	0.764161	-0.187336
C-02	rex_sole	2006	3.7742	0.576825	0.081301
C-02	rex_sole	2007	4.5512	0.658126	-0.281677
C-02	rex_sole	2008	2.3793	0.376449	1.7218
C-02	walleye_pollock	1982	125.387	2.09825	0.46362
C-02	walleye_pollock	1983	364.647	2.56187	-0.238454
C-02	walleye_pollock	1984	210.58	2.32342	-0.213828
C-02	walleye_pollock	1985	128.703	2.10959	-1.12464
C-02	walleye_pollock	1986	9.6594	0.98495	-0.576388
C-02	walleye_pollock	1987	2.5619	0.408562	1.72028
C-02	walleye_pollock	1988	134.537	2.12884	-0.908321
C-02	walleye_pollock	1989	16.6158	1.22052	0.288013
C-02	walleye_pollock	1990	32.2503	1.50853	0.507198
C-02	walleye_pollock	1991	103.689	2.01573	-0.763313
C-02	walleye_pollock	1992	17.8821	1.25242	-0.0677129
C-02	walleye_pollock	1993	15.3005	1.18471	1.15192
C-02	walleye_pollock	1994	217.085	2.33663	-0.68797
C-02	walleye_pollock	1995	44.5308	1.64866	-1.75479
C-02	walleye_pollock	1996	0.7832	-0.106127	-0.00868114
C-02	walleye_pollock	1997	0.7677	-0.114808	-0.294016
C-02	walleye_pollock	1998	0.3901	-0.408824	0.730257
C-02	walleye_pollock	1999	2.0962	0.321433	-0.14997
C-02	walleye_pollock	2000	1.4841	0.171463	0.894844
C-02	walleye_pollock	2001	11.6495	1.06631	-0.145053
C-02	walleye_pollock	2002	8.3417	0.921255	-1.05349
C-02	walleye_pollock	2003	0.7375	-0.132238	1.32232
C-02	walleye_pollock	2004	15.4911	1.19008	-1.44019
C-02	walleye_pollock	2005	0.5622	-0.250109	0.458953
C-02	walleye_pollock	2006	1.6175	0.208844	-0.363622
C-02	walleye_pollock	2007	0.7002	-0.154778	-0.422961
C-02	walleye_pollock	2008	0.2644	-0.577739	1.87094
C-03	arrowtooth_flounder	1982	19.6426	1.2932	-0.230313
C-03	arrowtooth_flounder	1983	11.5581	1.06289	0.145856
C-03	arrowtooth_flounder	1984	16.1712	1.20874	-0.221657
C-03	arrowtooth_flounder	1985	9.707	0.987085	0.634985
C-03	arrowtooth_flounder	1986	41.8861	1.62207	-0.262891
C-03	arrowtooth_flounder	1987	22.8654	1.35918	-0.5597
C-03	arrowtooth_flounder	1988	6.302	0.799478	0.526101
C-03	arrowtooth_flounder	1989	21.1631	1.32558	0.547704
C-03	arrowtooth_flounder	1990	74.6936	1.87328	0.154052
C-03	arrowtooth_flounder	1991	106.496	2.02733	-0.548578
C-03	arrowtooth_flounder	1992	30.1132	1.47876	0.176192
C-03	arrowtooth_flounder	1993	45.1803	1.65495	0.214101
C-03	arrowtooth_flounder	1994	73.969	1.86905	-0.496077
C-03	arrowtooth_flounder	1995	23.6033	1.37297	0.0388809
C-03	arrowtooth_flounder	1996	25.8139	1.41185	0.33925
C-03	arrowtooth_flounder	1997	56.3772	1.7511	-0.057577
C-03	arrowtooth_flounder	1998	49.3772	1.69353	-0.357533
C-03	arrowtooth_flounder	1999	21.6767	1.33599	0.0506199
C-03	arrowtooth_flounder	2000	24.3564	1.38661	0.670499
C-03	arrowtooth_flounder	2001	114.054	2.05711	-0.532665
C-03	arrowtooth_flounder	2002	33.4539	1.52445	-0.288346
C-03	arrowtooth_flounder	2003	17.2227	1.2361	-0.0432746
C-03	arrowtooth_flounder	2004	15.5893	1.19283	0.359624
C-03	arrowtooth_flounder	2005	35.6821	1.55245	0.559128
C-03	arrowtooth_flounder	2006	129.294	2.11158	-0.0595308
C-03	arrowtooth_flounder	2007	112.732	2.05205	-0.269483
C-03	arrowtooth_flounder	2008	60.6128	1.78256	-0.32605
C-03	eulachon	1982	28.6098	1.45651	-0.0425181
C-03	eulachon	1983	25.9416	1.414	-0.00033663
C-03	eulachon	1984	25.9215	1.41366	-1.46795
C-03	eulachon	1985	0.8825	-0.0542853	1.50461
C-03	eulachon	1986	28.2047	1.45032	-0.848707
C-03	eulachon	1987	3.9959	0.601615	0.37396
C-03	eulachon	1988	9.4531	0.975574	0.117798
C-03	eulachon	1989	12.3986	1.09337	0.0765456
C-03	eulachon	1990	14.7883	1.16992	0.971569
C-03	eulachon	1991	138.512	2.14149	-0.636872
C-03	eulachon	1992	31.9606	1.50461	-1.21556
C-03	eulachon	1993	1.9456	0.289054	0.370815
C-03	eulachon	1994	4.5695	0.659869	1.31516
C-03	eulachon	1995	94.413	1.97503	-0.00293593
C-03	eulachon	1996	93.7769	1.9721	-0.154474
C-03	eulachon	1997	65.7086	1.81762	-0.144593
C-03	eulachon	1998	47.1009	1.67303	-0.074126
C-03	eulachon	1999	39.7103	1.5989	-0.304256
C-03	eulachon	2000	19.7082	1.29465	0.594848
C-03	eulachon	2001	77.5345	1.88949	-0.78627
C-03	eulachon	2002	12.6831	1.10323	-0.1773
C-03	eulachon	2003	8.4319	0.925925	-0.904323
C-03	eulachon	2004	1.051	0.0216027	0.762137
C-03	eulachon	2005	6.0777	0.783739	0.57531
C-03	eulachon	2006	22.8586	1.35905	0.621174
C-03	eulachon	2007	95.5485	1.98022	-1.63567
C-03	eulachon	2008	2.2108	0.344549	1.61017
C-03	flathead_sole	1982	90.0996	1.95472	-0.130074
C-03	flathead_sole	1983	66.7803	1.82465	0.295879
C-03	flathead_sole	1984	131.986	2.12053	-0.320529
C-03	flathead_sole	1985	63.0954	1.8	0.409709
C-03	flathead_sole	1986	162.072	2.20971	0.099004
C-03	flathead_sole	1987	203.569	2.30871	-0.969057
C-03	flathead_sole	1988	21.8602	1.33965	0.984167
C-03	flathead_sole	1989	210.776	2.32382	0.200077
C-03	flathead_sole	1990	334.116	2.5239	-0.166174
C-03	flathead_sole	1991	227.889	2.35772	0.054353
C-03	flathead_sole	1992	258.271	2.41208	0.0323048
C-03	flathead_sole	1993	278.215	2.44438	0.0937949
C-03	flathead_sole	1994	345.284	2.53818	-0.14497
C-03	flathead_sole	1995	247.29	2.39321	0.0333251
C-03	flathead_sole	1996	267.012	2.42653	-0.221372
C-03	flathead_sole	1997	160.383	2.20516	0.0703337
C-03	flathead_sole	1998	188.579	2.27549	-0.281849
C-03	flathead_sole	1999	98.5472	1.99364	-0.0701262
C-03	flathead_sole	2000	83.8529	1.92352	0.3468
C-03	flathead_sole	2001	186.345	2.27032	-0.434233
C-03	flathead_sole	2002	68.5622	1.83608	0.0879903
C-03	flathead_sole	2003	83.9605	1.92408	-0.151721
C-03	flathead_sole	2004	59.2044	1.77235	0.227595
C-03	flathead_sole	2005	99.9883	1.99995	0.0760162
C-03	flathead_sole	2006	119.115	2.07597	0.0476808
C-03	flathead_sole	2007	132.937	2.12365	-0.593461
C-03	flathead_sole	2008	33.8989	1.53019	0.127604
C-03	walleye_pollock	1982	45.4768	1.65779	0.778418
C-03	walleye_pollock	1983	273.029	2.43621	-0.281099
C-03	walleye_pollock	1984	142.925	2.15511	-0.341655
C-03	walleye_pollock	1985	65.0809	1.81345	0.232397
C-03	walleye_pollock	1986	111.135	2.04585	-2.39847
C-03	walleye_pollock	1987	0.444	-0.352617	2.40358
C-03	walleye_pollock	1988	112.452	2.05097	-0.593918
C-03	walleye_pollock	1989	28.645	1.45705	-0.0165884
C-03	walleye_pollock	1990	27.5715	1.44046	0.91386
C-03	walleye_pollock	1991	226.11	2.35432	-0.775998
C-03	walleye_pollock	1992	37.8724	1.57832	-0.386188
C-03	walleye_pollock	1993	15.5645	1.19214	1.62041
C-03	walleye_pollock	1994	649.442	2.81254	-2.85455
C-03	walleye_pollock	1995	0.9078	-0.0420098	0.191752
C-03	walleye_pollock	1996	1.4117	0.149742	0.616083
C-03	walleye_pollock	1997	5.8321	0.765825	-1.22151
C-03	walleye_pollock	1998	0.3502	-0.455684	0.415107
C-03	walleye_pollock	1999	0.9108	-0.040577	-0.690144
C-03	walleye_pollock	2000	0.1859	-0.730721	2.30857
C-03	walleye_pollock	2001	37.8308	1.57785	0.218009
C-03	walleye_pollock	2002	62.4964	1.79586	-0.749633
C-03	walleye_pollock	2003	11.123	1.04622	-0.130685
C-03	walleye_pollock	2004	8.2326	0.915537	-1.32214
C-03	walleye_pollock	2005	0.3921	-0.406603	-0.341515
C-03	walleye_pollock	2006	0.1786	-0.748119	0.0241205
C-03	walleye_pollock	2007	0.1888	-0.723998	-0.0107124
C-03	walleye_pollock	2008	0.1842	-0.73471	1.69005
C-04	arrowtooth_flounder	1982	9.0227	0.955337	0.80091
C-04	arrowtooth_flounder	1983	57.0488	1.75625	-0.397583
C-04	arrowtooth_flounder	1984	22.8383	1.35866	0.133777
C-04	arrowtooth_flounder	1985	31.0771	1.49244	-0.236264
C-04	arrowtooth_flounder	1986	18.0375	1.25618	0.266804
C-04	arrowtooth_flounder	1987	33.3411	1.52298	0.0651819
C-04	arrowtooth_flounder	1988	38.7402	1.58816	-0.971896
C-04	arrowtooth_flounder	1989	4.133	0.616265	1.26051
C-04	arrowtooth_flounder	1990	75.2971	1.87678	-0.453033
C-04	arrowtooth_flounder	1991	26.5305	1.42375	0.490357
C-04	arrowtooth_flounder	1992	82.0545	1.9141	-0.280077
C-04	arrowtooth_flounder	1993	43.0552	1.63403	0.0689681
C-04	arrowtooth_flounder	1994	50.4654	1.70299	-0.0752143
C-04	arrowtooth_flounder	1995	42.4404	1.62778	0.656254
C-04	arrowtooth_flounder	1996	192.324	2.28403	-0.404303
C-04	arrowtooth_flounder	1997	75.8108	1.87973	-0.141248
C-04	arrowtooth_flounder	1998	54.7625	1.73848	-0.0251448
C-04	arrowtooth_flounder	1999	51.6819	1.71334	0.261176
C-04	arrowtooth_flounder	2000	94.3005	1.97451	-0.0313352
C-04	arrowtooth_flounder	2001	87.7362	1.94318	0.0240414
C-04	arrowtooth_flounder	2002	92.73	1.96722	-0.278514
C-04	arrowtooth_flounder	2003	48.8322	1.68871	0.00786763
C-04	arrowtooth_flounder	2004	49.7249	1.69657	0.0934212
C-04	arrowtooth_flounder	2005	61.6588	1.79	-0.0208963
C-04	arrowtooth_flounder	2006	58.7623	1.7691	0.0727779
C-04	arrowtooth_flounder	2007	69.4827	1.84188	0.10691
C-04	arrowtooth_flounder	2008	88.8765	1.94879	0.167919
C-04	flathead_sole	1982	130.829	2.11671	-0.0809946
C-04	flathead_sole	1983	108.57	2.03571	-0.258309
C-04	flathead_sole	1984	59.8966	1.7774	0.422479
C-04	flathead_sole	1985	158.446	2.19988	-0.181348
C-04	flathead_sole	1986	104.36	2.01853	0.188016
C-04	flathead_sole	1987	160.898	2.20655	0.547651
C-04	flathead_sole	1988	567.808	2.7542	-1.53587
C-04	flathead_sole	1989	16.5321	1.21833	1.22998
C-04	flathead_sole	1990	280.742	2.44831	-0.211904
C-04	flathead_sole	1991	172.347	2.2364	0.44821
C-04	flathead_sole	1992	483.742	2.68461	-0.505875
C-04	flathead_sole	1993	150.917	2.17874	0.115803
C-04	flathead_sole	1994	197.034	2.29454	-0.0706559
C-04	flathead_sole	1995	167.45	2.22389	0.0664755
C-04	flathead_sole	1996	195.147	2.29036	0.0954799
C-04	flathead_sole	1997	243.132	2.38584	-0.365491
C-04	flathead_sole	1998	104.797	2.02035	-0.24327
C-04	flathead_sole	1999	59.8522	1.77708	0.278328
C-04	flathead_sole	2000	113.608	2.05541	-0.179697
C-04	flathead_sole	2001	75.1123	1.87571	0.215742
C-04	flathead_sole	2002	123.439	2.09145	-0.092626
C-04	flathead_sole	2003	99.7303	1.99883	0.079107
C-04	flathead_sole	2004	119.656	2.07793	-0.0685559
C-04	flathead_sole	2005	102.183	2.00938	-0.371006
C-04	flathead_sole	2006	43.4883	1.63837	0.112004
C-04	flathead_sole	2007	56.2829	1.75038	-0.0702976
C-04	flathead_sole	2008	47.8717	1.68008	-0.0200106
C-05	arrowtooth_flounder	1982	45.716	1.66007	-0.264987
C-05	arrowtooth_flounder	1983	24.836	1.39508	0.295584
C-05	arrowtooth_flounder	1984	49.053	1.69067	-0.342028
C-05	arrowtooth_flounder	1985	22.3171	1.34864	0.31972
C-05	arrowtooth_flounder	1986	46.597	1.66836	0.102029
C-05	arrowtooth_flounder	1987	58.9368	1.77039	0.179373
C-05	arrowtooth_flounder	1988	89.0757	1.94976	0.23651
C-05	arrowtooth_flounder	1989	153.557	2.18627	0.179316
C-05	arrowtooth_flounder	1990	232.052	2.36558	-0.452628
C-05	arrowtooth_flounder	1991	81.8383	1.91296	0.0864054
C-05	arrowtooth_flounder	1992	99.8532	1.99936	-0.0429683
C-05	arrowtooth_flounder	1993	90.4469	1.95639	-0.443773
C-05	arrowtooth_flounder	1994	32.5552	1.51262	0.550973
C-05	arrowtooth_flounder	1995	115.769	2.06359	0.0706242
C-05	arrowtooth_flounder	1996	136.213	2.13422	0.0622744
C-05	arrowtooth_flounder	1997	157.214	2.19649	-0.485601
C-05	arrowtooth_flounder	1998	51.3915	1.71089	0.642073
C-05	arrowtooth_flounder	1999	225.405	2.35296	-0.0478489
C-05	arrowtooth_flounder	2000	201.89	2.30512	-0.635688
C-05	arrowtooth_flounder	2001	46.7119	1.66943	0.208677
C-05	arrowtooth_flounder	2002	75.5274	1.8781	0.0783376
C-05	arrowtooth_flounder	2003	90.457	1.95644	-0.0930539
C-05	arrowtooth_flounder	2004	73.011	1.86339	-0.0467977
C-05	arrowtooth_flounder	2005	65.5527	1.81659	0.275539
C-05	arrowtooth_flounder	2006	123.632	2.09213	0.109008
C-05	arrowtooth_flounder	2007	158.905	2.20114	-0.0722436
C-05	arrowtooth_flounder	2008	134.553	2.12889	-0.00131436
C-05	flathead_sole	1982	134.146	2.12758	-0.24129
C-05	flathead_sole	1983	76.9643	1.88629	0.425216
C-05	flathead_sole	1984	204.883	2.31151	-0.231591
C-05	flathead_sole	1985	120.203	2.07991	0.276215
C-05	flathead_sole	1986	227.054	2.35613	-0.0542641
C-05	flathead_sole	1987	200.385	2.30187	0.0520488
C-05	flathead_sole	1988	225.899	2.35391	0.186365
C-05	flathead_sole	1989	346.961	2.54028	-0.0884859
C-05	flathead_sole	1990	283.005	2.45179	0.0459897
C-05	flathead_sole	1991	314.618	2.49778	0.0981751
C-05	flathead_sole	1992	394.42	2.59596	0.0649003
C-05	flathead_sole	1993	457.993	2.66086	-0.213868
C-05	flathead_sole	1994	279.893	2.44699	0.140353
C-05	flathead_sole	1995	386.673	2.58734	0.102972
C-05	flathead_sole	1996	490.135	2.69032	-0.417071
C-05	flathead_sole	1997	187.605	2.27324	0.0365475
C-05	flathead_sole	1998	204.076	2.30979	0.177311
C-05	flathead_sole	1999	306.975	2.4871	0.104677
C-05	flathead_sole	2000	390.643	2.59178	-0.776465
C-05	flathead_sole	2001	65.3605	1.81532	-0.000512601
C-05	flathead_sole	2002	65.2834	1.8148	0.361063
C-05	flathead_sole	2003	149.922	2.17587	0.0343637
C-05	flathead_sole	2004	162.267	2.21023	-0.199819
C-05	flathead_sole	2005	102.426	2.01041	0.284333
C-05	flathead_sole	2006	197.126	2.29474	-0.288891
C-05	flathead_sole	2007	101.357	2.00585	0.119413
C-05	flathead_sole	2008	133.434	2.12527	-1.16413
C-06	arrowtooth_flounder	1982	9.1439	0.961131	0.721599
C-06	arrowtooth_flounder	1983	48.1649	1.68273	0.785691
C-06	arrowtooth_flounder	1984	294.05	2.46842	-2.34255
C-06	arrowtooth_flounder	1985	1.3362	0.125871	1.78124
C-06	arrowtooth_flounder	1986	80.7433	1.90711	-0.189248
C-06	arrowtooth_flounder	1987	52.2226	1.71786	0.152513
C-06	arrowtooth_flounder	1988	74.1945	1.87037	-0.00663498
C-06	arrowtooth_flounder	1989	73.0696	1.86374	0.371131
C-06	arrowtooth_flounder	1990	171.738	2.23487	-0.515964
C-06	arrowtooth_flounder	1991	52.3484	1.7189	-0.255245
C-06	arrowtooth_flounder	1992	29.0843	1.46366	0.610792
C-06	arrowtooth_flounder	1993	118.7	2.07445	-0.09492
C-06	arrowtooth_flounder	1994	95.3962	1.97953	0.591366
C-06	arrowtooth_flounder	1995	372.304	2.5709	-0.105696
C-06	arrowtooth_flounder	1996	291.878	2.4652	-0.345034
C-06	arrowtooth_flounder	1997	131.876	2.12017	-0.405137
C-06	arrowtooth_flounder	1998	51.8836	1.71503	0.698265
C-06	arrowtooth_flounder	1999	258.997	2.41329	-0.54626
C-06	arrowtooth_flounder	2000	73.6267	1.86704	0.481533
C-06	arrowtooth_flounder	2001	223.135	2.34857	-0.181649
C-06	arrowtooth_flounder	2002	146.865	2.16692	0.11446
C-06	arrowtooth_flounder	2003	191.152	2.28138	-0.107191
C-06	arrowtooth_flounder	2004	149.344	2.17419	-0.196259
C-06	arrowtooth_flounder	2005	95.0448	1.97793	0.426044
C-06	arrowtooth_flounder	2006	253.497	2.40397	-0.300055
C-06	arrowtooth_flounder	2007	127.033	2.10392	-0.0628626
C-06	arrowtooth_flounder	2008	109.914	2.04105	-0.162507
C-06	flathead_sole	1982	75.6045	1.87855	-0.161958
C-06	flathead_sole	1983	52.0702	1.71659	0.171123
C-06	flathead_sole	1984	77.2169	1.88771	-0.768107
C-06	flathead_sole	1985	13.1706	1.11961	1.03847
C-06	flathead_sole	1986	143.905	2.15808	-0.546384
C-06	flathead_sole	1987	40.8972	1.61169	0.790157
C-06	flathead_sole	1988	252.261	2.40185	-0.0641412
C-06	flathead_sole	1989	217.625	2.33771	-0.0114837
C-06	flathead_sole	1990	211.946	2.32623	-0.252167
C-06	flathead_sole	1991	118.593	2.07406	0.0642108
C-06	flathead_sole	1992	137.489	2.13827	-0.00551434
C-06	flathead_sole	1993	135.755	2.13276	-0.0437369
C-06	flathead_sole	1994	122.749	2.08902	0.101712
C-06	flathead_sole	1995	155.143	2.19073	-0.0680173
C-06	flathead_sole	1996	132.652	2.12271	-0.458367
C-06	flathead_sole	1997	46.1686	1.66435	0.197281
C-06	flathead_sole	1998	72.7157	1.86163	0.470292
C-06	flathead_sole	1999	214.744	2.33192	-0.213267
C-06	flathead_sole	2000	131.417	2.11865	0.0965342
C-06	flathead_sole	2001	164.13	2.21519	-0.235618
C-06	flathead_sole	2002	95.4046	1.97957	0.0569155
C-06	flathead_sole	2003	108.764	2.03648	-0.00654083
C-06	flathead_sole	2004	107.138	2.02994	-0.135933
C-06	flathead_sole	2005	78.345	1.89401	0.19416
C-06	flathead_sole	2006	122.51	2.08817	-0.0849877
C-06	flathead_sole	2007	100.736	2.00318	0.0900942
C-06	flathead_sole	2008	123.959	2.09328	-0.454896
C-06	walleye_pollock	1982	43.4893	1.63838	0.765438
C-06	walleye_pollock	1983	253.408	2.40382	0.298967
C-06	walleye_pollock	1984	504.414	2.70279	-1.05096
C-06	walleye_pollock	1985	44.8565	1.65183	-0.24338
C-06	walleye_pollock	1986	25.6121	1.40845	0.712555
C-06	walleye_pollock	1987	132.13	2.121	-0.663809
C-06	walleye_pollock	1988	28.6544	1.45719	-0.0457518
C-06	walleye_pollock	1989	25.7893	1.41144	0.38558
C-06	walleye_pollock	1990	62.6642	1.79702	-0.777085
C-06	walleye_pollock	1991	10.4697	1.01993	1.04988
C-06	walleye_pollock	1992	117.439	2.06981	0.890059
C-06	walleye_pollock	1993	911.74	2.95987	-0.0145879
C-06	walleye_pollock	1994	881.623	2.94528	-0.324305
C-06	walleye_pollock	1995	417.81	2.62098	-0.812434
C-06	walleye_pollock	1996	64.3493	1.80854	-0.099778
C-06	walleye_pollock	1997	51.1406	1.70877	0.0255699
C-06	walleye_pollock	1998	54.242	1.73434	0.19561
C-06	walleye_pollock	1999	85.1031	1.92995	1.24896
C-06	walleye_pollock	2000	1509.76	3.17891	-1.15908
C-06	walleye_pollock	2001	104.672	2.01983	-0.143803
C-06	walleye_pollock	2002	75.1672	1.87603	-0.671816
C-06	walleye_pollock	2003	16.0034	1.20421	1.02616
C-06	walleye_pollock	2004	169.97	2.23037	-1.66087
C-06	walleye_pollock	2005	3.7111	0.569503	0.726706
C-06	walleye_pollock	2006	19.7792	1.29621	1.24671
C-06	walleye_pollock	2007	349.076	2.54292	-1.05242
C-06	walleye_pollock	2008	30.9389	1.4905	-0.154598
C-07	arrowtooth_flounder	1982	21.6724	1.33591	0.0290528
C-07	arrowtooth_flounder	1983	23.1718	1.36496	0.140179
C-07	arrowtooth_flounder	1984	31.9992	1.50514	0.307425
C-07	arrowtooth_flounder	1985	64.9478	1.81256	-0.886006
C-07	arrowtooth_flounder	1986	8.4442	0.926559	0.734694
C-07	arrowtooth_flounder	1987	45.8408	1.66125	-0.0219689
C-07	arrowtooth_flounder	1988	43.5796	1.63928	-0.22191
C-07	arrowtooth_flounder	1989	26.1441	1.41737	0.376331
C-07	arrowtooth_flounder	1990	62.1878	1.79371	0.564774
C-07	arrowtooth_flounder	1991	228.286	2.35848	-0.736003
C-07	arrowtooth_flounder	1992	41.9253	1.62248	0.236953
C-07	arrowtooth_flounder	1993	72.3484	1.85943	0.077675
C-07	arrowtooth_flounder	1994	86.5175	1.9371	0.00936108
C-07	arrowtooth_flounder	1995	88.4026	1.94647	-0.461039
C-07	arrowtooth_flounder	1996	30.5792	1.48543	-0.407746
C-07	arrowtooth_flounder	1997	11.9586	1.07768	0.600372
C-07	arrowtooth_flounder	1998	47.6488	1.67805	-0.209346
C-07	arrowtooth_flounder	1999	29.4243	1.46871	0.498791
C-07	arrowtooth_flounder	2000	92.7892	1.9675	-0.0587642
C-07	arrowtooth_flounder	2001	81.0463	1.90873	0.0499458
C-07	arrowtooth_flounder	2002	90.9241	1.95868	0.0528551
C-07	arrowtooth_flounder	2003	102.691	2.01153	-0.0310825
C-07	arrowtooth_flounder	2004	95.5986	1.98045	-0.185559
C-07	arrowtooth_flounder	2005	62.358	1.79489	0.507668
C-07	arrowtooth_flounder	2006	200.706	2.30256	-0.224892
C-07	arrowtooth_flounder	2007	119.582	2.07767	-0.0172354
C-07	arrowtooth_flounder	2008	114.93	2.06043	-0.0749609
C-07	flathead_sole	1982	96.71	1.98547	-0.258264
C-07	flathead_sole	1983	53.359	1.72721	0.229222
C-07	flathead_sole	1984	90.4545	1.95643	-0.148075
C-07	flathead_sole	1985	64.3213	1.80835	-0.191829
C-07	flathead_sole	1986	41.3548	1.61653	0.225138
C-07	flathead_sole	1987	69.4487	1.84166	-0.31589
C-07	flathead_sole	1988	33.5563	1.52577	0.254777
C-07	flathead_sole	1989	60.3325	1.78055	-0.0113897
C-07	flathead_sole	1990	58.7708	1.76916	-0.0228038
C-07	flathead_sole	1991	55.7645	1.74636	-0.00151116
C-07	flathead_sole	1992	55.5708	1.74485	-0.0193409
C-07	flathead_sole	1993	53.1503	1.72551	0.569936
C-07	flathead_sole	1994	197.443	2.29544	-0.348977
C-07	flathead_sole	1995	88.4026	1.94647	-0.188219
C-07	flathead_sole	1996	57.312	1.75825	-0.00387353
C-07	flathead_sole	1997	56.8031	1.75437	0.0957152
C-07	flathead_sole	1998	70.8088	1.85009	0.198249
C-07	flathead_sole	1999	111.773	2.04834	-0.242985
C-07	flathead_sole	2000	63.8781	1.80535	0.14184
C-07	flathead_sole	2001	88.5506	1.94719	-0.3593
C-07	flathead_sole	2002	38.7161	1.58789	0.274781
C-07	flathead_sole	2003	72.8908	1.86267	-0.0110304
C-07	flathead_sole	2004	71.0628	1.85164	-0.0880511
C-07	flathead_sole	2005	58.0218	1.76359	0.279258
C-07	flathead_sole	2006	110.37	2.04285	-0.463211
C-07	flathead_sole	2007	37.9873	1.57964	0.0446963
C-07	flathead_sole	2008	42.1051	1.62433	-0.471582
C-07	Pacific_cod	1982	14.2152	1.15275	-0.463489
C-07	Pacific_cod	1983	4.8895	0.689264	-0.208754
C-07	Pacific_cod	1984	3.0235	0.48051	0.254266
C-07	Pacific_cod	1985	5.4297	0.734776	-0.223187
C-07	Pacific_cod	1986	3.2478	0.511589	0.962576
C-07	Pacific_cod	1987	29.7965	1.47417	-0.579611
C-07	Pacific_cod	1988	7.8443	0.894554	0.475822
C-07	Pacific_cod	1989	23.4626	1.37038	-0.535714
C-07	Pacific_cod	1990	6.8338	0.834662	-0.268944
C-07	Pacific_cod	1991	3.6789	0.565718	0.36389
C-07	Pacific_cod	1992	8.5037	0.929608	0.0277982
C-07	Pacific_cod	1993	9.0658	0.957406	-0.0170341
C-07	Pacific_cod	1994	8.7171	0.940372	-0.0550674
C-07	Pacific_cod	1995	7.679	0.885305	-0.109913
C-07	Pacific_cod	1996	5.962	0.775392	-0.475863
C-07	Pacific_cod	1997	1.9931	0.299529	0.791761
C-07	Pacific_cod	1998	12.3393	1.09129	-0.0797666
C-07	Pacific_cod	1999	10.2689	1.01152	-0.340509
C-07	Pacific_cod	2000	4.6883	0.671015	0.505325
C-07	Pacific_cod	2001	15.0086	1.17634	-0.738986
C-07	Pacific_cod	2002	2.7375	0.437354	0.329007
C-07	Pacific_cod	2003	5.8393	0.766361	-0.392952
C-07	Pacific_cod	2004	2.3627	0.373409	0.117575
C-07	Pacific_cod	2005	3.0973	0.490983	0.282496
C-07	Pacific_cod	2006	5.9358	0.773479	-0.207348
C-07	Pacific_cod	2007	3.6824	0.566131	-0.330956
C-07	Pacific_cod	2008	1.7186	0.235175	1.95637
C-07	walleye_pollock	1982	155.435	2.19155	0.77177
C-07	walleye_pollock	1983	919.008	2.96332	0.115167
C-07	walleye_pollock	1984	1198.08	3.07849	-0.538836
C-07	walleye_pollock	1985	346.458	2.53965	-0.831245
C-07	walleye_pollock	1986	51.0981	1.7084	0.632275
C-07	walleye_pollock	1987	219.119	2.34068	-0.338725
C-07	walleye_pollock	1988	100.451	2.00195	-0.462436
C-07	walleye_pollock	1989	34.6353	1.53952	1.10672
C-07	walleye_pollock	1990	442.832	2.64624	-0.725804
C-07	walleye_pollock	1991	83.2596	1.92043	0.411535
C-07	walleye_pollock	1992	214.768	2.33197	0.509597
C-07	walleye_pollock	1993	694.332	2.84157	-0.228403
C-07	walleye_pollock	1994	410.359	2.61316	0.242445
C-07	walleye_pollock	1995	717.148	2.85561	-0.853909
C-07	walleye_pollock	1996	100.392	2.0017	-0.392542
C-07	walleye_pollock	1997	40.6591	1.60916	-0.485682
C-07	walleye_pollock	1998	13.2885	1.12348	0.282633
C-07	walleye_pollock	1999	25.4747	1.40611	1.04696
C-07	walleye_pollock	2000	283.837	2.45307	-0.400017
C-07	walleye_pollock	2001	112.993	2.05305	0.0577178
C-07	walleye_pollock	2002	129.054	2.11077	0.25162
C-07	walleye_pollock	2003	230.351	2.36239	-0.658879
C-07	walleye_pollock	2004	50.5255	1.70351	0.478842
C-07	walleye_pollock	2005	152.178	2.18235	-0.880596
C-07	walleye_pollock	2006	20.0335	1.30176	0.722022
C-07	walleye_pollock	2007	105.628	2.02378	-1.20034
C-07	walleye_pollock	2008	6.6595	0.823442	1.96641
C-07	yellowfin_sole	1982	616.381	2.78985	-0.389698
C-07	yellowfin_sole	1983	251.276	2.40015	-0.412228
C-07	yellowfin_sole	1984	97.2575	1.98792	0.113636
C-07	yellowfin_sole	1985	126.345	2.10156	-0.770432
C-07	yellowfin_sole	1986	21.4352	1.33113	-0.391124
C-07	yellowfin_sole	1987	8.7097	0.940003	0.0514621
C-07	yellowfin_sole	1988	9.8054	0.991465	-0.563104
C-07	yellowfin_sole	1989	2.6814	0.428362	0.829547
C-07	yellowfin_sole	1990	18.1096	1.25791	-0.0415239
C-07	yellowfin_sole	1991	16.4583	1.21638	-0.0689869
C-07	yellowfin_sole	1992	14.041	1.1474	-0.274316
C-07	yellowfin_sole	1993	7.4659	0.873082	-0.42082
C-07	yellowfin_sole	1994	2.8331	0.452262	-0.276663
C-07	yellowfin_sole	1995	1.4983	0.175599	0.599793
C-07	yellowfin_sole	1996	5.962	0.775392	0.599682
C-07	yellowfin_sole	1997	23.7178	1.37507	-0.204601
C-07	yellowfin_sole	1998	14.8072	1.17047	-0.971871
C-07	yellowfin_sole	1999	1.5798	0.198602	0.171374
C-07	yellowfin_sole	2000	2.3441	0.369976	0.594736
C-07	yellowfin_sole	2001	9.2196	0.964712	-1.07145
C-07	yellowfin_sole	2002	0.7821	-0.106738	0.990484
C-07	yellowfin_sole	2003	7.6515	0.883747	0.0384753
C-07	yellowfin_sole	2004	8.3603	0.922222	-0.07586
C-07	yellowfin_sole	2005	7.0204	0.846362	-0.2163
C-07	yellowfin_sole	2006	4.2664	0.630062	-0.43959
C-07	yellowfin_sole	2007	1.5505	0.190472	-0.256327
C-07	yellowfin_sole	2008	0.8593	-0.0658552	1.31288
C-08	Alaska_plaice	1982	17.6613	1.24702	-0.328437
C-08	Alaska_plaice	1983	8.2906	0.918586	-0.789767
C-08	Alaska_plaice	1984	1.3453	0.128819	-0.258474
C-08	Alaska_plaice	1985	0.7419	-0.129655	0.616128
C-08	Alaska_plaice	1986	3.0653	0.486473	0.621662
C-08	Alaska_plaice	1987	12.8273	1.10814	0.0504383
C-08	Alaska_plaice	1988	14.407	1.15857	0.0644393
C-08	Alaska_plaice	1989	16.7114	1.22301	-0.183777
C-08	Alaska_plaice	1990	10.9455	1.03924	0.489527
C-08	Alaska_plaice	1991	33.788	1.52876	0.0454656
C-08	Alaska_plaice	1992	37.517	1.57423	0.191895
C-08	Alaska_plaice	1993	58.361	1.76612	-0.153532
C-08	Alaska_plaice	1994	40.9818	1.61259	-0.268423
C-08	Alaska_plaice	1995	22.0886	1.34417	-0.0750664
C-08	Alaska_plaice	1996	18.5824	1.2691	0.298289
C-08	Alaska_plaice	1997	36.931	1.56739	-0.474506
C-08	Alaska_plaice	1998	12.3847	1.09289	0.21547
C-08	Alaska_plaice	1999	20.3402	1.30836	-0.275104
C-08	Alaska_plaice	2000	10.7957	1.03325	-0.267627
C-08	Alaska_plaice	2001	5.8294	0.765624	0.259133
C-08	Alaska_plaice	2002	10.5866	1.02476	0.336126
C-08	Alaska_plaice	2003	22.9553	1.36088	-0.169608
C-08	Alaska_plaice	2004	15.5337	1.19127	0.23384
C-08	Alaska_plaice	2005	26.6143	1.42512	0.037913
C-08	Alaska_plaice	2006	29.0421	1.46303	0.0443879
C-08	Alaska_plaice	2007	32.1674	1.50742	0.300402
C-08	Alaska_plaice	2008	64.2418	1.80782	-1.11814
C-08	arrowtooth_flounder	1982	4.8941	0.689673	0.906809
C-08	arrowtooth_flounder	1983	39.4895	1.59648	-0.446484
C-08	arrowtooth_flounder	1984	14.1253	1.15	0.521973
C-08	arrowtooth_flounder	1985	46.9862	1.67197	-0.428543
C-08	arrowtooth_flounder	1986	17.5157	1.24343	0.829947
C-08	arrowtooth_flounder	1987	118.406	2.07337	-0.197605
C-08	arrowtooth_flounder	1988	75.1224	1.87577	-0.00395201
C-08	arrowtooth_flounder	1989	74.4419	1.87182	-0.375203
C-08	arrowtooth_flounder	1990	31.3772	1.49661	0.497532
C-08	arrowtooth_flounder	1991	98.6611	1.99415	-0.350468
C-08	arrowtooth_flounder	1992	44.0228	1.64368	0.475978
C-08	arrowtooth_flounder	1993	131.721	2.11966	-0.162162
C-08	arrowtooth_flounder	1994	90.6763	1.95749	-0.189335
C-08	arrowtooth_flounder	1995	58.6352	1.76816	-0.317886
C-08	arrowtooth_flounder	1996	28.2015	1.45027	-0.0406451
C-08	arrowtooth_flounder	1997	25.6819	1.40963	0.244541
C-08	arrowtooth_flounder	1998	45.0991	1.65417	-0.10644
C-08	arrowtooth_flounder	1999	35.2962	1.54773	-0.00720578
C-08	arrowtooth_flounder	2000	34.7154	1.54052	0.622343
C-08	arrowtooth_flounder	2001	145.501	2.16287	-0.471449
C-08	arrowtooth_flounder	2002	49.1379	1.69142	0.319387
C-08	arrowtooth_flounder	2003	102.519	2.0108	0.354951
C-08	arrowtooth_flounder	2004	232.142	2.36575	0.192408
C-08	arrowtooth_flounder	2005	361.545	2.55816	-0.187104
C-08	arrowtooth_flounder	2006	234.995	2.37106	-0.169467
C-08	arrowtooth_flounder	2007	159.071	2.20159	-0.0580957
C-08	arrowtooth_flounder	2008	139.154	2.1435	-0.189212
C-08	flathead_sole	1982	90.0088	1.95428	0.0491596
C-08	flathead_sole	1983	100.796	2.00344	-0.422338
C-08	flathead_sole	1984	38.1159	1.58111	0.403175
C-08	flathead_sole	1985	96.4454	1.98428	-0.470758
C-08	flathead_sole	1986	32.623	1.51352	0.340408
C-08	flathead_sole	1987	71.4384	1.85393	-0.0932974
C-08	flathead_sole	1988	57.6281	1.76063	0.326397
C-08	flathead_sole	1989	122.189	2.08703	-0.510675
C-08	flathead_sole	1990	37.7013	1.57636	0.149228
C-08	flathead_sole	1991	53.1599	1.72558	0.0403503
C-08	flathead_sole	1992	58.3357	1.76593	0.221224
C-08	flathead_sole	1993	97.0865	1.98716	-0.0856744
C-08	flathead_sole	1994	79.7048	1.90148	-0.0685089
C-08	flathead_sole	1995	68.0731	1.83298	-0.129681
C-08	flathead_sole	1996	50.5004	1.70329	0.035167
C-08	flathead_sole	1997	54.7598	1.73846	-0.0234979
C-08	flathead_sole	1998	51.8757	1.71496	0.33607
C-08	flathead_sole	1999	112.469	2.05103	-0.292385
C-08	flathead_sole	2000	57.3652	1.75865	0.276485
C-08	flathead_sole	2001	108.426	2.03513	-0.420785
C-08	flathead_sole	2002	41.148	1.61435	0.267724
C-08	flathead_sole	2003	76.2206	1.88207	-0.0443394
C-08	flathead_sole	2004	68.8229	1.83773	-0.0200559
C-08	flathead_sole	2005	65.7169	1.81768	0.307975
C-08	flathead_sole	2006	133.553	2.12565	-0.570629
C-08	flathead_sole	2007	35.8941	1.55502	-0.0409364
C-08	flathead_sole	2008	32.6653	1.51409	-0.709021
C-08	Pacific_cod	1982	6.3836	0.805066	-0.0683266
C-08	Pacific_cod	1983	5.4543	0.736739	-0.155632
C-08	Pacific_cod	1984	3.8116	0.581107	0.134328
C-08	Pacific_cod	1985	5.1932	0.715435	-0.530006
C-08	Pacific_cod	1986	1.5326	0.185429	0.54116
C-08	Pacific_cod	1987	5.3283	0.726589	-0.274802
C-08	Pacific_cod	1988	2.83	0.451786	0.798551
C-08	Pacific_cod	1989	17.7966	1.25034	-0.0318042
C-08	Pacific_cod	1990	16.5399	1.21853	-0.450887
C-08	Pacific_cod	1991	5.8566	0.767646	0.471626
C-08	Pacific_cod	1992	17.3489	1.23927	0.225821
C-08	Pacific_cod	1993	29.1805	1.46509	-0.400002
C-08	Pacific_cod	1994	11.6169	1.06509	0.106917
C-08	Pacific_cod	1995	14.8596	1.17201	-0.531297
C-08	Pacific_cod	1996	4.3723	0.64071	-0.0128425
C-08	Pacific_cod	1997	4.2449	0.627867	0.203144
C-08	Pacific_cod	1998	6.7766	0.831012	0.801181
C-08	Pacific_cod	1999	42.8739	1.63219	-0.598942
C-08	Pacific_cod	2000	10.7957	1.03325	0.179528
C-08	Pacific_cod	2001	16.3222	1.21278	-0.497327
C-08	Pacific_cod	2002	5.1934	0.715452	-0.112134
C-08	Pacific_cod	2003	4.0116	0.603318	-0.667307
C-08	Pacific_cod	2004	0.863	-0.0639892	0.489099
C-08	Pacific_cod	2005	2.6614	0.42511	0.140903
C-08	Pacific_cod	2006	3.6814	0.566013	-0.495273
C-08	Pacific_cod	2007	1.1769	0.0707396	0.3812
C-08	Pacific_cod	2008	2.831	0.45194	1.56709
C-08	walleye_pollock	1982	104.478	2.01903	1.27657
C-08	walleye_pollock	1983	1975.13	3.2956	-0.706641
C-08	walleye_pollock	1984	388.11	2.58895	-0.437583
C-08	walleye_pollock	1985	141.701	2.15137	-0.159756
C-08	walleye_pollock	1986	98.088	1.99162	0.104325
C-08	walleye_pollock	1987	124.721	2.09594	-0.157924
C-08	walleye_pollock	1988	86.6995	1.93802	0.286124
C-08	walleye_pollock	1989	167.548	2.22414	-0.266407
C-08	walleye_pollock	1990	90.7263	1.95773	0.666548
C-08	walleye_pollock	1991	420.999	2.62428	-1.07062
C-08	walleye_pollock	1992	35.7821	1.55367	1.12259
C-08	walleye_pollock	1993	474.524	2.67626	0.0586135
C-08	walleye_pollock	1994	543.09	2.73487	-1.02556
C-08	walleye_pollock	1995	51.2054	1.70932	0.913894
C-08	walleye_pollock	1996	419.962	2.62321	-0.535945
C-08	walleye_pollock	1997	122.254	2.08726	-0.485658
C-08	walleye_pollock	1998	39.9583	1.60161	1.06382
C-08	walleye_pollock	1999	462.839	2.66543	0.15301
C-08	walleye_pollock	2000	658.323	2.81844	0.307017
C-08	walleye_pollock	2001	1334.92	3.12546	-0.499254
C-08	walleye_pollock	2002	422.865	2.6262	-0.311076
C-08	walleye_pollock	2003	206.598	2.31513	0.287394
C-08	walleye_pollock	2004	400.424	2.60252	-0.990318
C-08	walleye_pollock	2005	40.9451	1.6122	-0.00479732
C-08	walleye_pollock	2006	40.4953	1.6074	0.514471
C-08	walleye_pollock	2007	132.396	2.12188	-0.222779
C-08	walleye_pollock	2008	79.2678	1.8991	0.784108
C-08	yellowfin_sole	1982	482.175	2.6832	-0.0517026
C-08	yellowfin_sole	1983	428.057	2.6315	-0.602326
C-08	yellowfin_sole	1984	106.949	2.02918	0.177622
C-08	yellowfin_sole	1985	160.99	2.2068	-0.246324
C-08	yellowfin_sole	1986	91.3007	1.96047	0.329506
C-08	yellowfin_sole	1987	194.976	2.28998	-0.0713828
C-08	yellowfin_sole	1988	165.424	2.2186	-0.328191
C-08	yellowfin_sole	1989	77.6974	1.89041	0.221529
C-08	yellowfin_sole	1990	129.4	2.11194	0.163461
C-08	yellowfin_sole	1991	188.537	2.2754	-0.0966062
C-08	yellowfin_sole	1992	150.935	2.17879	0.343634
C-08	yellowfin_sole	1993	332.985	2.52242	-0.191469
C-08	yellowfin_sole	1994	214.267	2.33096	-0.145087
C-08	yellowfin_sole	1995	153.415	2.18587	0.419339
C-08	yellowfin_sole	1996	402.91	2.60521	-0.205381
C-08	yellowfin_sole	1997	251.089	2.39983	-0.0544081
C-08	yellowfin_sole	1998	221.523	2.34542	-0.361717
C-08	yellowfin_sole	1999	96.3167	1.9837	-0.150167
C-08	yellowfin_sole	2000	68.1608	1.83353	0.358923
C-08	yellowfin_sole	2001	155.761	2.19246	-0.00718071
C-08	yellowfin_sole	2002	153.206	2.18528	0.0717904
C-08	yellowfin_sole	2003	180.745	2.25707	-0.0817654
C-08	yellowfin_sole	2004	149.727	2.1753	0.0351438
C-08	yellowfin_sole	2005	162.347	2.21045	-0.262216
C-08	yellowfin_sole	2006	88.7624	1.94823	0.118129
C-08	yellowfin_sole	2007	116.509	2.06636	-0.0148717
C-08	yellowfin_sole	2008	112.587	2.05149	-1.22402
C-09	arrowtooth_flounder	1982	6.7215	0.827466	-0.000103393
C-09	arrowtooth_flounder	1983	6.7199	0.827363	-0.397385
C-09	arrowtooth_flounder	1984	2.6914	0.429978	0.985165
C-09	arrowtooth_flounder	1985	26.0102	1.41514	-0.296512
C-09	arrowtooth_flounder	1986	13.1411	1.11863	0.625248
C-09	arrowtooth_flounder	1987	55.4472	1.74388	-0.0989145
C-09	arrowtooth_flounder	1988	44.1535	1.64497	0.442336
C-09	arrowtooth_flounder	1989	122.265	2.0873	-0.360064
C-09	arrowtooth_flounder	1990	53.3626	1.72724	-0.27791
C-09	arrowtooth_flounder	1991	28.1402	1.44933	-1.64532
C-09	arrowtooth_flounder	1992	0.6368	-0.195997	1.9121
C-09	arrowtooth_flounder	1993	52.0123	1.71611	-0.0863194
C-09	arrowtooth_flounder	1994	42.637	1.62979	-0.516405
C-09	arrowtooth_flounder	1995	12.9832	1.11338	0.174545
C-09	arrowtooth_flounder	1996	19.4056	1.28793	-0.125183
C-09	arrowtooth_flounder	1997	14.546	1.16274	0.345625
C-09	arrowtooth_flounder	1998	32.238	1.50837	-0.627812
C-09	arrowtooth_flounder	1999	7.5955	0.880556	-0.135161
C-09	arrowtooth_flounder	2000	5.5641	0.745395	0.774031
C-09	arrowtooth_flounder	2001	33.0694	1.51943	-0.0803464
C-09	arrowtooth_flounder	2002	27.484	1.43908	0.454672
C-09	arrowtooth_flounder	2003	78.2982	1.89375	-0.132028
C-09	arrowtooth_flounder	2004	57.7729	1.76172	-0.171308
C-09	arrowtooth_flounder	2005	38.9418	1.59042	-0.178492
C-09	arrowtooth_flounder	2006	25.8181	1.41192	-0.217169
C-09	arrowtooth_flounder	2007	15.6587	1.19476	-0.119625
C-09	arrowtooth_flounder	2008	11.8886	1.07513	0.985418
C-09	flathead_sole	1982	114.96	2.06055	-0.187863
C-09	flathead_sole	1983	74.5909	1.87269	0.221622
C-09	flathead_sole	1984	124.253	2.09431	-0.318295
C-09	flathead_sole	1985	59.7052	1.77601	0.113593
C-09	flathead_sole	1986	77.5542	1.88961	0.0687851
C-09	flathead_sole	1987	90.8637	1.95839	-0.773733
C-09	flathead_sole	1988	15.2988	1.18466	0.319565
C-09	flathead_sole	1989	31.9317	1.50422	0.0830982
C-09	flathead_sole	1990	38.6652	1.58732	-0.00825499
C-09	flathead_sole	1991	37.9372	1.57907	-1.21082
C-09	flathead_sole	1992	2.3348	0.36825	1.79939
C-09	flathead_sole	1993	147.108	2.16764	-0.246365
C-09	flathead_sole	1994	83.4202	1.92127	-0.37236
C-09	flathead_sole	1995	35.3925	1.54891	0.551505
C-09	flathead_sole	1996	126.013	2.10042	-0.491042
C-09	flathead_sole	1997	40.6794	1.60937	-0.068581
C-09	flathead_sole	1998	34.7371	1.54079	-0.0981053
C-09	flathead_sole	1999	27.7133	1.44269	-0.214419
C-09	flathead_sole	2000	16.9149	1.22827	0.398367
C-09	flathead_sole	2001	42.3288	1.62664	0.194779
C-09	flathead_sole	2002	66.2849	1.82141	0.179467
C-09	flathead_sole	2003	100.203	2.00088	0.489713
C-09	flathead_sole	2004	309.452	2.49059	-0.0590578
C-09	flathead_sole	2005	270.107	2.43154	-0.651101
C-09	flathead_sole	2006	60.3163	1.78043	-0.147973
C-09	flathead_sole	2007	42.9004	1.63246	-0.406545
C-09	flathead_sole	2008	16.8235	1.22592	1.65793
C-09	walleye_pollock	1982	765.322	2.88384	-0.67627
C-09	walleye_pollock	1983	161.278	2.20757	-0.125994
C-09	walleye_pollock	1984	120.665	2.08158	0.515969
C-09	walleye_pollock	1985	395.867	2.59755	-0.268611
C-09	walleye_pollock	1986	213.274	2.32894	-0.77267
C-09	walleye_pollock	1987	35.9971	1.55627	-0.138904
C-09	walleye_pollock	1988	26.1435	1.41736	0.557261
C-09	walleye_pollock	1989	94.3245	1.97462	0.0636474
C-09	walleye_pollock	1990	109.212	2.03827	-1.37686
C-09	walleye_pollock	1991	4.5858	0.661415	0.278219
C-09	walleye_pollock	1992	8.7023	0.939634	0.93156
C-09	walleye_pollock	1993	74.3352	1.87119	0.84169
C-09	walleye_pollock	1994	516.279	2.71288	-0.963138
C-09	walleye_pollock	1995	56.2012	1.74975	0.399465
C-09	walleye_pollock	1996	140.997	2.14921	-1.20102
C-09	walleye_pollock	1997	8.8755	0.948193	1.93587
C-09	walleye_pollock	1998	765.716	2.88407	-1.63219
C-09	walleye_pollock	1999	17.8597	1.25187	0.618026
C-09	walleye_pollock	2000	74.114	1.8699	0.690655
C-09	walleye_pollock	2001	363.543	2.56056	-1.84677
C-09	walleye_pollock	2002	5.1735	0.713784	2.48235
C-09	walleye_pollock	2003	1570.86	3.19614	-1.71841
C-09	walleye_pollock	2004	30.0419	1.47773	0.368304
C-09	walleye_pollock	2005	70.1506	1.84603	0.542036
C-09	walleye_pollock	2006	244.381	2.38807	-1.15901
C-09	walleye_pollock	2007	16.9457	1.22906	0.584194
C-09	walleye_pollock	2008	65.051	1.81325	1.58197
C-09	yellowfin_sole	1982	2484.4	3.39522	-0.363467
C-09	yellowfin_sole	1983	1075.86	3.03175	0.40412
C-09	yellowfin_sole	1984	2728.19	3.43587	-0.723169
C-09	yellowfin_sole	1985	516.065	2.7127	-0.251649
C-09	yellowfin_sole	1986	289.105	2.46106	-0.253135
C-09	yellowfin_sole	1987	161.406	2.20792	0.194054
C-09	yellowfin_sole	1988	252.333	2.40197	0.0439284
C-09	yellowfin_sole	1989	279.192	2.4459	-0.193402
C-09	yellowfin_sole	1990	178.855	2.2525	0.581571
C-09	yellowfin_sole	1991	682.452	2.83407	-1.98871
C-09	yellowfin_sole	1992	7.0043	0.845365	2.15165
C-09	yellowfin_sole	1993	993.145	2.99701	-0.440034
C-09	yellowfin_sole	1994	360.561	2.55698	-0.560286
C-09	yellowfin_sole	1995	99.2413	1.99669	0.961808
C-09	yellowfin_sole	1996	908.868	2.9585	-0.123817
C-09	yellowfin_sole	1997	683.414	2.83468	-0.575371
C-09	yellowfin_sole	1998	181.683	2.25931	-0.238538
C-09	yellowfin_sole	1999	104.9	2.02078	0.22977
C-09	yellowfin_sole	2000	178.052	2.25055	0.111905
C-09	yellowfin_sole	2001	230.383	2.36245	0.129933
C-09	yellowfin_sole	2002	310.731	2.49238	0.0858818
C-09	yellowfin_sole	2003	378.675	2.57827	-0.0768978
C-09	yellowfin_sole	2004	317.226	2.50137	-0.11421
C-09	yellowfin_sole	2005	243.87	2.38716	-0.226112
C-09	yellowfin_sole	2006	144.893	2.16105	0.0366725
C-09	yellowfin_sole	2007	157.659	2.19772	-0.340358
C-09	yellowfin_sole	2008	72.0048	1.85736	-0.503128
C-18	arrowtooth_flounder	1982	22.6065	1.35423	0.189292
C-18	arrowtooth_flounder	1983	34.9563	1.54353	0.074351
C-18	arrowtooth_flounder	1984	41.4836	1.61788	-0.327515
C-18	arrowtooth_flounder	1985	19.5147	1.29036	0.324966
C-18	arrowtooth_flounder	1986	41.2409	1.61533	0.0067055
C-18	arrowtooth_flounder	1987	41.8826	1.62203	0.273023
C-18	arrowtooth_flounder	1988	78.5338	1.89506	-0.414196
C-18	arrowtooth_flounder	1989	30.2594	1.48086	0.486839
C-18	arrowtooth_flounder	1990	92.8324	1.9677	-0.232693
C-18	arrowtooth_flounder	1991	54.3258	1.73501	-0.586641
C-18	arrowtooth_flounder	1992	14.0723	1.14837	0.758901
C-18	arrowtooth_flounder	1993	80.773	1.90727	-0.303566
C-18	arrowtooth_flounder	1994	40.1514	1.6037	0.0353323
C-18	arrowtooth_flounder	1995	43.5545	1.63903	0.326369
C-18	arrowtooth_flounder	1996	92.3426	1.9654	0.0523406
C-18	arrowtooth_flounder	1997	104.17	2.01774	-0.559369
C-18	arrowtooth_flounder	1998	28.7325	1.45837	-0.202662
C-18	arrowtooth_flounder	1999	18.0182	1.25571	0.28451
C-18	arrowtooth_flounder	2000	34.6914	1.54022	0.52198
C-18	arrowtooth_flounder	2001	115.399	2.0622	-0.63931
C-18	arrowtooth_flounder	2002	26.4784	1.42289	0.10322
C-18	arrowtooth_flounder	2003	33.5824	1.52611	0.39386
C-18	arrowtooth_flounder	2004	83.1709	1.91997	0.0628184
C-18	arrowtooth_flounder	2005	96.1147	1.98279	0.0912257
C-18	arrowtooth_flounder	2006	118.581	2.07402	-0.480077
C-18	arrowtooth_flounder	2007	39.2589	1.59394	0.132236
C-18	arrowtooth_flounder	2008	53.2322	1.72617	-0.0540433
C-18	flathead_sole	1982	47.0036	1.67213	0.192865
[truncated: 24,056 more rows]

## Sheet: Bakker
Plot	Species	Year	Count	LogCount
50	Glaux_maritima	1973	13	1.11
50	Glaux_maritima	1974	13	1.11
50	Glaux_maritima	1975	13	1.11
50	Glaux_maritima	1976	1	0
50	Glaux_maritima	1977	2	0.3
50	Glaux_maritima	1978	1	0
50	Glaux_maritima	1979	12	1.07
50	Glaux_maritima	1980	4	0.6
50	Glaux_maritima	1981	1	0
50	Glaux_maritima	1982	7	0.84
50	Glaux_maritima	1983	1	0
50	Glaux_maritima	1984	2	0.3
50	Glaux_maritima	1985	4	0.6
50	Glaux_maritima	1986	2	0.3
50	Glaux_maritima	1987	4	0.6
50	Glaux_maritima	1988	2	0.3
50	Glaux_maritima	1989	2	0.3
50	Glaux_maritima	1990	1	0
50	Glaux_maritima	1991	1	0
50	Glaux_maritima	1992	1	0
50	Glaux_maritima	1993	2	0.3
50	Glaux_maritima	1994	1	0
50	Glaux_maritima	1995	2	0.3
50	Glaux_maritima	1996	1	0
50	Glaux_maritima	1997	1	0
50	Glaux_maritima	1998	2	0.3
50	Limonium_vulgare	1973	13	1.11
50	Limonium_vulgare	1974	13	1.11
50	Limonium_vulgare	1975	38	1.57
50	Limonium_vulgare	1976	30	1.47
50	Limonium_vulgare	1977	10	1
50	Limonium_vulgare	1978	20	1.3
50	Limonium_vulgare	1979	2	0.3
50	Limonium_vulgare	1980	4	0.6
50	Limonium_vulgare	1981	10	1
50	Limonium_vulgare	1982	7	0.84
50	Limonium_vulgare	1983	10	1
50	Limonium_vulgare	1984	12	1.07
50	Limonium_vulgare	1985	4	0.6
50	Limonium_vulgare	1986	1	0
50	Limonium_vulgare	1987	2	0.3
50	Limonium_vulgare	1988	4	0.6
50	Limonium_vulgare	1989	12	1.07
50	Limonium_vulgare	1990	12	1.07
50	Limonium_vulgare	1991	12	1.07
50	Limonium_vulgare	1992	12	1.07
50	Limonium_vulgare	1993	7	0.84
50	Limonium_vulgare	1994	12	1.07
50	Limonium_vulgare	1995	20	1.3
50	Limonium_vulgare	1996	7	0.84
50	Limonium_vulgare	1997	12	1.07
50	Limonium_vulgare	1998	1	0
50	Puccinellia_maritima	1973	68	1.83
50	Puccinellia_maritima	1974	68	1.83
50	Puccinellia_maritima	1975	13	1.11
50	Puccinellia_maritima	1976	20	1.3
50	Puccinellia_maritima	1977	20	1.3
50	Puccinellia_maritima	1978	40	1.6
50	Puccinellia_maritima	1979	40	1.6
50	Puccinellia_maritima	1980	20	1.3
50	Puccinellia_maritima	1981	50	1.69
50	Puccinellia_maritima	1982	40	1.6
50	Puccinellia_maritima	1983	40	1.6
50	Puccinellia_maritima	1984	20	1.3
50	Puccinellia_maritima	1985	40	1.6
50	Puccinellia_maritima	1986	30	1.47
50	Puccinellia_maritima	1987	47	1.67
50	Puccinellia_maritima	1988	70	1.84
50	Puccinellia_maritima	1989	60	1.77
50	Puccinellia_maritima	1990	30	1.47
50	Puccinellia_maritima	1991	30	1.47
50	Puccinellia_maritima	1992	20	1.3
50	Puccinellia_maritima	1993	40	1.6
50	Puccinellia_maritima	1994	40	1.6
50	Puccinellia_maritima	1995	30	1.47
50	Puccinellia_maritima	1996	60	1.77
50	Puccinellia_maritima	1997	30	1.47
50	Puccinellia_maritima	1998	52	1.71
50	Salicornia_europaea	1973	3	0.47
50	Salicornia_europaea	1974	13	1.11
50	Salicornia_europaea	1975	13	1.11
50	Salicornia_europaea	1976	10	1
50	Salicornia_europaea	1977	4	0.6
50	Salicornia_europaea	1978	1	0
50	Salicornia_europaea	1979	2	0.3
50	Salicornia_europaea	1980	1	0
50	Salicornia_europaea	1981	2	0.3
50	Salicornia_europaea	1982	10	1
50	Salicornia_europaea	1983	2	0.3
50	Salicornia_europaea	1984	12	1.07
50	Salicornia_europaea	1985	2	0.3
50	Salicornia_europaea	1986	2	0.3
50	Salicornia_europaea	1987	2	0.3
50	Salicornia_europaea	1988	2	0.3
50	Salicornia_europaea	1989	4	0.6
50	Salicornia_europaea	1990	7	0.84
50	Salicornia_europaea	1991	7	0.84
50	Salicornia_europaea	1992	12	1.07
50	Salicornia_europaea	1993	7	0.84
50	Salicornia_europaea	1994	4	0.6
50	Salicornia_europaea	1995	4	0.6
50	Salicornia_europaea	1996	2	0.3
50	Salicornia_europaea	1997	2	0.3
50	Salicornia_europaea	1998	1	0
50	Spergularia__angustata	1973	13	1.11
50	Spergularia__angustata	1974	13	1.11
50	Spergularia__angustata	1975	13	1.11
50	Spergularia__angustata	1976	1	0
50	Spergularia__angustata	1977	2	0.3
50	Spergularia__angustata	1978	1	0
50	Spergularia__angustata	1979	1	0
50	Spergularia__angustata	1980	2	0.3
50	Spergularia__angustata	1981	1	0
50	Spergularia__angustata	1982	2	0.3
50	Spergularia__angustata	1983	2	0.3
50	Spergularia__angustata	1984	4	0.6
50	Spergularia__angustata	1985	1	0
50	Spergularia__angustata	1986	1	0
50	Spergularia__angustata	1987	1	0
50	Spergularia__angustata	1988	2	0.3
50	Spergularia__angustata	1989	2	0.3
50	Spergularia__angustata	1990	2	0.3
50	Spergularia__angustata	1991	7	0.84
50	Spergularia__angustata	1992	7	0.84
50	Spergularia__angustata	1993	2	0.3
50	Spergularia__angustata	1994	1	0
50	Spergularia__angustata	1995	2	0.3
50	Spergularia__angustata	1996	1	0
50	Spergularia__angustata	1997	7	0.84
50	Spergularia__angustata	1998	1	0
50	Triglochin_maritima	1973	13	1.11
50	Triglochin_maritima	1974	13	1.11
50	Triglochin_maritima	1975	13	1.11
50	Triglochin_maritima	1976	4	0.6
50	Triglochin_maritima	1977	1	0
50	Triglochin_maritima	1978	1	0
50	Triglochin_maritima	1979	10	1
50	Triglochin_maritima	1980	2	0.3
50	Triglochin_maritima	1981	1	0
50	Triglochin_maritima	1982	10	1
50	Triglochin_maritima	1983	4	0.6
50	Triglochin_maritima	1984	1	0
50	Triglochin_maritima	1985	7	0.84
50	Triglochin_maritima	1986	2	0.3
50	Triglochin_maritima	1987	4	0.6
50	Triglochin_maritima	1988	4	0.6
50	Triglochin_maritima	1989	4	0.6
50	Triglochin_maritima	1990	7	0.84
50	Triglochin_maritima	1991	4	0.6
50	Triglochin_maritima	1992	7	0.84
50	Triglochin_maritima	1993	7	0.84
50	Triglochin_maritima	1994	7	0.84
50	Triglochin_maritima	1995	10	1
50	Triglochin_maritima	1996	12	1.07
50	Triglochin_maritima	1997	20	1.3
50	Triglochin_maritima	1998	4	0.6
50a	Seriphidium_maritimum	1973	2	0.3
50a	Seriphidium_maritimum	1974	2	0.3
50a	Seriphidium_maritimum	1975	2	0.3
50a	Seriphidium_maritimum	1976	2	0.3
50a	Seriphidium_maritimum	1977	10	1
50a	Seriphidium_maritimum	1978	30	1.47
50a	Seriphidium_maritimum	1979	30	1.47
50a	Seriphidium_maritimum	1980	30	1.47
50a	Seriphidium_maritimum	1981	40	1.6
50a	Seriphidium_maritimum	1982	47	1.67
50a	Seriphidium_maritimum	1983	50	1.69
50a	Seriphidium_maritimum	1984	30	1.47
50a	Seriphidium_maritimum	1985	60	1.77
50a	Seriphidium_maritimum	1986	47	1.67
50a	Seriphidium_maritimum	1987	40	1.6
50a	Seriphidium_maritimum	1988	50	1.69
50a	Seriphidium_maritimum	1989	60	1.77
50a	Seriphidium_maritimum	1990	40	1.6
50a	Seriphidium_maritimum	1991	50	1.69
50a	Seriphidium_maritimum	1992	30	1.47
50a	Seriphidium_maritimum	1993	40	1.6
50a	Seriphidium_maritimum	1994	40	1.6
50a	Seriphidium_maritimum	1995	80	1.9
50a	Seriphidium_maritimum	1996	60	1.77
50a	Seriphidium_maritimum	1997	47	1.67
50a	Seriphidium_maritimum	1998	40	1.6
51a	Seriphidium_maritimum	1973	2	0.3
51a	Seriphidium_maritimum	1974	2	0.3
51a	Seriphidium_maritimum	1975	2	0.3
51a	Seriphidium_maritimum	1976	2	0.3
51a	Seriphidium_maritimum	1977	20	1.3
51a	Seriphidium_maritimum	1978	30	1.47
51a	Seriphidium_maritimum	1979	30	1.47
51a	Seriphidium_maritimum	1980	12	1.07
51a	Seriphidium_maritimum	1981	40	1.6
51a	Seriphidium_maritimum	1982	50	1.69
51a	Seriphidium_maritimum	1983	50	1.69
51a	Seriphidium_maritimum	1984	50	1.69
51a	Seriphidium_maritimum	1985	60	1.77
51a	Seriphidium_maritimum	1986	50	1.69
51a	Seriphidium_maritimum	1987	40	1.6
51a	Seriphidium_maritimum	1988	40	1.6
51a	Seriphidium_maritimum	1989	52	1.71
51a	Seriphidium_maritimum	1990	47	1.67
51a	Seriphidium_maritimum	1991	70	1.84
51a	Seriphidium_maritimum	1992	60	1.77
51a	Seriphidium_maritimum	1993	40	1.6
51a	Seriphidium_maritimum	1994	40	1.6
51a	Seriphidium_maritimum	1995	80	1.9
51a	Seriphidium_maritimum	1996	52	1.71
51a	Seriphidium_maritimum	1997	40	1.6
51a	Seriphidium_maritimum	1998	40	1.6
52	Limonium_vulgare	1973	2	0.3
52	Limonium_vulgare	1974	2	0.3
52	Limonium_vulgare	1975	1	0
52	Limonium_vulgare	1976	1	0
52	Limonium_vulgare	1977	1	0
52	Limonium_vulgare	1978	1	0
52	Limonium_vulgare	1979	2	0.3
52	Limonium_vulgare	1980	1	0
52	Limonium_vulgare	1981	1	0
52	Limonium_vulgare	1982	1	0
52	Limonium_vulgare	1983	1	0
52	Limonium_vulgare	1984	1	0
52	Limonium_vulgare	1985	1	0
52	Limonium_vulgare	1986	1	0
52	Limonium_vulgare	1987	1	0
52	Limonium_vulgare	1988	1	0
52	Limonium_vulgare	1989	2	0.3
52	Limonium_vulgare	1990	1	0
52	Limonium_vulgare	1991	1	0
52	Limonium_vulgare	1992	1	0
52	Limonium_vulgare	1993	1	0
52	Limonium_vulgare	1994	1	0
52	Limonium_vulgare	1995	1	0
52	Limonium_vulgare	1996	2	0.3
52	Limonium_vulgare	1997	1	0
52	Limonium_vulgare	1998	1	0
52	Puccinellia_maritima	1973	13	1.11
52	Puccinellia_maritima	1974	13	1.11
52	Puccinellia_maritima	1975	13	1.11
52	Puccinellia_maritima	1976	4	0.6
52	Puccinellia_maritima	1977	2	0.3
52	Puccinellia_maritima	1978	10	1
52	Puccinellia_maritima	1979	17	1.23
52	Puccinellia_maritima	1980	12	1.07
52	Puccinellia_maritima	1981	20	1.3
52	Puccinellia_maritima	1982	20	1.3
52	Puccinellia_maritima	1983	20	1.3
52	Puccinellia_maritima	1984	20	1.3
52	Puccinellia_maritima	1985	7	0.84
52	Puccinellia_maritima	1986	12	1.07
52	Puccinellia_maritima	1987	12	1.07
52	Puccinellia_maritima	1988	20	1.3
52	Puccinellia_maritima	1989	7	0.84
52	Puccinellia_maritima	1990	1	0
52	Puccinellia_maritima	1991	1	0
52	Puccinellia_maritima	1992	2	0.3
52	Puccinellia_maritima	1993	1	0
52	Puccinellia_maritima	1994	2	0.3
52	Puccinellia_maritima	1995	2	0.3
52	Puccinellia_maritima	1996	20	1.3
52	Puccinellia_maritima	1997	4	0.6
52	Puccinellia_maritima	1998	12	1.07
52	Salicornia_europaea	1973	13	1.11
52	Salicornia_europaea	1974	13	1.11
52	Salicornia_europaea	1975	13	1.11
52	Salicornia_europaea	1976	30	1.47
52	Salicornia_europaea	1977	30	1.47
52	Salicornia_europaea	1978	20	1.3
52	Salicornia_europaea	1979	17	1.23
52	Salicornia_europaea	1980	20	1.3
52	Salicornia_europaea	1981	12	1.07
52	Salicornia_europaea	1982	20	1.3
52	Salicornia_europaea	1983	30	1.47
52	Salicornia_europaea	1984	30	1.47
52	Salicornia_europaea	1985	20	1.3
52	Salicornia_europaea	1986	12	1.07
52	Salicornia_europaea	1987	7	0.84
52	Salicornia_europaea	1988	1	0
52	Salicornia_europaea	1989	4	0.6
52	Salicornia_europaea	1990	10	1
52	Salicornia_europaea	1991	10	1
52	Salicornia_europaea	1992	30	1.47
52	Salicornia_europaea	1993	20	1.3
52	Salicornia_europaea	1994	20	1.3
52	Salicornia_europaea	1995	20	1.3
52	Salicornia_europaea	1996	52	1.71
52	Salicornia_europaea	1997	20	1.3
52	Salicornia_europaea	1998	12	1.07
53a	Puccinellia_maritima	1973	2	0.3
53a	Puccinellia_maritima	1974	3	0.47
53a	Puccinellia_maritima	1975	3	0.47
53a	Puccinellia_maritima	1976	1	0
53a	Puccinellia_maritima	1977	1	0
53a	Puccinellia_maritima	1978	4	0.6
53a	Puccinellia_maritima	1979	20	1.3
53a	Puccinellia_maritima	1980	40	1.6
53a	Puccinellia_maritima	1981	30	1.47
53a	Puccinellia_maritima	1982	12	1.07
53a	Puccinellia_maritima	1983	30	1.47
53a	Puccinellia_maritima	1984	30	1.47
53a	Puccinellia_maritima	1985	30	1.47
53a	Puccinellia_maritima	1986	10	1
53a	Puccinellia_maritima	1987	60	1.77
53a	Puccinellia_maritima	1988	40	1.6
53a	Puccinellia_maritima	1989	12	1.07
53a	Puccinellia_maritima	1990	1	0
53a	Puccinellia_maritima	1991	1	0
53a	Puccinellia_maritima	1992	1	0
53a	Puccinellia_maritima	1993	1	0
53a	Puccinellia_maritima	1994	1	0
53a	Puccinellia_maritima	1995	1	0
53a	Puccinellia_maritima	1996	1	0
53a	Puccinellia_maritima	1997	1	0
53a	Puccinellia_maritima	1998	1	0
54	Armeria_maritima	1973	3	0.47
54	Armeria_maritima	1974	13	1.11
54	Armeria_maritima	1975	13	1.11
54	Armeria_maritima	1976	1	0
54	Armeria_maritima	1977	1	0
54	Armeria_maritima	1978	1	0
54	Armeria_maritima	1979	1	0
54	Armeria_maritima	1980	4	0.6
54	Armeria_maritima	1981	10	1
54	Armeria_maritima	1982	2	0.3
54	Armeria_maritima	1983	7	0.84
54	Armeria_maritima	1984	4	0.6
54	Armeria_maritima	1985	2	0.3
54	Armeria_maritima	1986	1	0
54	Armeria_maritima	1987	1	0
54	Armeria_maritima	1988	1	0
54	Armeria_maritima	1989	1	0
54	Armeria_maritima	1990	1	0
54	Armeria_maritima	1991	1	0
54	Armeria_maritima	1992	2	0.3
54	Armeria_maritima	1993	2	0.3
54	Armeria_maritima	1994	2	0.3
54	Armeria_maritima	1995	1	0
54	Armeria_maritima	1996	2	0.3
54	Armeria_maritima	1997	2	0.3
54	Armeria_maritima	1998	1	0
54	Aster_tripolium	1973	3	0.47
54	Aster_tripolium	1974	13	1.11
54	Aster_tripolium	1975	3	0.47
54	Aster_tripolium	1976	2	0.3
54	Aster_tripolium	1977	1	0
54	Aster_tripolium	1978	1	0
54	Aster_tripolium	1979	1	0
54	Aster_tripolium	1980	2	0.3
54	Aster_tripolium	1981	2	0.3
54	Aster_tripolium	1982	2	0.3
54	Aster_tripolium	1983	2	0.3
54	Aster_tripolium	1984	4	0.6
54	Aster_tripolium	1985	4	0.6
54	Aster_tripolium	1986	1	0
54	Aster_tripolium	1987	2	0.3
54	Aster_tripolium	1988	1	0
54	Aster_tripolium	1989	2	0.3
54	Aster_tripolium	1990	2	0.3
54	Aster_tripolium	1991	2	0.3
54	Aster_tripolium	1992	1	0
54	Aster_tripolium	1993	4	0.6
54	Aster_tripolium	1994	4	0.6
54	Aster_tripolium	1995	4	0.6
54	Aster_tripolium	1996	4	0.6
54	Aster_tripolium	1997	4	0.6
54	Aster_tripolium	1998	1	0
54	Festuca_rubra	1973	38	1.57
54	Festuca_rubra	1974	38	1.57
54	Festuca_rubra	1975	38	1.57
54	Festuca_rubra	1976	20	1.3
54	Festuca_rubra	1977	40	1.6
54	Festuca_rubra	1978	60	1.77
54	Festuca_rubra	1979	40	1.6
54	Festuca_rubra	1980	30	1.47
54	Festuca_rubra	1981	50	1.69
54	Festuca_rubra	1982	60	1.77
54	Festuca_rubra	1983	40	1.6
54	Festuca_rubra	1984	30	1.47
54	Festuca_rubra	1985	12	1.07
54	Festuca_rubra	1986	7	0.84
54	Festuca_rubra	1987	40	1.6
54	Festuca_rubra	1988	30	1.47
54	Festuca_rubra	1989	7	0.84
54	Festuca_rubra	1990	1	0
54	Festuca_rubra	1991	1	0
54	Festuca_rubra	1992	1	0
54	Festuca_rubra	1993	20	1.3
54	Festuca_rubra	1994	20	1.3
54	Festuca_rubra	1995	20	1.3
54	Festuca_rubra	1996	4	0.6
54	Festuca_rubra	1997	40	1.6
54	Festuca_rubra	1998	47	1.67
54	Glaux_maritima	1973	13	1.11
54	Glaux_maritima	1974	13	1.11
54	Glaux_maritima	1975	13	1.11
54	Glaux_maritima	1976	4	0.6
54	Glaux_maritima	1977	10	1
54	Glaux_maritima	1978	2	0.3
54	Glaux_maritima	1979	20	1.3
54	Glaux_maritima	1980	4	0.6
54	Glaux_maritima	1981	1	0
54	Glaux_maritima	1982	4	0.6
54	Glaux_maritima	1983	1	0
54	Glaux_maritima	1984	4	0.6
54	Glaux_maritima	1985	2	0.3
54	Glaux_maritima	1986	4	0.6
54	Glaux_maritima	1987	7	0.84
54	Glaux_maritima	1988	2	0.3
54	Glaux_maritima	1989	4	0.6
54	Glaux_maritima	1990	4	0.6
54	Glaux_maritima	1991	2	0.3
54	Glaux_maritima	1992	1	0
54	Glaux_maritima	1993	7	0.84
54	Glaux_maritima	1994	4	0.6
54	Glaux_maritima	1995	4	0.6
54	Glaux_maritima	1996	4	0.6
54	Glaux_maritima	1997	4	0.6
54	Glaux_maritima	1998	2	0.3
54	Juncus_gerardi	1973	13	1.11
54	Juncus_gerardi	1974	13	1.11
54	Juncus_gerardi	1975	13	1.11
54	Juncus_gerardi	1976	20	1.3
54	Juncus_gerardi	1977	1	0
54	Juncus_gerardi	1978	1	0
54	Juncus_gerardi	1979	1	0
54	Juncus_gerardi	1980	2	0.3
54	Juncus_gerardi	1981	1	0
54	Juncus_gerardi	1982	1	0
54	Juncus_gerardi	1983	4	0.6
54	Juncus_gerardi	1984	30	1.47
54	Juncus_gerardi	1985	2	0.3
54	Juncus_gerardi	1986	12	1.07
54	Juncus_gerardi	1987	4	0.6
54	Juncus_gerardi	1988	1	0
54	Juncus_gerardi	1989	2	0.3
54	Juncus_gerardi	1990	1	0
54	Juncus_gerardi	1991	2	0.3
54	Juncus_gerardi	1992	1	0
54	Juncus_gerardi	1993	2	0.3
54	Juncus_gerardi	1994	1	0
54	Juncus_gerardi	1995	1	0
54	Juncus_gerardi	1996	2	0.3
54	Juncus_gerardi	1997	7	0.84
54	Juncus_gerardi	1998	2	0.3
54	Limonium_vulgare	1973	13	1.11
54	Limonium_vulgare	1974	3	0.47
54	Limonium_vulgare	1975	13	1.11
54	Limonium_vulgare	1976	10	1
54	Limonium_vulgare	1977	4	0.6
54	Limonium_vulgare	1978	2	0.3
54	Limonium_vulgare	1979	2	0.3
54	Limonium_vulgare	1980	7	0.84
54	Limonium_vulgare	1981	2	0.3
54	Limonium_vulgare	1982	4	0.6
54	Limonium_vulgare	1983	10	1
54	Limonium_vulgare	1984	4	0.6
54	Limonium_vulgare	1985	4	0.6
54	Limonium_vulgare	1986	1	0
54	Limonium_vulgare	1987	1	0
54	Limonium_vulgare	1988	1	0
54	Limonium_vulgare	1989	4	0.6
54	Limonium_vulgare	1990	7	0.84
54	Limonium_vulgare	1991	7	0.84
54	Limonium_vulgare	1992	10	1
54	Limonium_vulgare	1993	7	0.84
54	Limonium_vulgare	1994	7	0.84
54	Limonium_vulgare	1995	2	0.3
54	Limonium_vulgare	1996	7	0.84
54	Limonium_vulgare	1997	12	1.07
54	Limonium_vulgare	1998	2	0.3
54	Plantago_maritima	1973	2	0.3
54	Plantago_maritima	1974	13	1.11
54	Plantago_maritima	1975	13	1.11
54	Plantago_maritima	1976	2	0.3
54	Plantago_maritima	1977	2	0.3
54	Plantago_maritima	1978	1	0
54	Plantago_maritima	1979	2	0.3
54	Plantago_maritima	1980	1	0
54	Plantago_maritima	1981	1	0
54	Plantago_maritima	1982	1	0
54	Plantago_maritima	1983	1	0
54	Plantago_maritima	1984	2	0.3
54	Plantago_maritima	1985	2	0.3
54	Plantago_maritima	1986	1	0
54	Plantago_maritima	1987	1	0
54	Plantago_maritima	1988	1	0
54	Plantago_maritima	1989	1	0
54	Plantago_maritima	1990	1	0
54	Plantago_maritima	1991	1	0
54	Plantago_maritima	1992	1	0
54	Plantago_maritima	1993	1	0
54	Plantago_maritima	1994	1	0
54	Plantago_maritima	1995	1	0
54	Plantago_maritima	1996	1	0
54	Plantago_maritima	1997	1	0
54	Plantago_maritima	1998	1	0
54	Puccinellia_maritima	1973	13	1.11
54	Puccinellia_maritima	1974	13	1.11
54	Puccinellia_maritima	1975	13	1.11
54	Puccinellia_maritima	1976	4	0.6
54	Puccinellia_maritima	1977	10	1
54	Puccinellia_maritima	1978	20	1.3
54	Puccinellia_maritima	1979	1	0
54	Puccinellia_maritima	1980	7	0.84
54	Puccinellia_maritima	1981	10	1
54	Puccinellia_maritima	1982	10	1
54	Puccinellia_maritima	1983	4	0.6
54	Puccinellia_maritima	1984	4	0.6
54	Puccinellia_maritima	1985	30	1.47
54	Puccinellia_maritima	1986	40	1.6
54	Puccinellia_maritima	1987	30	1.47
54	Puccinellia_maritima	1988	50	1.69
54	Puccinellia_maritima	1989	60	1.77
54	Puccinellia_maritima	1990	60	1.77
54	Puccinellia_maritima	1991	70	1.84
54	Puccinellia_maritima	1992	60	1.77
54	Puccinellia_maritima	1993	50	1.69
54	Puccinellia_maritima	1994	40	1.6
54	Puccinellia_maritima	1995	40	1.6
54	Puccinellia_maritima	1996	60	1.77
54	Puccinellia_maritima	1997	2	0.3
54	Puccinellia_maritima	1998	12	1.07
54	Seriphidium_maritimum	1973	2	0.3
54	Seriphidium_maritimum	1974	3	0.47
54	Seriphidium_maritimum	1975	3	0.47
54	Seriphidium_maritimum	1976	2	0.3
54	Seriphidium_maritimum	1977	2	0.3
54	Seriphidium_maritimum	1978	4	0.6
54	Seriphidium_maritimum	1979	2	0.3
54	Seriphidium_maritimum	1980	1	0
54	Seriphidium_maritimum	1981	2	0.3
54	Seriphidium_maritimum	1982	2	0.3
54	Seriphidium_maritimum	1983	4	0.6
54	Seriphidium_maritimum	1984	12	1.07
54	Seriphidium_maritimum	1985	4	0.6
54	Seriphidium_maritimum	1986	2	0.3
54	Seriphidium_maritimum	1987	7	0.84
54	Seriphidium_maritimum	1988	1	0
54	Seriphidium_maritimum	1989	2	0.3
54	Seriphidium_maritimum	1990	2	0.3
54	Seriphidium_maritimum	1991	1	0
54	Seriphidium_maritimum	1992	1	0
54	Seriphidium_maritimum	1993	1	0
54	Seriphidium_maritimum	1994	2	0.3
54	Seriphidium_maritimum	1995	2	0.3
54	Seriphidium_maritimum	1996	7	0.84
54	Seriphidium_maritimum	1997	20	1.3
54	Seriphidium_maritimum	1998	12	1.07
54	Triglochin_maritima	1973	2	0.3
54	Triglochin_maritima	1974	2	0.3
54	Triglochin_maritima	1975	2	0.3
54	Triglochin_maritima	1976	1	0
54	Triglochin_maritima	1977	2	0.3
54	Triglochin_maritima	1978	1	0
54	Triglochin_maritima	1979	2	0.3
54	Triglochin_maritima	1980	1	0
54	Triglochin_maritima	1981	1	0
54	Triglochin_maritima	1982	4	0.6
54	Triglochin_maritima	1983	4	0.6
54	Triglochin_maritima	1984	7	0.84
54	Triglochin_maritima	1985	20	1.3
54	Triglochin_maritima	1986	4	0.6
54	Triglochin_maritima	1987	2	0.3
54	Triglochin_maritima	1988	1	0
54	Triglochin_maritima	1989	4	0.6
54	Triglochin_maritima	1990	12	1.07
54	Triglochin_maritima	1991	4	0.6
54	Triglochin_maritima	1992	2	0.3
54	Triglochin_maritima	1993	4	0.6
54	Triglochin_maritima	1994	4	0.6
54	Triglochin_maritima	1995	4	0.6
54	Triglochin_maritima	1996	4	0.6
54	Triglochin_maritima	1997	12	1.07
54	Triglochin_maritima	1998	2	0.3
54a	Festuca_rubra	1973	38	1.57
54a	Festuca_rubra	1974	68	1.83
54a	Festuca_rubra	1975	68	1.83
54a	Festuca_rubra	1976	60	1.77
54a	Festuca_rubra	1977	52	1.71
54a	Festuca_rubra	1978	52	1.71
54a	Festuca_rubra	1979	60	1.77
54a	Festuca_rubra	1980	30	1.47
54a	Festuca_rubra	1981	30	1.47
54a	Festuca_rubra	1982	20	1.3
54a	Festuca_rubra	1983	47	1.67
54a	Festuca_rubra	1984	30	1.47
54a	Festuca_rubra	1985	30	1.47
54a	Festuca_rubra	1986	20	1.3
54a	Festuca_rubra	1987	12	1.07
54a	Festuca_rubra	1988	20	1.3
54a	Festuca_rubra	1989	30	1.47
54a	Festuca_rubra	1990	20	1.3
54a	Festuca_rubra	1991	20	1.3
54a	Festuca_rubra	1992	20	1.3
54a	Festuca_rubra	1993	20	1.3
54a	Festuca_rubra	1994	20	1.3
54a	Festuca_rubra	1995	47	1.67
54a	Festuca_rubra	1996	20	1.3
54a	Festuca_rubra	1997	30	1.47
54a	Festuca_rubra	1998	2	0.3
54a	Seriphidium_maritimum	1973	2	0.3
54a	Seriphidium_maritimum	1974	3	0.47
54a	Seriphidium_maritimum	1975	13	1.11
54a	Seriphidium_maritimum	1976	20	1.3
54a	Seriphidium_maritimum	1977	40	1.6
54a	Seriphidium_maritimum	1978	30	1.47
54a	Seriphidium_maritimum	1979	50	1.69
54a	Seriphidium_maritimum	1980	30	1.47
54a	Seriphidium_maritimum	1981	40	1.6
54a	Seriphidium_maritimum	1982	50	1.69
54a	Seriphidium_maritimum	1983	52	1.71
54a	Seriphidium_maritimum	1984	40	1.6
54a	Seriphidium_maritimum	1985	70	1.84
54a	Seriphidium_maritimum	1986	47	1.67
54a	Seriphidium_maritimum	1987	40	1.6
54a	Seriphidium_maritimum	1988	70	1.84
54a	Seriphidium_maritimum	1989	80	1.9
54a	Seriphidium_maritimum	1990	40	1.6
54a	Seriphidium_maritimum	1991	60	1.77
54a	Seriphidium_maritimum	1992	60	1.77
54a	Seriphidium_maritimum	1993	60	1.77
54a	Seriphidium_maritimum	1994	47	1.67
54a	Seriphidium_maritimum	1995	52	1.71
54a	Seriphidium_maritimum	1996	40	1.6
54a	Seriphidium_maritimum	1997	20	1.3
54a	Seriphidium_maritimum	1998	4	0.6
55	Aster_tripolium	1973	3	0.47
55	Aster_tripolium	1974	3	0.47
55	Aster_tripolium	1975	3	0.47
55	Aster_tripolium	1976	2	0.3
55	Aster_tripolium	1977	1	0
55	Aster_tripolium	1978	1	0
55	Aster_tripolium	1979	2	0.3
55	Aster_tripolium	1980	1	0
55	Aster_tripolium	1981	2	0.3
55	Aster_tripolium	1982	2	0.3
55	Aster_tripolium	1983	1	0
55	Aster_tripolium	1984	2	0.3
55	Aster_tripolium	1985	2	0.3
55	Aster_tripolium	1986	2	0.3
55	Aster_tripolium	1987	1	0
55	Aster_tripolium	1988	1	0
55	Aster_tripolium	1989	1	0
55	Aster_tripolium	1990	1	0
55	Aster_tripolium	1991	1	0
55	Aster_tripolium	1992	1	0
55	Aster_tripolium	1993	2	0.3
55	Aster_tripolium	1994	4	0.6
55	Aster_tripolium	1995	2	0.3
55	Aster_tripolium	1996	2	0.3
55	Aster_tripolium	1997	1	0
55	Aster_tripolium	1998	1	0
55	Glaux_maritima	1973	13	1.11
55	Glaux_maritima	1974	13	1.11
55	Glaux_maritima	1975	38	1.57
55	Glaux_maritima	1976	10	1
55	Glaux_maritima	1977	2	0.3
55	Glaux_maritima	1978	1	0
55	Glaux_maritima	1979	10	1
55	Glaux_maritima	1980	1	0
55	Glaux_maritima	1981	1	0
55	Glaux_maritima	1982	7	0.84
55	Glaux_maritima	1983	2	0.3
55	Glaux_maritima	1984	2	0.3
55	Glaux_maritima	1985	4	0.6
55	Glaux_maritima	1986	4	0.6
55	Glaux_maritima	1987	2	0.3
55	Glaux_maritima	1988	1	0
55	Glaux_maritima	1989	2	0.3
55	Glaux_maritima	1990	2	0.3
55	Glaux_maritima	1991	2	0.3
55	Glaux_maritima	1992	2	0.3
55	Glaux_maritima	1993	2	0.3
55	Glaux_maritima	1994	4	0.6
55	Glaux_maritima	1995	7	0.84
55	Glaux_maritima	1996	2	0.3
55	Glaux_maritima	1997	2	0.3
55	Glaux_maritima	1998	7	0.84
55	Limonium_vulgare	1973	13	1.11
55	Limonium_vulgare	1974	13	1.11
55	Limonium_vulgare	1975	13	1.11
55	Limonium_vulgare	1976	4	0.6
55	Limonium_vulgare	1977	2	0.3
55	Limonium_vulgare	1978	2	0.3
55	Limonium_vulgare	1979	2	0.3
55	Limonium_vulgare	1980	2	0.3
55	Limonium_vulgare	1981	10	1
55	Limonium_vulgare	1982	10	1
55	Limonium_vulgare	1983	1	0
55	Limonium_vulgare	1984	2	0.3
55	Limonium_vulgare	1985	2	0.3
55	Limonium_vulgare	1986	1	0
55	Limonium_vulgare	1987	1	0
55	Limonium_vulgare	1988	1	0
55	Limonium_vulgare	1989	4	0.6
55	Limonium_vulgare	1990	7	0.84
55	Limonium_vulgare	1991	12	1.07
55	Limonium_vulgare	1992	12	1.07
55	Limonium_vulgare	1993	7	0.84
55	Limonium_vulgare	1994	7	0.84
55	Limonium_vulgare	1995	7	0.84
55	Limonium_vulgare	1996	20	1.3
55	Limonium_vulgare	1997	30	1.47
55	Limonium_vulgare	1998	12	1.07
55	Plantago_maritima	1973	2	0.3
55	Plantago_maritima	1974	13	1.11
55	Plantago_maritima	1975	13	1.11
55	Plantago_maritima	1976	4	0.6
55	Plantago_maritima	1977	2	0.3
55	Plantago_maritima	1978	2	0.3
55	Plantago_maritima	1979	4	0.6
55	Plantago_maritima	1980	1	0
55	Plantago_maritima	1981	1	0
55	Plantago_maritima	1982	2	0.3
55	Plantago_maritima	1983	1	0
55	Plantago_maritima	1984	2	0.3
55	Plantago_maritima	1985	2	0.3
55	Plantago_maritima	1986	1	0
55	Plantago_maritima	1987	1	0
55	Plantago_maritima	1988	1	0
55	Plantago_maritima	1989	1	0
55	Plantago_maritima	1990	1	0
55	Plantago_maritima	1991	1	0
55	Plantago_maritima	1992	1	0
55	Plantago_maritima	1993	1	0
55	Plantago_maritima	1994	1	0
55	Plantago_maritima	1995	1	0
55	Plantago_maritima	1996	1	0
55	Plantago_maritima	1997	2	0.3
55	Plantago_maritima	1998	1	0
55	Puccinellia_maritima	1973	3	0.47
55	Puccinellia_maritima	1974	2	0.3
55	Puccinellia_maritima	1975	3	0.47
55	Puccinellia_maritima	1976	2	0.3
55	Puccinellia_maritima	1977	1	0
55	Puccinellia_maritima	1978	4	0.6
55	Puccinellia_maritima	1979	1	0
55	Puccinellia_maritima	1980	1	0
55	Puccinellia_maritima	1981	20	1.3
55	Puccinellia_maritima	1982	30	1.47
55	Puccinellia_maritima	1983	20	1.3
55	Puccinellia_maritima	1984	30	1.47
55	Puccinellia_maritima	1985	20	1.3
55	Puccinellia_maritima	1986	52	1.71
55	Puccinellia_maritima	1987	40	1.6
55	Puccinellia_maritima	1988	60	1.77
55	Puccinellia_maritima	1989	70	1.84
55	Puccinellia_maritima	1990	60	1.77
55	Puccinellia_maritima	1991	60	1.77
55	Puccinellia_maritima	1992	60	1.77
55	Puccinellia_maritima	1993	70	1.84
55	Puccinellia_maritima	1994	60	1.77
55	Puccinellia_maritima	1995	52	1.71
55	Puccinellia_maritima	1996	30	1.47
55	Puccinellia_maritima	1997	12	1.07
55	Puccinellia_maritima	1998	12	1.07
55	Seriphidium_maritimum	1973	2	0.3
55	Seriphidium_maritimum	1974	3	0.47
55	Seriphidium_maritimum	1975	13	1.11
55	Seriphidium_maritimum	1976	2	0.3
55	Seriphidium_maritimum	1977	10	1
55	Seriphidium_maritimum	1978	4	0.6
55	Seriphidium_maritimum	1979	4	0.6
55	Seriphidium_maritimum	1980	2	0.3
55	Seriphidium_maritimum	1981	4	0.6
55	Seriphidium_maritimum	1982	1	0
55	Seriphidium_maritimum	1983	1	0
55	Seriphidium_maritimum	1984	4	0.6
55	Seriphidium_maritimum	1985	7	0.84
55	Seriphidium_maritimum	1986	2	0.3
55	Seriphidium_maritimum	1987	7	0.84
55	Seriphidium_maritimum	1988	10	1
55	Seriphidium_maritimum	1989	4	0.6
55	Seriphidium_maritimum	1990	2	0.3
55	Seriphidium_maritimum	1991	2	0.3
55	Seriphidium_maritimum	1992	1	0
55	Seriphidium_maritimum	1993	1	0
55	Seriphidium_maritimum	1994	1	0
55	Seriphidium_maritimum	1995	1	0
55	Seriphidium_maritimum	1996	4	0.6
55	Seriphidium_maritimum	1997	20	1.3
55	Seriphidium_maritimum	1998	12	1.07
55a	Festuca_rubra	1973	68	1.83
55a	Festuca_rubra	1974	68	1.83
55a	Festuca_rubra	1975	68	1.83
55a	Festuca_rubra	1976	70	1.84
55a	Festuca_rubra	1977	62	1.79
55a	Festuca_rubra	1978	70	1.84
55a	Festuca_rubra	1979	80	1.9
55a	Festuca_rubra	1980	80	1.9
55a	Festuca_rubra	1981	80	1.9
55a	Festuca_rubra	1982	60	1.77
55a	Festuca_rubra	1983	40	1.6
55a	Festuca_rubra	1984	30	1.47
55a	Festuca_rubra	1985	30	1.47
55a	Festuca_rubra	1986	30	1.47
55a	Festuca_rubra	1987	20	1.3
55a	Festuca_rubra	1988	10	1
55a	Festuca_rubra	1989	20	1.3
55a	Festuca_rubra	1990	20	1.3
55a	Festuca_rubra	1991	20	1.3
55a	Festuca_rubra	1992	40	1.6
55a	Festuca_rubra	1993	40	1.6
55a	Festuca_rubra	1994	40	1.6
55a	Festuca_rubra	1995	70	1.84
55a	Festuca_rubra	1996	30	1.47
55a	Festuca_rubra	1997	20	1.3
55a	Festuca_rubra	1998	4	0.6
55a	Seriphidium_maritimum	1973	3	0.47
55a	Seriphidium_maritimum	1974	13	1.11
55a	Seriphidium_maritimum	1975	13	1.11
55a	Seriphidium_maritimum	1976	10	1
55a	Seriphidium_maritimum	1977	20	1.3
55a	Seriphidium_maritimum	1978	12	1.07
55a	Seriphidium_maritimum	1979	10	1
55a	Seriphidium_maritimum	1980	12	1.07
55a	Seriphidium_maritimum	1981	30	1.47
55a	Seriphidium_maritimum	1982	40	1.6
55a	Seriphidium_maritimum	1983	50	1.69
55a	Seriphidium_maritimum	1984	47	1.67
55a	Seriphidium_maritimum	1985	70	1.84
55a	Seriphidium_maritimum	1986	60	1.77
55a	Seriphidium_maritimum	1987	52	1.71
55a	Seriphidium_maritimum	1988	30	1.47
55a	Seriphidium_maritimum	1989	60	1.77
55a	Seriphidium_maritimum	1990	30	1.47
55a	Seriphidium_maritimum	1991	47	1.67
55a	Seriphidium_maritimum	1992	40	1.6
55a	Seriphidium_maritimum	1993	50	1.69
55a	Seriphidium_maritimum	1994	52	1.71
55a	Seriphidium_maritimum	1995	60	1.77
55a	Seriphidium_maritimum	1996	47	1.67
55a	Seriphidium_maritimum	1997	40	1.6
55a	Seriphidium_maritimum	1998	2	0.3
56	Festuca_rubra	1973	68	1.83
56	Festuca_rubra	1974	13	1.11
56	Festuca_rubra	1975	13	1.11
56	Festuca_rubra	1976	10	1
56	Festuca_rubra	1977	20	1.3
56	Festuca_rubra	1978	30	1.47
56	Festuca_rubra	1979	40	1.6
56	Festuca_rubra	1980	20	1.3
56	Festuca_rubra	1981	20	1.3
56	Festuca_rubra	1982	1	0
56	Festuca_rubra	1983	1	0
56	Festuca_rubra	1984	1	0
56	Festuca_rubra	1985	30	1.47
56	Festuca_rubra	1986	20	1.3
56	Festuca_rubra	1987	30	1.47
56	Festuca_rubra	1988	50	1.69
56	Festuca_rubra	1989	1	0
56	Festuca_rubra	1990	1	0
56	Festuca_rubra	1991	1	0
56	Festuca_rubra	1992	1	0
56	Festuca_rubra	1993	1	0
56	Festuca_rubra	1994	4	0.6
56	Festuca_rubra	1995	12	1.07
56	Festuca_rubra	1996	1	0
56	Festuca_rubra	1997	1	0
56	Festuca_rubra	1998	20	1.3
56	Glaux_maritima	1973	3	0.47
56	Glaux_maritima	1974	3	0.47
56	Glaux_maritima	1975	3	0.47
56	Glaux_maritima	1976	1	0
56	Glaux_maritima	1977	1	0
56	Glaux_maritima	1978	1	0
56	Glaux_maritima	1979	2	0.3
56	Glaux_maritima	1980	1	0
56	Glaux_maritima	1981	1	0
56	Glaux_maritima	1982	2	0.3
56	Glaux_maritima	1983	1	0
56	Glaux_maritima	1984	4	0.6
56	Glaux_maritima	1985	4	0.6
56	Glaux_maritima	1986	4	0.6
56	Glaux_maritima	1987	4	0.6
56	Glaux_maritima	1988	2	0.3
56	Glaux_maritima	1989	4	0.6
56	Glaux_maritima	1990	1	0
56	Glaux_maritima	1991	2	0.3
56	Glaux_maritima	1992	7	0.84
56	Glaux_maritima	1993	2	0.3
56	Glaux_maritima	1994	4	0.6
56	Glaux_maritima	1995	7	0.84
56	Glaux_maritima	1996	2	0.3
56	Glaux_maritima	1997	2	0.3
56	Glaux_maritima	1998	4	0.6
56	Seriphidium_maritimum	1973	13	1.11
56	Seriphidium_maritimum	1974	68	1.83
56	Seriphidium_maritimum	1975	68	1.83
56	Seriphidium_maritimum	1976	47	1.67
56	Seriphidium_maritimum	1977	60	1.77
56	Seriphidium_maritimum	1978	40	1.6
56	Seriphidium_maritimum	1979	40	1.6
56	Seriphidium_maritimum	1980	30	1.47
56	Seriphidium_maritimum	1981	12	1.07
56	Seriphidium_maritimum	1982	20	1.3
56	Seriphidium_maritimum	1983	30	1.47
56	Seriphidium_maritimum	1984	20	1.3
56	Seriphidium_maritimum	1985	12	1.07
56	Seriphidium_maritimum	1986	4	0.6
56	Seriphidium_maritimum	1987	4	0.6
56	Seriphidium_maritimum	1988	1	0
56	Seriphidium_maritimum	1989	2	0.3
56	Seriphidium_maritimum	1990	2	0.3
56	Seriphidium_maritimum	1991	4	0.6
56	Seriphidium_maritimum	1992	7	0.84
56	Seriphidium_maritimum	1993	12	1.07
56	Seriphidium_maritimum	1994	10	1
56	Seriphidium_maritimum	1995	12	1.07
56	Seriphidium_maritimum	1996	12	1.07
56	Seriphidium_maritimum	1997	30	1.47
56	Seriphidium_maritimum	1998	30	1.47
56	Spergularia__angustata	1973	2	0.3
56	Spergularia__angustata	1974	3	0.47
56	Spergularia__angustata	1975	3	0.47
56	Spergularia__angustata	1976	1	0
56	Spergularia__angustata	1977	1	0
56	Spergularia__angustata	1978	1	0
56	Spergularia__angustata	1979	1	0
56	Spergularia__angustata	1980	4	0.6
56	Spergularia__angustata	1981	2	0.3
56	Spergularia__angustata	1982	1	0
56	Spergularia__angustata	1983	2	0.3
56	Spergularia__angustata	1984	2	0.3
56	Spergularia__angustata	1985	1	0
56	Spergularia__angustata	1986	1	0
56	Spergularia__angustata	1987	1	0
56	Spergularia__angustata	1988	1	0
56	Spergularia__angustata	1989	2	0.3
56	Spergularia__angustata	1990	1	0
56	Spergularia__angustata	1991	4	0.6
56	Spergularia__angustata	1992	7	0.84
56	Spergularia__angustata	1993	1	0
56	Spergularia__angustata	1994	1	0
56	Spergularia__angustata	1995	1	0
56	Spergularia__angustata	1996	1	0
56	Spergularia__angustata	1997	4	0.6
56	Spergularia__angustata	1998	1	0
56	Triglochin_maritima	1973	13	1.11
56	Triglochin_maritima	1974	13	1.11
56	Triglochin_maritima	1975	13	1.11
56	Triglochin_maritima	1976	1	0
56	Triglochin_maritima	1977	1	0
56	Triglochin_maritima	1978	1	0
56	Triglochin_maritima	1979	1	0
56	Triglochin_maritima	1980	1	0
56	Triglochin_maritima	1981	1	0
56	Triglochin_maritima	1982	1	0
56	Triglochin_maritima	1983	1	0
56	Triglochin_maritima	1984	12	1.07
56	Triglochin_maritima	1985	1	0
56	Triglochin_maritima	1986	1	0
56	Triglochin_maritima	1987	1	0
56	Triglochin_maritima	1988	1	0
56	Triglochin_maritima	1989	1	0
56	Triglochin_maritima	1990	2	0.3
56	Triglochin_maritima	1991	1	0
56	Triglochin_maritima	1992	2	0.3
56	Triglochin_maritima	1993	1	0
56	Triglochin_maritima	1994	1	0
56	Triglochin_maritima	1995	4	0.6
56	Triglochin_maritima	1996	7	0.84
56	Triglochin_maritima	1997	1	0
56	Triglochin_maritima	1998	2	0.3
56a	Seriphidium_maritimum	1973	13	1.11
56a	Seriphidium_maritimum	1974	88	1.94
56a	Seriphidium_maritimum	1975	88	1.94
56a	Seriphidium_maritimum	1976	70	1.84
56a	Seriphidium_maritimum	1977	70	1.84
56a	Seriphidium_maritimum	1978	70	1.84
56a	Seriphidium_maritimum	1979	40	1.6
56a	Seriphidium_maritimum	1980	12	1.07
56a	Seriphidium_maritimum	1981	7	0.84
56a	Seriphidium_maritimum	1982	12	1.07
56a	Seriphidium_maritimum	1983	30	1.47
56a	Seriphidium_maritimum	1984	40	1.6
56a	Seriphidium_maritimum	1985	60	1.77
56a	Seriphidium_maritimum	1986	47	1.67
56a	Seriphidium_maritimum	1987	20	1.3
56a	Seriphidium_maritimum	1988	20	1.3
56a	Seriphidium_maritimum	1989	52	1.71
56a	Seriphidium_maritimum	1990	30	1.47
56a	Seriphidium_maritimum	1991	70	1.84
56a	Seriphidium_maritimum	1992	52	1.71
56a	Seriphidium_maritimum	1993	50	1.69
56a	Seriphidium_maritimum	1994	12	1.07
56a	Seriphidium_maritimum	1995	20	1.3
56a	Seriphidium_maritimum	1996	7	0.84
56a	Seriphidium_maritimum	1997	4	0.6
56a	Seriphidium_maritimum	1998	1	0
58a	Agrostis_capillaris	1973	13	1.11
58a	Agrostis_capillaris	1974	13	1.11
58a	Agrostis_capillaris	1975	13	1.11
58a	Agrostis_capillaris	1976	2	0.3
58a	Agrostis_capillaris	1977	1	0
58a	Agrostis_capillaris	1978	4	0.6
58a	Agrostis_capillaris	1979	10	1
58a	Agrostis_capillaris	1980	30	1.47
58a	Agrostis_capillaris	1981	12	1.07
58a	Agrostis_capillaris	1982	10	1
58a	Agrostis_capillaris	1983	30	1.47
58a	Agrostis_capillaris	1984	20	1.3
58a	Agrostis_capillaris	1985	4	0.6
58a	Agrostis_capillaris	1986	4	0.6
58a	Agrostis_capillaris	1987	4	0.6
58a	Agrostis_capillaris	1988	60	1.77
58a	Agrostis_capillaris	1989	40	1.6
58a	Agrostis_capillaris	1990	7	0.84
58a	Agrostis_capillaris	1991	2	0.3
58a	Agrostis_capillaris	1992	2	0.3
58a	Agrostis_capillaris	1993	12	1.07
58a	Agrostis_capillaris	1994	20	1.3
58a	Agrostis_capillaris	1995	12	1.07
58a	Agrostis_capillaris	1996	7	0.84
58a	Agrostis_capillaris	1997	7	0.84
58a	Agrostis_capillaris	1998	47	1.67
58a	Ammophila_arenaria	1973	13	1.11
58a	Ammophila_arenaria	1974	13	1.11
58a	Ammophila_arenaria	1975	38	1.57
58a	Ammophila_arenaria	1976	4	0.6
58a	Ammophila_arenaria	1977	2	0.3
58a	Ammophila_arenaria	1978	10	1
58a	Ammophila_arenaria	1979	2	0.3
58a	Ammophila_arenaria	1980	7	0.84
58a	Ammophila_arenaria	1981	2	0.3
58a	Ammophila_arenaria	1982	2	0.3
58a	Ammophila_arenaria	1983	4	0.6
58a	Ammophila_arenaria	1984	10	1
58a	Ammophila_arenaria	1985	30	1.47
58a	Ammophila_arenaria	1986	7	0.84
58a	Ammophila_arenaria	1987	20	1.3
58a	Ammophila_arenaria	1988	7	0.84
58a	Ammophila_arenaria	1989	20	1.3
58a	Ammophila_arenaria	1990	7	0.84
58a	Ammophila_arenaria	1991	2	0.3
58a	Ammophila_arenaria	1992	10	1
58a	Ammophila_arenaria	1993	12	1.07
58a	Ammophila_arenaria	1994	12	1.07
58a	Ammophila_arenaria	1995	4	0.6
58a	Ammophila_arenaria	1996	4	0.6
58a	Ammophila_arenaria	1997	7	0.84
58a	Ammophila_arenaria	1998	7	0.84
58a	Carex_arenaria	1973	13	1.11
58a	Carex_arenaria	1974	13	1.11
58a	Carex_arenaria	1975	13	1.11
58a	Carex_arenaria	1976	10	1
58a	Carex_arenaria	1977	4	0.6
58a	Carex_arenaria	1978	10	1
58a	Carex_arenaria	1979	1	0
58a	Carex_arenaria	1980	2	0.3
58a	Carex_arenaria	1981	2	0.3
58a	Carex_arenaria	1982	1	0
58a	Carex_arenaria	1983	2	0.3
58a	Carex_arenaria	1984	1	0
58a	Carex_arenaria	1985	2	0.3
58a	Carex_arenaria	1986	1	0
58a	Carex_arenaria	1987	4	0.6
58a	Carex_arenaria	1988	7	0.84
58a	Carex_arenaria	1989	12	1.07
58a	Carex_arenaria	1990	20	1.3
58a	Carex_arenaria	1991	12	1.07
58a	Carex_arenaria	1992	10	1
58a	Carex_arenaria	1993	12	1.07
58a	Carex_arenaria	1994	7	0.84
58a	Carex_arenaria	1995	7	0.84
58a	Carex_arenaria	1996	7	0.84
58a	Carex_arenaria	1997	12	1.07
58a	Carex_arenaria	1998	4	0.6
58a	Elytrigia_atherica	1973	3	0.47
58a	Elytrigia_atherica	1974	13	1.11
58a	Elytrigia_atherica	1975	3	0.47
58a	Elytrigia_atherica	1976	2	0.3
58a	Elytrigia_atherica	1977	4	0.6
58a	Elytrigia_atherica	1978	4	0.6
58a	Elytrigia_atherica	1979	10	1
58a	Elytrigia_atherica	1980	4	0.6
58a	Elytrigia_atherica	1981	1	0
58a	Elytrigia_atherica	1982	1	0
58a	Elytrigia_atherica	1983	1	0
58a	Elytrigia_atherica	1984	10	1
58a	Elytrigia_atherica	1985	20	1.3
58a	Elytrigia_atherica	1986	1	0
58a	Elytrigia_atherica	1987	4	0.6
58a	Elytrigia_atherica	1988	1	0
58a	Elytrigia_atherica	1989	2	0.3
58a	Elytrigia_atherica	1990	4	0.6
58a	Elytrigia_atherica	1991	7	0.84
58a	Elytrigia_atherica	1992	20	1.3
58a	Elytrigia_atherica	1993	4	0.6
58a	Elytrigia_atherica	1994	12	1.07
58a	Elytrigia_atherica	1995	2	0.3
58a	Elytrigia_atherica	1996	1	0
58a	Elytrigia_atherica	1997	1	0
58a	Elytrigia_atherica	1998	1	0
58a	Festuca_rubra	1973	13	1.11
58a	Festuca_rubra	1974	13	1.11
58a	Festuca_rubra	1975	13	1.11
58a	Festuca_rubra	1976	1	0
58a	Festuca_rubra	1977	10	1
58a	Festuca_rubra	1978	20	1.3
58a	Festuca_rubra	1979	47	1.67
58a	Festuca_rubra	1980	40	1.6
58a	Festuca_rubra	1981	40	1.6
58a	Festuca_rubra	1982	30	1.47
58a	Festuca_rubra	1983	30	1.47
58a	Festuca_rubra	1984	40	1.6
58a	Festuca_rubra	1985	52	1.71
58a	Festuca_rubra	1986	40	1.6
58a	Festuca_rubra	1987	30	1.47
58a	Festuca_rubra	1988	2	0.3
58a	Festuca_rubra	1989	2	0.3
58a	Festuca_rubra	1990	20	1.3
58a	Festuca_rubra	1991	20	1.3
58a	Festuca_rubra	1992	20	1.3
58a	Festuca_rubra	1993	20	1.3
58a	Festuca_rubra	1994	30	1.47
58a	Festuca_rubra	1995	47	1.67
58a	Festuca_rubra	1996	7	0.84
58a	Festuca_rubra	1997	1	0
58a	Festuca_rubra	1998	4	0.6
58a	Plantago_lanceolata	1973	2	0.3
58a	Plantago_lanceolata	1974	3	0.47
58a	Plantago_lanceolata	1975	2	0.3
58a	Plantago_lanceolata	1976	1	0
58a	Plantago_lanceolata	1977	1	0
58a	Plantago_lanceolata	1978	1	0
58a	Plantago_lanceolata	1979	2	0.3
58a	Plantago_lanceolata	1980	2	0.3
58a	Plantago_lanceolata	1981	1	0
58a	Plantago_lanceolata	1982	1	0
58a	Plantago_lanceolata	1983	1	0
58a	Plantago_lanceolata	1984	2	0.3
58a	Plantago_lanceolata	1985	7	0.84
58a	Plantago_lanceolata	1986	4	0.6
58a	Plantago_lanceolata	1987	4	0.6
58a	Plantago_lanceolata	1988	7	0.84
58a	Plantago_lanceolata	1989	2	0.3
58a	Plantago_lanceolata	1990	2	0.3
58a	Plantago_lanceolata	1991	4	0.6
58a	Plantago_lanceolata	1992	7	0.84
58a	Plantago_lanceolata	1993	30	1.47
58a	Plantago_lanceolata	1994	7	0.84
58a	Plantago_lanceolata	1995	2	0.3
58a	Plantago_lanceolata	1996	12	1.07
58a	Plantago_lanceolata	1997	4	0.6
58a	Plantago_lanceolata	1998	12	1.07
58a	Poa_pratensis	1973	2	0.3
58a	Poa_pratensis	1974	13	1.11
58a	Poa_pratensis	1975	3	0.47
58a	Poa_pratensis	1976	1	0
58a	Poa_pratensis	1977	1	0
58a	Poa_pratensis	1978	1	0
58a	Poa_pratensis	1979	1	0
58a	Poa_pratensis	1980	2	0.3
58a	Poa_pratensis	1981	1	0
58a	Poa_pratensis	1982	20	1.3
58a	Poa_pratensis	1983	1	0
58a	Poa_pratensis	1984	1	0
58a	Poa_pratensis	1985	2	0.3
58a	Poa_pratensis	1986	1	0
58a	Poa_pratensis	1987	20	1.3
58a	Poa_pratensis	1988	2	0.3
58a	Poa_pratensis	1989	2	0.3
58a	Poa_pratensis	1990	4	0.6
58a	Poa_pratensis	1991	2	0.3
58a	Poa_pratensis	1992	2	0.3
58a	Poa_pratensis	1993	1	0
58a	Poa_pratensis	1994	4	0.6
58a	Poa_pratensis	1995	2	0.3
58a	Poa_pratensis	1996	1	0
58a	Poa_pratensis	1997	2	0.3
58a	Poa_pratensis	1998	2	0.3
59	Agrostis_capillaris	1973	13	1.11
59	Agrostis_capillaris	1974	13	1.11
59	Agrostis_capillaris	1975	13	1.11
59	Agrostis_capillaris	1976	1	0
59	Agrostis_capillaris	1977	2	0.3
59	Agrostis_capillaris	1978	2	0.3
59	Agrostis_capillaris	1979	10	1
59	Agrostis_capillaris	1980	20	1.3
59	Agrostis_capillaris	1981	10	1
59	Agrostis_capillaris	1982	10	1
59	Agrostis_capillaris	1983	2	0.3
59	Agrostis_capillaris	1984	12	1.07
59	Agrostis_capillaris	1985	40	1.6
59	Agrostis_capillaris	1986	40	1.6
59	Agrostis_capillaris	1987	40	1.6
59	Agrostis_capillaris	1988	10	1
59	Agrostis_capillaris	1989	2	0.3
59	Agrostis_capillaris	1990	2	0.3
59	Agrostis_capillaris	1991	2	0.3
59	Agrostis_capillaris	1992	1	0
59	Agrostis_capillaris	1993	1	0
59	Agrostis_capillaris	1994	1	0
59	Agrostis_capillaris	1995	20	1.3
59	Agrostis_capillaris	1996	4	0.6
59	Agrostis_capillaris	1997	2	0.3
59	Agrostis_capillaris	1998	20	1.3
59	Ammophila_arenaria	1973	3	0.47
59	Ammophila_arenaria	1974	13	1.11
59	Ammophila_arenaria	1975	3	0.47
59	Ammophila_arenaria	1976	1	0
59	Ammophila_arenaria	1977	1	0
59	Ammophila_arenaria	1978	2	0.3
59	Ammophila_arenaria	1979	1	0
59	Ammophila_arenaria	1980	1	0
59	Ammophila_arenaria	1981	1	0
59	Ammophila_arenaria	1982	1	0
59	Ammophila_arenaria	1983	2	0.3
59	Ammophila_arenaria	1984	2	0.3
59	Ammophila_arenaria	1985	20	1.3
59	Ammophila_arenaria	1986	2	0.3
59	Ammophila_arenaria	1987	4	0.6
59	Ammophila_arenaria	1988	4	0.6
59	Ammophila_arenaria	1989	4	0.6
59	Ammophila_arenaria	1990	7	0.84
59	Ammophila_arenaria	1991	2	0.3
59	Ammophila_arenaria	1992	7	0.84
59	Ammophila_arenaria	1993	20	1.3
59	Ammophila_arenaria	1994	12	1.07
59	Ammophila_arenaria	1995	7	0.84
59	Ammophila_arenaria	1996	4	0.6
59	Ammophila_arenaria	1997	7	0.84
59	Ammophila_arenaria	1998	20	1.3
59	Carex_arenaria	1973	13	1.11
59	Carex_arenaria	1974	13	1.11
59	Carex_arenaria	1975	13	1.11
59	Carex_arenaria	1976	10	1
59	Carex_arenaria	1977	4	0.6
59	Carex_arenaria	1978	20	1.3
59	Carex_arenaria	1979	10	1
59	Carex_arenaria	1980	4	0.6
59	Carex_arenaria	1981	1	0
59	Carex_arenaria	1982	2	0.3
59	Carex_arenaria	1983	2	0.3
59	Carex_arenaria	1984	7	0.84
59	Carex_arenaria	1985	2	0.3
59	Carex_arenaria	1986	2	0.3
59	Carex_arenaria	1987	2	0.3
59	Carex_arenaria	1988	2	0.3
59	Carex_arenaria	1989	4	0.6
59	Carex_arenaria	1990	12	1.07
59	Carex_arenaria	1991	7	0.84
59	Carex_arenaria	1992	20	1.3
59	Carex_arenaria	1993	12	1.07
59	Carex_arenaria	1994	12	1.07
59	Carex_arenaria	1995	30	1.47
59	Carex_arenaria	1996	12	1.07
59	Carex_arenaria	1997	7	0.84
59	Carex_arenaria	1998	20	1.3
59	Elytrigia_atherica	1973	3	0.47
59	Elytrigia_atherica	1974	13	1.11
59	Elytrigia_atherica	1975	3	0.47
59	Elytrigia_atherica	1976	1	0
59	Elytrigia_atherica	1977	2	0.3
59	Elytrigia_atherica	1978	1	0
59	Elytrigia_atherica	1979	10	1
59	Elytrigia_atherica	1980	2	0.3
59	Elytrigia_atherica	1981	1	0
59	Elytrigia_atherica	1982	1	0
59	Elytrigia_atherica	1983	2	0.3
59	Elytrigia_atherica	1984	2	0.3
59	Elytrigia_atherica	1985	1	0
59	Elytrigia_atherica	1986	1	0
59	Elytrigia_atherica	1987	1	0
59	Elytrigia_atherica	1988	1	0
59	Elytrigia_atherica	1989	1	0
59	Elytrigia_atherica	1990	1	0
59	Elytrigia_atherica	1991	2	0.3
59	Elytrigia_atherica	1992	10	1
59	Elytrigia_atherica	1993	4	0.6
59	Elytrigia_atherica	1994	7	0.84
59	Elytrigia_atherica	1995	4	0.6
59	Elytrigia_atherica	1996	1	0
59	Elytrigia_atherica	1997	1	0
59	Elytrigia_atherica	1998	1	0
59	Festuca_rubra	1973	13	1.11
59	Festuca_rubra	1974	13	1.11
59	Festuca_rubra	1975	3	0.47
59	Festuca_rubra	1976	1	0
59	Festuca_rubra	1977	1	0
59	Festuca_rubra	1978	1	0
59	Festuca_rubra	1979	2	0.3
59	Festuca_rubra	1980	2	0.3
59	Festuca_rubra	1981	2	0.3
59	Festuca_rubra	1982	1	0
59	Festuca_rubra	1983	1	0
59	Festuca_rubra	1984	1	0
59	Festuca_rubra	1985	1	0
59	Festuca_rubra	1986	1	0
59	Festuca_rubra	1987	2	0.3
59	Festuca_rubra	1988	1	0
59	Festuca_rubra	1989	1	0
59	Festuca_rubra	1990	1	0
59	Festuca_rubra	1991	1	0
59	Festuca_rubra	1992	2	0.3
59	Festuca_rubra	1993	7	0.84
59	Festuca_rubra	1994	7	0.84
59	Festuca_rubra	1995	7	0.84
59	Festuca_rubra	1996	20	1.3
59	Festuca_rubra	1997	7	0.84
59	Festuca_rubra	1998	4	0.6
59	Poa_pratensis	1973	2	0.3
59	Poa_pratensis	1974	13	1.11
59	Poa_pratensis	1975	13	1.11
59	Poa_pratensis	1976	1	0
59	Poa_pratensis	1977	1	0
59	Poa_pratensis	1978	1	0
59	Poa_pratensis	1979	4	0.6
59	Poa_pratensis	1980	12	1.07
59	Poa_pratensis	1981	4	0.6
59	Poa_pratensis	1982	7	0.84
59	Poa_pratensis	1983	1	0
59	Poa_pratensis	1984	1	0
59	Poa_pratensis	1985	1	0
59	Poa_pratensis	1986	4	0.6
59	Poa_pratensis	1987	2	0.3
59	Poa_pratensis	1988	1	0
59	Poa_pratensis	1989	1	0
59	Poa_pratensis	1990	1	0
59	Poa_pratensis	1991	1	0
59	Poa_pratensis	1992	1	0
59	Poa_pratensis	1993	1	0
59	Poa_pratensis	1994	20	1.3
59	Poa_pratensis	1995	7	0.84
59	Poa_pratensis	1996	4	0.6
59	Poa_pratensis	1997	4	0.6
59	Poa_pratensis	1998	12	1.07
59a	Ammophila_arenaria	1973	3	0.47
59a	Ammophila_arenaria	1974	13	1.11
59a	Ammophila_arenaria	1975	13	1.11
59a	Ammophila_arenaria	1976	2	0.3
59a	Ammophila_arenaria	1977	4	0.6
59a	Ammophila_arenaria	1978	12	1.07
59a	Ammophila_arenaria	1979	10	1
59a	Ammophila_arenaria	1980	20	1.3
59a	Ammophila_arenaria	1981	2	0.3
59a	Ammophila_arenaria	1982	2	0.3
59a	Ammophila_arenaria	1983	2	0.3
59a	Ammophila_arenaria	1984	20	1.3
59a	Ammophila_arenaria	1985	20	1.3
59a	Ammophila_arenaria	1986	10	1
59a	Ammophila_arenaria	1987	12	1.07
59a	Ammophila_arenaria	1988	50	1.69
59a	Ammophila_arenaria	1989	20	1.3
59a	Ammophila_arenaria	1990	12	1.07
59a	Ammophila_arenaria	1991	1	0
59a	Ammophila_arenaria	1992	10	1
59a	Ammophila_arenaria	1993	4	0.6
59a	Ammophila_arenaria	1994	7	0.84
59a	Ammophila_arenaria	1995	4	0.6
59a	Ammophila_arenaria	1996	7	0.84
59a	Ammophila_arenaria	1997	12	1.07
59a	Ammophila_arenaria	1998	7	0.84
59a	Carex_arenaria	1973	13	1.11
59a	Carex_arenaria	1974	13	1.11
59a	Carex_arenaria	1975	13	1.11
59a	Carex_arenaria	1976	1	0
59a	Carex_arenaria	1977	1	0
59a	Carex_arenaria	1978	2	0.3
59a	Carex_arenaria	1979	1	0
59a	Carex_arenaria	1980	2	0.3
59a	Carex_arenaria	1981	1	0
59a	Carex_arenaria	1982	7	0.84
59a	Carex_arenaria	1983	1	0
59a	Carex_arenaria	1984	20	1.3
59a	Carex_arenaria	1985	10	1
59a	Carex_arenaria	1986	7	0.84
59a	Carex_arenaria	1987	12	1.07
59a	Carex_arenaria	1988	20	1.3
59a	Carex_arenaria	1989	30	1.47
59a	Carex_arenaria	1990	20	1.3
59a	Carex_arenaria	1991	12	1.07
59a	Carex_arenaria	1992	2	0.3
59a	Carex_arenaria	1993	7	0.84
59a	Carex_arenaria	1994	20	1.3
59a	Carex_arenaria	1995	12	1.07
59a	Carex_arenaria	1996	4	0.6
59a	Carex_arenaria	1997	12	1.07
59a	Carex_arenaria	1998	7	0.84
59a	Elytrigia_atherica	1973	3	0.47
59a	Elytrigia_atherica	1974	13	1.11
59a	Elytrigia_atherica	1975	13	1.11
59a	Elytrigia_atherica	1976	2	0.3
59a	Elytrigia_atherica	1977	10	1
59a	Elytrigia_atherica	1978	10	1
59a	Elytrigia_atherica	1979	12	1.07
59a	Elytrigia_atherica	1980	4	0.6
59a	Elytrigia_atherica	1981	1	0
59a	Elytrigia_atherica	1982	1	0
59a	Elytrigia_atherica	1983	2	0.3
59a	Elytrigia_atherica	1984	12	1.07
59a	Elytrigia_atherica	1985	1	0
59a	Elytrigia_atherica	1986	1	0
59a	Elytrigia_atherica	1987	2	0.3
59a	Elytrigia_atherica	1988	1	0
59a	Elytrigia_atherica	1989	2	0.3
59a	Elytrigia_atherica	1990	20	1.3
59a	Elytrigia_atherica	1991	20	1.3
59a	Elytrigia_atherica	1992	30	1.47
59a	Elytrigia_atherica	1993	30	1.47
59a	Elytrigia_atherica	1994	20	1.3
59a	Elytrigia_atherica	1995	12	1.07
59a	Elytrigia_atherica	1996	4	0.6
59a	Elytrigia_atherica	1997	2	0.3
59a	Elytrigia_atherica	1998	1	0
60	Armeria_maritima	1973	13	1.11
60	Armeria_maritima	1974	13	1.11
60	Armeria_maritima	1975	13	1.11
60	Armeria_maritima	1976	10	1
60	Armeria_maritima	1977	20	1.3
60	Armeria_maritima	1978	12	1.07
60	Armeria_maritima	1979	1	0
60	Armeria_maritima	1980	4	0.6
60	Armeria_maritima	1981	4	0.6
60	Armeria_maritima	1982	20	1.3
60	Armeria_maritima	1983	20	1.3
60	Armeria_maritima	1984	12	1.07
60	Armeria_maritima	1985	1	0
60	Armeria_maritima	1986	7	0.84
60	Armeria_maritima	1987	1	0
60	Armeria_maritima	1988	1	0
60	Armeria_maritima	1989	4	0.6
60	Armeria_maritima	1990	7	0.84
60	Armeria_maritima	1991	7	0.84
60	Armeria_maritima	1992	20	1.3
60	Armeria_maritima	1993	7	0.84
60	Armeria_maritima	1994	12	1.07
60	Armeria_maritima	1995	20	1.3
60	Armeria_maritima	1996	30	1.47
60	Armeria_maritima	1997	20	1.3
60	Armeria_maritima	1998	7	0.84
60	Leontodon_autumnalis	1973	2	0.3
60	Leontodon_autumnalis	1974	1	0
60	Leontodon_autumnalis	1975	2	0.3
60	Leontodon_autumnalis	1976	1	0
60	Leontodon_autumnalis	1977	1	0
60	Leontodon_autumnalis	1978	2	0.3
60	Leontodon_autumnalis	1979	2	0.3
60	Leontodon_autumnalis	1980	1	0
60	Leontodon_autumnalis	1981	1	0
60	Leontodon_autumnalis	1982	1	0
60	Leontodon_autumnalis	1983	1	0
60	Leontodon_autumnalis	1984	1	0
60	Leontodon_autumnalis	1985	1	0
60	Leontodon_autumnalis	1986	1	0
60	Leontodon_autumnalis	1987	1	0
60	Leontodon_autumnalis	1988	1	0
60	Leontodon_autumnalis	1989	1	0
60	Leontodon_autumnalis	1990	2	0.3
60	Leontodon_autumnalis	1991	1	0
60	Leontodon_autumnalis	1992	2	0.3
60	Leontodon_autumnalis	1993	1	0
60	Leontodon_autumnalis	1994	10	1
60	Leontodon_autumnalis	1995	1	0
60	Leontodon_autumnalis	1996	2	0.3
60	Leontodon_autumnalis	1997	1	0
60	Leontodon_autumnalis	1998	2	0.3
60	Plantago_coronopus	1973	3	0.47
60	Plantago_coronopus	1974	2	0.3
60	Plantago_coronopus	1975	13	1.11
60	Plantago_coronopus	1976	1	0
60	Plantago_coronopus	1977	10	1
60	Plantago_coronopus	1978	2	0.3
60	Plantago_coronopus	1979	2	0.3
60	Plantago_coronopus	1980	7	0.84
60	Plantago_coronopus	1981	2	0.3
60	Plantago_coronopus	1982	10	1
60	Plantago_coronopus	1983	4	0.6
60	Plantago_coronopus	1984	2	0.3
60	Plantago_coronopus	1985	1	0
60	Plantago_coronopus	1986	1	0
60	Plantago_coronopus	1987	1	0
60	Plantago_coronopus	1988	1	0
60	Plantago_coronopus	1989	1	0
60	Plantago_coronopus	1990	2	0.3
60	Plantago_coronopus	1991	2	0.3
60	Plantago_coronopus	1992	4	0.6
60	Plantago_coronopus	1993	2	0.3
60	Plantago_coronopus	1994	4	0.6
60	Plantago_coronopus	1995	7	0.84
60	Plantago_coronopus	1996	1	0
60	Plantago_coronopus	1997	1	0
60	Plantago_coronopus	1998	1	0
60a	Festuca_rubra	1973	13	1.11
60a	Festuca_rubra	1974	13	1.11
60a	Festuca_rubra	1975	13	1.11
60a	Festuca_rubra	1976	4	0.6
60a	Festuca_rubra	1977	4	0.6
60a	Festuca_rubra	1978	30	1.47
60a	Festuca_rubra	1979	50	1.69
60a	Festuca_rubra	1980	70	1.84
60a	Festuca_rubra	1981	52	1.71
60a	Festuca_rubra	1982	20	1.3
60a	Festuca_rubra	1983	60	1.77
60a	Festuca_rubra	1984	30	1.47
60a	Festuca_rubra	1985	52	1.71
60a	Festuca_rubra	1986	70	1.84
60a	Festuca_rubra	1987	40	1.6
60a	Festuca_rubra	1988	10	1
60a	Festuca_rubra	1989	40	1.6
60a	Festuca_rubra	1990	47	1.67
60a	Festuca_rubra	1991	52	1.71
60a	Festuca_rubra	1992	60	1.77
60a	Festuca_rubra	1993	40	1.6
60a	Festuca_rubra	1994	20	1.3
60a	Festuca_rubra	1995	20	1.3
60a	Festuca_rubra	1996	10	1
60a	Festuca_rubra	1997	20	1.3
60a	Festuca_rubra	1998	12	1.07
60a	Poa_pratensis	1973	3	0.47
60a	Poa_pratensis	1974	3	0.47
60a	Poa_pratensis	1975	3	0.47
60a	Poa_pratensis	1976	1	0
60a	Poa_pratensis	1977	1	0
60a	Poa_pratensis	1978	4	0.6
60a	Poa_pratensis	1979	1	0
60a	Poa_pratensis	1980	2	0.3
60a	Poa_pratensis	1981	1	0
60a	Poa_pratensis	1982	4	0.6
60a	Poa_pratensis	1983	1	0
60a	Poa_pratensis	1984	1	0
60a	Poa_pratensis	1985	2	0.3
60a	Poa_pratensis	1986	2	0.3
60a	Poa_pratensis	1987	12	1.07
60a	Poa_pratensis	1988	4	0.6
60a	Poa_pratensis	1989	10	1
60a	Poa_pratensis	1990	2	0.3
60a	Poa_pratensis	1991	1	0
60a	Poa_pratensis	1992	2	0.3
60a	Poa_pratensis	1993	1	0
60a	Poa_pratensis	1994	1	0
60a	Poa_pratensis	1995	1	0
60a	Poa_pratensis	1996	1	0
60a	Poa_pratensis	1997	2	0.3
60a	Poa_pratensis	1998	2	0.3
61	Festuca_rubra	1973	68	1.83
61	Festuca_rubra	1974	38	1.57
61	Festuca_rubra	1975	13	1.11
61	Festuca_rubra	1976	2	0.3
61	Festuca_rubra	1977	30	1.47
61	Festuca_rubra	1978	60	1.77
61	Festuca_rubra	1979	20	1.3
61	Festuca_rubra	1980	70	1.84
61	Festuca_rubra	1981	40	1.6
61	Festuca_rubra	1982	60	1.77
61	Festuca_rubra	1983	60	1.77
61	Festuca_rubra	1984	70	1.84
61	Festuca_rubra	1985	60	1.77
61	Festuca_rubra	1986	20	1.3
61	Festuca_rubra	1987	10	1
61	Festuca_rubra	1988	30	1.47
61	Festuca_rubra	1989	20	1.3
61	Festuca_rubra	1990	70	1.84
61	Festuca_rubra	1991	60	1.77
61	Festuca_rubra	1992	40	1.6
61	Festuca_rubra	1993	40	1.6
61	Festuca_rubra	1994	40	1.6
61	Festuca_rubra	1995	40	1.6
61	Festuca_rubra	1996	30	1.47
61	Festuca_rubra	1997	40	1.6
61	Festuca_rubra	1998	30	1.47
61	Plantago_maritima	1973	3	0.47
61	Plantago_maritima	1974	3	0.47
61	Plantago_maritima	1975	13	1.11
61	Plantago_maritima	1976	10	1
61	Plantago_maritima	1977	4	0.6
61	Plantago_maritima	1978	1	0
61	Plantago_maritima	1979	2	0.3
61	Plantago_maritima	1980	1	0
61	Plantago_maritima	1981	1	0
61	Plantago_maritima	1982	2	0.3
61	Plantago_maritima	1983	1	0
61	Plantago_maritima	1984	1	0
61	Plantago_maritima	1985	1	0
61	Plantago_maritima	1986	1	0
61	Plantago_maritima	1987	2	0.3
61	Plantago_maritima	1988	1	0
61	Plantago_maritima	1989	2	0.3
61	Plantago_maritima	1990	2	0.3
61	Plantago_maritima	1991	2	0.3
61	Plantago_maritima	1992	7	0.84
61	Plantago_maritima	1993	2	0.3
61	Plantago_maritima	1994	2	0.3
61	Plantago_maritima	1995	2	0.3
61	Plantago_maritima	1996	7	0.84
61	Plantago_maritima	1997	7	0.84
61	Plantago_maritima	1998	7	0.84
61a	Agrostis_stolonifera	1973	13	1.11
61a	Agrostis_stolonifera	1974	13	1.11
61a	Agrostis_stolonifera	1975	13	1.11
61a	Agrostis_stolonifera	1976	1	0
61a	Agrostis_stolonifera	1977	1	0
61a	Agrostis_stolonifera	1978	1	0
61a	Agrostis_stolonifera	1979	1	0
61a	Agrostis_stolonifera	1980	1	0
61a	Agrostis_stolonifera	1981	1	0
61a	Agrostis_stolonifera	1982	1	0
61a	Agrostis_stolonifera	1983	1	0
61a	Agrostis_stolonifera	1984	1	0
61a	Agrostis_stolonifera	1985	1	0
61a	Agrostis_stolonifera	1986	1	0
61a	Agrostis_stolonifera	1987	2	0.3
61a	Agrostis_stolonifera	1988	1	0
61a	Agrostis_stolonifera	1989	2	0.3
61a	Agrostis_stolonifera	1990	1	0
61a	Agrostis_stolonifera	1991	1	0
61a	Agrostis_stolonifera	1992	1	0
61a	Agrostis_stolonifera	1993	1	0
61a	Agrostis_stolonifera	1994	4	0.6
61a	Agrostis_stolonifera	1995	4	0.6
61a	Agrostis_stolonifera	1996	1	0
61a	Agrostis_stolonifera	1997	1	0
61a	Agrostis_stolonifera	1998	1	0
61a	Festuca_rubra	1973	38	1.57
61a	Festuca_rubra	1974	38	1.57
61a	Festuca_rubra	1975	38	1.57
61a	Festuca_rubra	1976	10	1
61a	Festuca_rubra	1977	20	1.3
61a	Festuca_rubra	1978	52	1.71
61a	Festuca_rubra	1979	87	1.93
61a	Festuca_rubra	1980	97	1.98
61a	Festuca_rubra	1981	70	1.84
61a	Festuca_rubra	1982	70	1.84
61a	Festuca_rubra	1983	90	1.95
61a	Festuca_rubra	1984	60	1.77
61a	Festuca_rubra	1985	60	1.77
61a	Festuca_rubra	1986	60	1.77
61a	Festuca_rubra	1987	70	1.84
61a	Festuca_rubra	1988	70	1.84
61a	Festuca_rubra	1989	60	1.77
61a	Festuca_rubra	1990	60	1.77
61a	Festuca_rubra	1991	47	1.67
61a	Festuca_rubra	1992	47	1.67
61a	Festuca_rubra	1993	50	1.69
61a	Festuca_rubra	1994	30	1.47
61a	Festuca_rubra	1995	40	1.6
61a	Festuca_rubra	1996	30	1.47
61a	Festuca_rubra	1997	30	1.47
61a	Festuca_rubra	1998	30	1.47
61a	Plantago_maritima	1973	2	0.3
61a	Plantago_maritima	1974	3	0.47
61a	Plantago_maritima	1975	13	1.11
61a	Plantago_maritima	1976	10	1
61a	Plantago_maritima	1977	10	1
61a	Plantago_maritima	1978	4	0.6
61a	Plantago_maritima	1979	2	0.3
61a	Plantago_maritima	1980	1	0
61a	Plantago_maritima	1981	2	0.3
61a	Plantago_maritima	1982	7	0.84
61a	Plantago_maritima	1983	7	0.84
61a	Plantago_maritima	1984	2	0.3
61a	Plantago_maritima	1985	1	0
61a	Plantago_maritima	1986	1	0
61a	Plantago_maritima	1987	1	0
61a	Plantago_maritima	1988	1	0
61a	Plantago_maritima	1989	2	0.3
61a	Plantago_maritima	1990	1	0
61a	Plantago_maritima	1991	2	0.3
61a	Plantago_maritima	1992	2	0.3
61a	Plantago_maritima	1993	1	0
61a	Plantago_maritima	1994	1	0
61a	Plantago_maritima	1995	1	0
61a	Plantago_maritima	1996	1	0
61a	Plantago_maritima	1997	1	0
61a	Plantago_maritima	1998	1	0
62a	Agrostis_stolonifera	1973	13	1.11
62a	Agrostis_stolonifera	1974	13	1.11
62a	Agrostis_stolonifera	1975	13	1.11
62a	Agrostis_stolonifera	1976	1	0
62a	Agrostis_stolonifera	1977	1	0
62a	Agrostis_stolonifera	1978	2	0.3
62a	Agrostis_stolonifera	1979	12	1.07
62a	Agrostis_stolonifera	1980	12	1.07
62a	Agrostis_stolonifera	1981	10	1
62a	Agrostis_stolonifera	1982	2	0.3
62a	Agrostis_stolonifera	1983	4	0.6
62a	Agrostis_stolonifera	1984	20	1.3
62a	Agrostis_stolonifera	1985	1	0
62a	Agrostis_stolonifera	1986	2	0.3
62a	Agrostis_stolonifera	1987	4	0.6
62a	Agrostis_stolonifera	1988	1	0
62a	Agrostis_stolonifera	1989	2	0.3
62a	Agrostis_stolonifera	1990	1	0
62a	Agrostis_stolonifera	1991	1	0
62a	Agrostis_stolonifera	1992	1	0
62a	Agrostis_stolonifera	1993	1	0
62a	Agrostis_stolonifera	1994	1	0
62a	Agrostis_stolonifera	1995	1	0
62a	Agrostis_stolonifera	1996	1	0
62a	Agrostis_stolonifera	1997	1	0
62a	Agrostis_stolonifera	1998	1	0
62a	Festuca_rubra	1973	68	1.83
62a	Festuca_rubra	1974	68	1.83
62a	Festuca_rubra	1975	38	1.57
62a	Festuca_rubra	1976	20	1.3
62a	Festuca_rubra	1977	40	1.6
62a	Festuca_rubra	1978	70	1.84
62a	Festuca_rubra	1979	80	1.9
62a	Festuca_rubra	1980	97	1.98
62a	Festuca_rubra	1981	70	1.84
62a	Festuca_rubra	1982	60	1.77
62a	Festuca_rubra	1983	90	1.95
62a	Festuca_rubra	1984	70	1.84
62a	Festuca_rubra	1985	60	1.77
62a	Festuca_rubra	1986	70	1.84
62a	Festuca_rubra	1987	60	1.77
62a	Festuca_rubra	1988	50	1.69
62a	Festuca_rubra	1989	47	1.67
62a	Festuca_rubra	1990	40	1.6
62a	Festuca_rubra	1991	40	1.6
62a	Festuca_rubra	1992	40	1.6
62a	Festuca_rubra	1993	50	1.69
62a	Festuca_rubra	1994	40	1.6
62a	Festuca_rubra	1995	20	1.3
62a	Festuca_rubra	1996	30	1.47
62a	Festuca_rubra	1997	12	1.07
62a	Festuca_rubra	1998	7	0.84
62a	Plantago_maritima	1973	3	0.47
62a	Plantago_maritima	1974	13	1.11
62a	Plantago_maritima	1975	3	0.47
62a	Plantago_maritima	1976	4	0.6
62a	Plantago_maritima	1977	2	0.3
62a	Plantago_maritima	1978	2	0.3
62a	Plantago_maritima	1979	10	1
62a	Plantago_maritima	1980	4	0.6
62a	Plantago_maritima	1981	4	0.6
62a	Plantago_maritima	1982	7	0.84
62a	Plantago_maritima	1983	2	0.3
62a	Plantago_maritima	1984	7	0.84
62a	Plantago_maritima	1985	2	0.3
62a	Plantago_maritima	1986	1	0
62a	Plantago_maritima	1987	1	0
62a	Plantago_maritima	1988	1	0
62a	Plantago_maritima	1989	2	0.3
62a	Plantago_maritima	1990	2	0.3
62a	Plantago_maritima	1991	4	0.6
62a	Plantago_maritima	1992	7	0.84
62a	Plantago_maritima	1993	2	0.3
62a	Plantago_maritima	1994	1	0
62a	Plantago_maritima	1995	1	0
62a	Plantago_maritima	1996	1	0
62a	Plantago_maritima	1997	1	0
62a	Plantago_maritima	1998	1	0
63	Agrostis_stolonifera	1973	13	1.11
63	Agrostis_stolonifera	1974	13	1.11
63	Agrostis_stolonifera	1975	13	1.11
63	Agrostis_stolonifera	1976	4	0.6
63	Agrostis_stolonifera	1977	10	1
63	Agrostis_stolonifera	1978	2	0.3
63	Agrostis_stolonifera	1979	20	1.3
63	Agrostis_stolonifera	1980	12	1.07
63	Agrostis_stolonifera	1981	1	0
63	Agrostis_stolonifera	1982	1	0
63	Agrostis_stolonifera	1983	1	0
63	Agrostis_stolonifera	1984	1	0
63	Agrostis_stolonifera	1985	4	0.6
63	Agrostis_stolonifera	1986	12	1.07
63	Agrostis_stolonifera	1987	1	0
63	Agrostis_stolonifera	1988	1	0
63	Agrostis_stolonifera	1989	1	0
63	Agrostis_stolonifera	1990	1	0
63	Agrostis_stolonifera	1991	1	0
63	Agrostis_stolonifera	1992	1	0
63	Agrostis_stolonifera	1993	1	0
63	Agrostis_stolonifera	1994	1	0
63	Agrostis_stolonifera	1995	2	0.3
63	Agrostis_stolonifera	1996	1	0
63	Agrostis_stolonifera	1997	1	0
63	Agrostis_stolonifera	1998	1	0
63	Festuca_rubra	1973	13	1.11
63	Festuca_rubra	1974	38	1.57
63	Festuca_rubra	1975	13	1.11
63	Festuca_rubra	1976	20	1.3
63	Festuca_rubra	1977	20	1.3
63	Festuca_rubra	1978	20	1.3
63	Festuca_rubra	1979	30	1.47
63	Festuca_rubra	1980	30	1.47
63	Festuca_rubra	1981	52	1.71
63	Festuca_rubra	1982	50	1.69
63	Festuca_rubra	1983	40	1.6
63	Festuca_rubra	1984	30	1.47
63	Festuca_rubra	1985	30	1.47
63	Festuca_rubra	1986	7	0.84
63	Festuca_rubra	1987	7	0.84
63	Festuca_rubra	1988	40	1.6
63	Festuca_rubra	1989	20	1.3
63	Festuca_rubra	1990	7	0.84
63	Festuca_rubra	1991	1	0
63	Festuca_rubra	1992	4	0.6
63	Festuca_rubra	1993	7	0.84
63	Festuca_rubra	1994	12	1.07
63	Festuca_rubra	1995	20	1.3
63	Festuca_rubra	1996	30	1.47
63	Festuca_rubra	1997	30	1.47
63	Festuca_rubra	1998	30	1.47
63	Glaux_maritima	1973	3	0.47
63	Glaux_maritima	1974	13	1.11
63	Glaux_maritima	1975	13	1.11
63	Glaux_maritima	1976	4	0.6
63	Glaux_maritima	1977	4	0.6
63	Glaux_maritima	1978	1	0
63	Glaux_maritima	1979	1	0
63	Glaux_maritima	1980	1	0
63	Glaux_maritima	1981	1	0
63	Glaux_maritima	1982	1	0
63	Glaux_maritima	1983	1	0
63	Glaux_maritima	1984	4	0.6
63	Glaux_maritima	1985	4	0.6
63	Glaux_maritima	1986	4	0.6
63	Glaux_maritima	1987	1	0
63	Glaux_maritima	1988	1	0
63	Glaux_maritima	1989	4	0.6
63	Glaux_maritima	1990	1	0
63	Glaux_maritima	1991	4	0.6
63	Glaux_maritima	1992	1	0
63	Glaux_maritima	1993	1	0
63	Glaux_maritima	1994	1	0
63	Glaux_maritima	1995	10	1
63	Glaux_maritima	1996	2	0.3
63	Glaux_maritima	1997	4	0.6
63	Glaux_maritima	1998	2	0.3
63	Juncus_maritimus	1973	13	1.11
63	Juncus_maritimus	1974	13	1.11
63	Juncus_maritimus	1975	38	1.57
63	Juncus_maritimus	1976	20	1.3
63	Juncus_maritimus	1977	10	1
63	Juncus_maritimus	1978	30	1.47
63	Juncus_maritimus	1979	7	0.84
63	Juncus_maritimus	1980	7	0.84
63	Juncus_maritimus	1981	4	0.6
63	Juncus_maritimus	1982	12	1.07
63	Juncus_maritimus	1983	12	1.07
63	Juncus_maritimus	1984	20	1.3
63	Juncus_maritimus	1985	4	0.6
63	Juncus_maritimus	1986	1	0
63	Juncus_maritimus	1987	1	0
63	Juncus_maritimus	1988	2	0.3
63	Juncus_maritimus	1989	2	0.3
63	Juncus_maritimus	1990	2	0.3
63	Juncus_maritimus	1991	4	0.6
63	Juncus_maritimus	1992	7	0.84
63	Juncus_maritimus	1993	4	0.6
63	Juncus_maritimus	1994	7	0.84
63	Juncus_maritimus	1995	7	0.84
63	Juncus_maritimus	1996	4	0.6
63	Juncus_maritimus	1997	7	0.84
63	Juncus_maritimus	1998	12	1.07
63a	Elytrigia_atherica	1973	38	1.57
63a	Elytrigia_atherica	1974	38	1.57
63a	Elytrigia_atherica	1975	68	1.83
63a	Elytrigia_atherica	1976	30	1.47
63a	Elytrigia_atherica	1977	30	1.47
63a	Elytrigia_atherica	1978	40	1.6
63a	Elytrigia_atherica	1979	80	1.9
63a	Elytrigia_atherica	1980	97	1.98
63a	Elytrigia_atherica	1981	80	1.9
63a	Elytrigia_atherica	1982	60	1.77
63a	Elytrigia_atherica	1983	92	1.96
63a	Elytrigia_atherica	1984	80	1.9
63a	Elytrigia_atherica	1985	70	1.84
63a	Elytrigia_atherica	1986	90	1.95
63a	Elytrigia_atherica	1987	90	1.95
63a	Elytrigia_atherica	1988	90	1.95
63a	Elytrigia_atherica	1989	80	1.9
63a	Elytrigia_atherica	1990	52	1.71
63a	Elytrigia_atherica	1991	40	1.6
63a	Elytrigia_atherica	1992	40	1.6
63a	Elytrigia_atherica	1993	60	1.77
63a	Elytrigia_atherica	1994	70	1.84
63a	Elytrigia_atherica	1995	90	1.95
63a	Elytrigia_atherica	1996	80	1.9
63a	Elytrigia_atherica	1997	80	1.9
63a	Elytrigia_atherica	1998	90	1.95
63a	Festuca_rubra	1973	13	1.11
63a	Festuca_rubra	1974	38	1.57
63a	Festuca_rubra	1975	68	1.83
63a	Festuca_rubra	1976	20	1.3
63a	Festuca_rubra	1977	30	1.47
63a	Festuca_rubra	1978	40	1.6
63a	Festuca_rubra	1979	40	1.6
63a	Festuca_rubra	1980	7	0.84
63a	Festuca_rubra	1981	7	0.84
63a	Festuca_rubra	1982	2	0.3
63a	Festuca_rubra	1983	1	0
63a	Festuca_rubra	1984	1	0
63a	Festuca_rubra	1985	1	0
63a	Festuca_rubra	1986	1	0
63a	Festuca_rubra	1987	20	1.3
63a	Festuca_rubra	1988	1	0
63a	Festuca_rubra	1989	1	0
63a	Festuca_rubra	1990	1	0
63a	Festuca_rubra	1991	1	0
63a	Festuca_rubra	1992	1	0
63a	Festuca_rubra	1993	1	0
63a	Festuca_rubra	1994	4	0.6
63a	Festuca_rubra	1995	4	0.6
63a	Festuca_rubra	1996	1	0
63a	Festuca_rubra	1997	1	0
63a	Festuca_rubra	1998	1	0
64	Juncus_gerardi	1973	3	0.47
64	Juncus_gerardi	1974	3	0.47
64	Juncus_gerardi	1975	13	1.11
64	Juncus_gerardi	1976	2	0.3
64	Juncus_gerardi	1977	1	0
64	Juncus_gerardi	1978	10	1
64	Juncus_gerardi	1979	1	0
64	Juncus_gerardi	1980	1	0
64	Juncus_gerardi	1981	1	0
64	Juncus_gerardi	1982	1	0
64	Juncus_gerardi	1983	30	1.47
64	Juncus_gerardi	1984	7	0.84
64	Juncus_gerardi	1985	2	0.3
64	Juncus_gerardi	1986	1	0
64	Juncus_gerardi	1987	1	0
64	Juncus_gerardi	1988	7	0.84
64	Juncus_gerardi	1989	1	0
64	Juncus_gerardi	1990	1	0
64	Juncus_gerardi	1991	1	0
64	Juncus_gerardi	1992	1	0
64	Juncus_gerardi	1993	2	0.3
64	Juncus_gerardi	1994	1	0
64	Juncus_gerardi	1995	7	0.84
64	Juncus_gerardi	1996	1	0
64	Juncus_gerardi	1997	20	1.3
64	Juncus_gerardi	1998	2	0.3
64	Juncus_maritimus	1973	13	1.11
64	Juncus_maritimus	1974	13	1.11
64	Juncus_maritimus	1975	13	1.11
64	Juncus_maritimus	1976	10	1
64	Juncus_maritimus	1977	20	1.3
64	Juncus_maritimus	1978	20	1.3
64	Juncus_maritimus	1979	10	1
64	Juncus_maritimus	1980	7	0.84
64	Juncus_maritimus	1981	20	1.3
64	Juncus_maritimus	1982	20	1.3
64	Juncus_maritimus	1983	12	1.07
64	Juncus_maritimus	1984	20	1.3
64	Juncus_maritimus	1985	20	1.3
64	Juncus_maritimus	1986	4	0.6
64	Juncus_maritimus	1987	10	1
64	Juncus_maritimus	1988	7	0.84
64	Juncus_maritimus	1989	12	1.07
64	Juncus_maritimus	1990	20	1.3
64	Juncus_maritimus	1991	12	1.07
64	Juncus_maritimus	1992	30	1.47
64	Juncus_maritimus	1993	20	1.3
64	Juncus_maritimus	1994	30	1.47
64	Juncus_maritimus	1995	2	0.3
64	Juncus_maritimus	1996	12	1.07
64	Juncus_maritimus	1997	12	1.07
64	Juncus_maritimus	1998	20	1.3
64	Triglochin_maritima	1973	2	0.3
64	Triglochin_maritima	1974	3	0.47
64	Triglochin_maritima	1975	3	0.47
64	Triglochin_maritima	1976	10	1
64	Triglochin_maritima	1977	1	0
64	Triglochin_maritima	1978	1	0
64	Triglochin_maritima	1979	1	0
64	Triglochin_maritima	1980	1	0
64	Triglochin_maritima	1981	1	0
64	Triglochin_maritima	1982	1	0
64	Triglochin_maritima	1983	2	0.3
64	Triglochin_maritima	1984	1	0
64	Triglochin_maritima	1985	2	0.3
64	Triglochin_maritima	1986	4	0.6
64	Triglochin_maritima	1987	1	0
64	Triglochin_maritima	1988	2	0.3
64	Triglochin_maritima	1989	7	0.84
64	Triglochin_maritima	1990	4	0.6
64	Triglochin_maritima	1991	7	0.84
64	Triglochin_maritima	1992	2	0.3
64	Triglochin_maritima	1993	7	0.84
64	Triglochin_maritima	1994	1	0
64	Triglochin_maritima	1995	1	0
64	Triglochin_maritima	1996	1	0
64	Triglochin_maritima	1997	12	1.07
64	Triglochin_maritima	1998	7	0.84
64a	Festuca_rubra	1973	38	1.57
64a	Festuca_rubra	1974	38	1.57
64a	Festuca_rubra	1975	38	1.57
64a	Festuca_rubra	1976	20	1.3
64a	Festuca_rubra	1977	10	1
64a	Festuca_rubra	1978	30	1.47
64a	Festuca_rubra	1979	30	1.47
64a	Festuca_rubra	1980	52	1.71
64a	Festuca_rubra	1981	20	1.3
64a	Festuca_rubra	1982	1	0
64a	Festuca_rubra	1983	1	0
64a	Festuca_rubra	1984	7	0.84
64a	Festuca_rubra	1985	7	0.84
64a	Festuca_rubra	1986	1	0
64a	Festuca_rubra	1987	1	0
64a	Festuca_rubra	1988	1	0
64a	Festuca_rubra	1989	2	0.3
64a	Festuca_rubra	1990	1	0
64a	Festuca_rubra	1991	4	0.6
64a	Festuca_rubra	1992	10	1
64a	Festuca_rubra	1993	10	1
64a	Festuca_rubra	1994	20	1.3
64a	Festuca_rubra	1995	12	1.07
[truncated: 29 more rows]

## Sheet: BBSALL
State	Species	Route	Year	Count	LogCount
4	540	7	1980	67	1.82607
4	540	7	1981	165	2.21748
4	540	7	1982	315	2.49831
4	540	7	1983	104	2.01703
4	540	7	1984	20	1.30103
4	540	7	1985	175	2.24304
4	540	7	1986	45	1.65321
4	540	7	1987	357	2.55267
4	540	7	1988	225	2.35218
4	540	7	1989	71	1.85126
4	540	7	1990	394	2.5955
4	540	7	1991	259	2.4133
4	540	7	1992	157	2.1959
4	540	7	1993	92	1.96379
4	540	7	1994	157	2.1959
4	540	7	1995	50	1.69897
4	540	7	1996	177	2.24797
4	540	7	1997	262	2.4183
4	540	7	1998	115	2.0607
4	540	7	1999	141	2.14922
4	540	7	2000	101	2.00432
4	540	7	2001	6	0.778151
4	540	7	2002	289	2.4609
4	540	7	2003	42	1.62325
4	540	7	2004	46	1.66276
4	1320	7	1980	20	1.30103
4	1320	7	1981	24	1.38021
4	1320	7	1982	52	1.716
4	1320	7	1983	30	1.47712
4	1320	7	1984	21	1.32222
4	1320	7	1985	18	1.25527
4	1320	7	1986	22	1.34242
4	1320	7	1987	18	1.25527
4	1320	7	1988	60	1.77815
4	1320	7	1989	43	1.63347
4	1320	7	1990	32	1.50515
4	1320	7	1991	39	1.59106
4	1320	7	1992	22	1.34242
4	1320	7	1993	12	1.07918
4	1320	7	1994	36	1.5563
4	1320	7	1995	13	1.11394
4	1320	7	1996	31	1.49136
4	1320	7	1997	37	1.5682
4	1320	7	1998	23	1.36173
4	1320	7	1999	38	1.57978
4	1320	7	2000	34	1.53148
4	1320	7	2001	66	1.81954
4	1320	7	2002	65	1.81291
4	1320	7	2003	38	1.57978
4	1320	7	2004	50	1.69897
4	1350	7	1980	5	0.69897
4	1350	7	1981	13	1.11394
4	1350	7	1982	4	0.60206
4	1350	7	1983	8	0.90309
4	1350	7	1984	4	0.60206
4	1350	7	1985	22	1.34242
4	1350	7	1986	9	0.954243
4	1350	7	1987	4	0.60206
4	1350	7	1988	62	1.79239
4	1350	7	1989	8	0.90309
4	1350	7	1990	12	1.07918
4	1350	7	1991	19	1.27875
4	1350	7	1992	10	1
4	1350	7	1993	6	0.778151
4	1350	7	1994	9	0.954243
4	1350	7	1995	8	0.90309
4	1350	7	1996	10	1
4	1350	7	1997	24	1.38021
4	1350	7	1998	15	1.17609
4	1350	7	1999	14	1.14613
4	1350	7	2000	10	1
4	1350	7	2001	24	1.38021
4	1350	7	2002	6	0.778151
4	1350	7	2003	15	1.17609
4	1350	7	2004	23	1.36173
4	1400	7	1980	11	1.04139
4	1400	7	1981	6	0.778151
4	1400	7	1982	19	1.27875
4	1400	7	1983	28	1.44716
4	1400	7	1984	6	0.778151
4	1400	7	1985	26	1.41497
4	1400	7	1986	6	0.778151
4	1400	7	1987	8	0.90309
4	1400	7	1988	26	1.41497
4	1400	7	1989	3	0.477121
4	1400	7	1990	2	0.30103
4	1400	7	1991	11	1.04139
4	1400	7	1992	12	1.07918
4	1400	7	1993	2	0.30103
4	1400	7	1994	2	0.30103
4	1400	7	1995	5	0.69897
4	1400	7	1996	24	1.38021
4	1400	7	1997	18	1.25527
4	1400	7	1998	17	1.23045
4	1400	7	1999	6	0.778151
4	1400	7	2000	6	0.778151
4	1400	7	2001	12	1.07918
4	1400	7	2002	4	0.60206
4	1400	7	2003	20	1.30103
4	1400	7	2004	26	1.41497
4	1420	7	1980	4	0.60206
4	1420	7	1981	15	1.17609
4	1420	7	1982	14	1.14613
4	1420	7	1983	13	1.11394
4	1420	7	1984	6	0.778151
4	1420	7	1985	5	0.69897
4	1420	7	1986	10	1
4	1420	7	1987	4	0.60206
4	1420	7	1988	22	1.34242
4	1420	7	1989	9	0.954243
4	1420	7	1990	2	0.30103
4	1420	7	1991	11	1.04139
4	1420	7	1992	20	1.30103
4	1420	7	1993	4	0.60206
4	1420	7	1994	13	1.11394
4	1420	7	1995	15	1.17609
4	1420	7	1996	8	0.90309
4	1420	7	1997	29	1.4624
4	1420	7	1998	13	1.11394
4	1420	7	1999	22	1.34242
4	1420	7	2000	12	1.07918
4	1420	7	2001	9	0.954243
4	1420	7	2002	6	0.778151
4	1420	7	2003	16	1.20412
4	1420	7	2004	34	1.53148
4	1490	7	1980	36	1.5563
4	1490	7	1981	17	1.23045
4	1490	7	1982	37	1.5682
4	1490	7	1983	38	1.57978
4	1490	7	1984	14	1.14613
4	1490	7	1985	17	1.23045
4	1490	7	1986	10	1
4	1490	7	1987	43	1.63347
4	1490	7	1988	25	1.39794
4	1490	7	1989	18	1.25527
4	1490	7	1990	19	1.27875
4	1490	7	1991	12	1.07918
4	1490	7	1992	14	1.14613
4	1490	7	1993	4	0.60206
4	1490	7	1994	4	0.60206
4	1490	7	1995	16	1.20412
4	1490	7	1996	15	1.17609
4	1490	7	1997	27	1.43136
4	1490	7	1998	18	1.25527
4	1490	7	1999	12	1.07918
4	1490	7	2000	10	1
4	1490	7	2001	10	1
4	1490	7	2002	11	1.04139
4	1490	7	2003	12	1.07918
4	1490	7	2004	32	1.50515
4	2490	7	1980	34	1.53148
4	2490	7	1981	22	1.34242
4	2490	7	1982	36	1.5563
4	2490	7	1983	37	1.5682
4	2490	7	1984	22	1.34242
4	2490	7	1985	47	1.6721
4	2490	7	1986	26	1.41497
4	2490	7	1987	27	1.43136
4	2490	7	1988	25	1.39794
4	2490	7	1989	30	1.47712
4	2490	7	1990	15	1.17609
4	2490	7	1991	17	1.23045
4	2490	7	1992	15	1.17609
4	2490	7	1993	17	1.23045
4	2490	7	1994	8	0.90309
4	2490	7	1995	7	0.845098
4	2490	7	1996	18	1.25527
4	2490	7	1997	7	0.845098
4	2490	7	1998	29	1.4624
4	2490	7	1999	22	1.34242
4	2490	7	2000	17	1.23045
4	2490	7	2001	25	1.39794
4	2490	7	2002	30	1.47712
4	2490	7	2003	8	0.90309
4	2490	7	2004	20	1.30103
4	2580	7	1980	28	1.44716
4	2580	7	1981	21	1.32222
4	2580	7	1982	20	1.30103
4	2580	7	1983	22	1.34242
4	2580	7	1984	12	1.07918
4	2580	7	1985	25	1.39794
4	2580	7	1986	23	1.36173
4	2580	7	1987	48	1.68124
4	2580	7	1988	22	1.34242
4	2580	7	1989	18	1.25527
4	2580	7	1990	25	1.39794
4	2580	7	1991	17	1.23045
4	2580	7	1992	17	1.23045
4	2580	7	1993	20	1.30103
4	2580	7	1994	9	0.954243
4	2580	7	1995	14	1.14613
4	2580	7	1996	11	1.04139
4	2580	7	1997	5	0.69897
4	2580	7	1998	23	1.36173
4	2580	7	1999	20	1.30103
4	2580	7	2000	35	1.54407
4	2580	7	2001	12	1.07918
4	2580	7	2002	14	1.14613
4	2580	7	2003	9	0.954243
4	2580	7	2004	13	1.11394
4	2640	7	1980	11	1.04139
4	2640	7	1981	20	1.30103
4	2640	7	1982	27	1.43136
4	2640	7	1983	13	1.11394
4	2640	7	1984	12	1.07918
4	2640	7	1985	37	1.5682
4	2640	7	1986	21	1.32222
4	2640	7	1987	15	1.17609
4	2640	7	1988	19	1.27875
4	2640	7	1989	13	1.11394
4	2640	7	1990	15	1.17609
4	2640	7	1991	14	1.14613
4	2640	7	1992	8	0.90309
4	2640	7	1993	4	0.60206
4	2640	7	1994	3	0.477121
4	2640	7	1995	10	1
4	2640	7	1996	4	0.60206
4	2640	7	1997	4	0.60206
4	2640	7	1998	5	0.69897
4	2640	7	1999	20	1.30103
4	2640	7	2000	19	1.27875
4	2640	7	2001	18	1.25527
4	2640	7	2002	23	1.36173
4	2640	7	2003	7	0.845098
4	2640	7	2004	22	1.34242
4	2730	7	1980	5	0.69897
4	2730	7	1981	11	1.04139
4	2730	7	1982	10	1
4	2730	7	1983	16	1.20412
4	2730	7	1984	4	0.60206
4	2730	7	1985	15	1.17609
4	2730	7	1986	5	0.69897
4	2730	7	1987	4	0.60206
4	2730	7	1988	15	1.17609
4	2730	7	1989	8	0.90309
4	2730	7	1990	4	0.60206
4	2730	7	1991	10	1
4	2730	7	1992	4	0.60206
4	2730	7	1993	6	0.778151
4	2730	7	1994	2	0.30103
4	2730	7	1995	9	0.954243
4	2730	7	1996	1	0
4	2730	7	1997	15	1.17609
4	2730	7	1998	9	0.954243
4	2730	7	1999	16	1.20412
4	2730	7	2000	4	0.60206
4	2730	7	2001	5	0.69897
4	2730	7	2002	8	0.90309
4	2730	7	2003	8	0.90309
4	2730	7	2004	16	1.20412
4	3091	7	1980	12	1.07918
4	3091	7	1981	24	1.38021
4	3091	7	1982	9	0.954243
4	3091	7	1983	13	1.11394
4	3091	7	1984	12	1.07918
4	3091	7	1985	8	0.90309
4	3091	7	1986	11	1.04139
4	3091	7	1987	7	0.845098
4	3091	7	1988	3	0.477121
4	3091	7	1989	6	0.778151
4	3091	7	1990	5	0.69897
4	3091	7	1991	15	1.17609
4	3091	7	1992	15	1.17609
4	3091	7	1993	12	1.07918
4	3091	7	1994	10	1
4	3091	7	1995	13	1.11394
4	3091	7	1996	14	1.14613
4	3091	7	1997	5	0.69897
4	3091	7	1998	16	1.20412
4	3091	7	1999	10	1
4	3091	7	2000	4	0.60206
4	3091	7	2001	8	0.90309
4	3091	7	2002	4	0.60206
4	3091	7	2003	2	0.30103
4	3091	7	2004	6	0.778151
4	4740	7	1980	254	2.40483
4	4740	7	1981	96	1.98227
4	4740	7	1982	153	2.18469
4	4740	7	1983	112	2.04922
4	4740	7	1984	149	2.17319
4	4740	7	1985	212	2.32634
4	4740	7	1986	153	2.18469
4	4740	7	1987	226	2.35411
4	4740	7	1988	236	2.37291
4	4740	7	1989	127	2.1038
4	4740	7	1990	232	2.36549
4	4740	7	1991	228	2.35793
4	4740	7	1992	169	2.22789
4	4740	7	1993	215	2.33244
4	4740	7	1994	209	2.32015
4	4740	7	1995	148	2.17026
4	4740	7	1996	123	2.08991
4	4740	7	1997	122	2.08636
4	4740	7	1998	150	2.17609
4	4740	7	1999	138	2.13988
4	4740	7	2000	83	1.91908
4	4740	7	2001	26	1.41497
4	4740	7	2002	58	1.76343
4	4740	7	2003	45	1.65321
4	4740	7	2004	58	1.76343
4	4880	7	1980	20	1.30103
4	4880	7	1981	10	1
4	4880	7	1982	5	0.69897
4	4880	7	1983	13	1.11394
4	4880	7	1984	10	1
4	4880	7	1985	12	1.07918
4	4880	7	1986	20	1.30103
4	4880	7	1987	29	1.4624
4	4880	7	1988	7	0.845098
4	4880	7	1989	9	0.954243
4	4880	7	1990	12	1.07918
4	4880	7	1991	11	1.04139
4	4880	7	1992	7	0.845098
4	4880	7	1993	4	0.60206
4	4880	7	1994	2	0.30103
4	4880	7	1995	5	0.69897
4	4880	7	1996	5	0.69897
4	4880	7	1997	7	0.845098
4	4880	7	1998	19	1.27875
4	4880	7	1999	7	0.845098
4	4880	7	2000	9	0.954243
4	4880	7	2001	2	0.30103
4	4880	7	2002	3	0.477121
4	4880	7	2003	13	1.11394
4	4880	7	2004	12	1.07918
4	4930	7	1980	33	1.51851
4	4930	7	1981	3	0.477121
4	4930	7	1982	18	1.25527
4	4930	7	1983	1	0
4	4930	7	1984	17	1.23045
4	4930	7	1985	24	1.38021
4	4930	7	1986	17	1.23045
4	4930	7	1987	26	1.41497
4	4930	7	1988	18	1.25527
4	4930	7	1989	4	0.60206
4	4930	7	1990	28	1.44716
4	4930	7	1991	17	1.23045
4	4930	7	1992	12	1.07918
4	4930	7	1993	7	0.845098
4	4930	7	1994	6	0.778151
4	4930	7	1995	8	0.90309
4	4930	7	1996	8	0.90309
4	4930	7	1997	19	1.27875
4	4930	7	1998	48	1.68124
4	4930	7	1999	15	1.17609
4	4930	7	2000	6	0.778151
4	4930	7	2001	6	0.778151
4	4930	7	2002	9	0.954243
4	4930	7	2003	8	0.90309
4	4930	7	2004	9	0.954243
4	4950	7	1980	37	1.5682
4	4950	7	1981	73	1.86332
4	4950	7	1982	115	2.0607
4	4950	7	1983	91	1.95904
4	4950	7	1984	153	2.18469
4	4950	7	1985	47	1.6721
4	4950	7	1986	78	1.89209
4	4950	7	1987	84	1.92428
4	4950	7	1988	106	2.02531
4	4950	7	1989	50	1.69897
4	4950	7	1990	70	1.8451
4	4950	7	1991	56	1.74819
4	4950	7	1992	91	1.95904
4	4950	7	1993	51	1.70757
4	4950	7	1994	85	1.92942
4	4950	7	1995	78	1.89209
4	4950	7	1996	99	1.99564
4	4950	7	1997	92	1.96379
4	4950	7	1998	59	1.77085
4	4950	7	1999	130	2.11394
4	4950	7	2000	81	1.90849
4	4950	7	2001	52	1.716
4	4950	7	2002	64	1.80618
4	4950	7	2003	41	1.61278
4	4950	7	2004	64	1.80618
4	4980	7	1980	79	1.89763
4	4980	7	1981	46	1.66276
4	4980	7	1982	91	1.95904
4	4980	7	1983	75	1.87506
4	4980	7	1984	45	1.65321
4	4980	7	1985	65	1.81291
4	4980	7	1986	80	1.90309
4	4980	7	1987	57	1.75587
4	4980	7	1988	123	2.08991
4	4980	7	1989	46	1.66276
4	4980	7	1990	46	1.66276
4	4980	7	1991	54	1.73239
4	4980	7	1992	88	1.94448
4	4980	7	1993	41	1.61278
4	4980	7	1994	79	1.89763
4	4980	7	1995	64	1.80618
4	4980	7	1996	83	1.91908
4	4980	7	1997	87	1.93952
4	4980	7	1998	87	1.93952
4	4980	7	1999	112	2.04922
4	4980	7	2000	165	2.21748
4	4980	7	2001	78	1.89209
4	4980	7	2002	79	1.89763
4	4980	7	2003	108	2.03342
4	4980	7	2004	135	2.13033
4	5011	7	1980	79	1.89763
4	5011	7	1981	98	1.99123
4	5011	7	1982	97	1.98677
4	5011	7	1983	75	1.87506
4	5011	7	1984	84	1.92428
4	5011	7	1985	51	1.70757
4	5011	7	1986	90	1.95424
4	5011	7	1987	44	1.64345
4	5011	7	1988	37	1.5682
4	5011	7	1989	42	1.62325
4	5011	7	1990	58	1.76343
4	5011	7	1991	54	1.73239
4	5011	7	1992	82	1.91381
4	5011	7	1993	98	1.99123
4	5011	7	1994	109	2.03743
4	5011	7	1995	75	1.87506
4	5011	7	1996	73	1.86332
4	5011	7	1997	96	1.98227
4	5011	7	1998	80	1.90309
4	5011	7	1999	96	1.98227
4	5011	7	2000	146	2.16435
4	5011	7	2001	72	1.85733
4	5011	7	2002	91	1.95904
4	5011	7	2003	92	1.96379
4	5011	7	2004	84	1.92428
4	5100	7	1980	52	1.716
4	5100	7	1981	24	1.38021
4	5100	7	1982	6	0.778151
4	5100	7	1983	23	1.36173
4	5100	7	1984	31	1.49136
4	5100	7	1985	14	1.14613
4	5100	7	1986	45	1.65321
4	5100	7	1987	30	1.47712
4	5100	7	1988	18	1.25527
4	5100	7	1989	33	1.51851
4	5100	7	1990	17	1.23045
4	5100	7	1991	26	1.41497
4	5100	7	1992	34	1.53148
4	5100	7	1993	78	1.89209
4	5100	7	1994	40	1.60206
4	5100	7	1995	45	1.65321
4	5100	7	1996	67	1.82607
4	5100	7	1997	45	1.65321
4	5100	7	1998	103	2.01284
4	5100	7	1999	69	1.83885
4	5100	7	2000	221	2.34439
4	5100	7	2001	71	1.85126
4	5100	7	2002	111	2.04532
4	5100	7	2003	74	1.86923
4	5100	7	2004	66	1.81954
4	5380	7	1980	291	2.46389
4	5380	7	1981	340	2.53148
4	5380	7	1982	247	2.3927
4	5380	7	1983	204	2.30963
4	5380	7	1984	215	2.33244
4	5380	7	1985	277	2.44248
4	5380	7	1986	208	2.31806
4	5380	7	1987	243	2.38561
4	5380	7	1988	274	2.43775
4	5380	7	1989	185	2.26717
4	5380	7	1990	232	2.36549
4	5380	7	1991	230	2.36173
4	5380	7	1992	228	2.35793
4	5380	7	1993	223	2.3483
4	5380	7	1994	217	2.33646
4	5380	7	1995	201	2.3032
4	5380	7	1996	173	2.23805
4	5380	7	1997	129	2.11059
4	5380	7	1998	165	2.21748
4	5380	7	1999	166	2.22011
4	5380	7	2000	94	1.97313
4	5380	7	2001	25	1.39794
4	5380	7	2002	57	1.75587
4	5380	7	2003	22	1.34242
4	5380	7	2004	14	1.14613
4	5400	7	1980	8	0.90309
4	5400	7	1981	11	1.04139
4	5400	7	1982	14	1.14613
4	5400	7	1983	17	1.23045
4	5400	7	1984	12	1.07918
4	5400	7	1985	13	1.11394
4	5400	7	1986	33	1.51851
4	5400	7	1987	23	1.36173
4	5400	7	1988	18	1.25527
4	5400	7	1989	18	1.25527
4	5400	7	1990	32	1.50515
4	5400	7	1991	34	1.53148
4	5400	7	1992	29	1.4624
4	5400	7	1993	32	1.50515
4	5400	7	1994	11	1.04139
4	5400	7	1995	32	1.50515
4	5400	7	1996	20	1.30103
4	5400	7	1997	24	1.38021
4	5400	7	1998	17	1.23045
4	5400	7	1999	30	1.47712
4	5400	7	2000	24	1.38021
4	5400	7	2001	11	1.04139
4	5400	7	2002	33	1.51851
4	5400	7	2003	31	1.49136
4	5400	7	2004	13	1.11394
4	5420	7	1980	13	1.11394
4	5420	7	1981	12	1.07918
4	5420	7	1982	19	1.27875
4	5420	7	1983	9	0.954243
4	5420	7	1984	3	0.477121
4	5420	7	1985	10	1
4	5420	7	1986	15	1.17609
4	5420	7	1987	4	0.60206
4	5420	7	1988	6	0.778151
4	5420	7	1989	2	0.30103
4	5420	7	1990	7	0.845098
4	5420	7	1991	4	0.60206
4	5420	7	1992	6	0.778151
4	5420	7	1993	10	1
4	5420	7	1994	7	0.845098
4	5420	7	1995	13	1.11394
4	5420	7	1996	11	1.04139
4	5420	7	1997	21	1.32222
4	5420	7	1998	13	1.11394
4	5420	7	1999	15	1.17609
4	5420	7	2000	16	1.20412
4	5420	7	2001	5	0.69897
4	5420	7	2002	15	1.17609
4	5420	7	2003	21	1.32222
4	5420	7	2004	13	1.11394
4	5610	7	1980	7	0.845098
4	5610	7	1981	7	0.845098
4	5610	7	1982	3	0.477121
4	5610	7	1983	5	0.69897
4	5610	7	1984	3	0.477121
4	5610	7	1985	5	0.69897
4	5610	7	1986	12	1.07918
4	5610	7	1987	5	0.69897
4	5610	7	1988	3	0.477121
4	5610	7	1989	7	0.845098
4	5610	7	1990	10	1
4	5610	7	1991	9	0.954243
4	5610	7	1992	16	1.20412
4	5610	7	1993	8	0.90309
4	5610	7	1994	7	0.845098
4	5610	7	1995	21	1.32222
4	5610	7	1996	22	1.34242
4	5610	7	1997	10	1
4	5610	7	1998	10	1
4	5610	7	1999	4	0.60206
4	5610	7	2000	11	1.04139
4	5610	7	2001	10	1
4	5610	7	2002	4	0.60206
4	5610	7	2003	17	1.23045
4	5610	7	2004	12	1.07918
4	7250	7	1980	2	0.30103
4	7250	7	1981	4	0.60206
4	7250	7	1982	2	0.30103
4	7250	7	1983	4	0.60206
4	7250	7	1984	2	0.30103
4	7250	7	1985	2	0.30103
4	7250	7	1986	2	0.30103
4	7250	7	1987	4	0.60206
4	7250	7	1988	5	0.69897
4	7250	7	1989	2	0.30103
4	7250	7	1990	6	0.778151
4	7250	7	1991	4	0.60206
4	7250	7	1992	4	0.60206
4	7250	7	1993	2	0.30103
4	7250	7	1994	4	0.60206
4	7250	7	1995	7	0.845098
4	7250	7	1996	3	0.477121
4	7250	7	1997	3	0.477121
4	7250	7	1998	3	0.477121
4	7250	7	1999	1	0
4	7250	7	2000	4	0.60206
4	7250	7	2001	2	0.30103
4	7250	7	2002	2	0.30103
4	7250	7	2003	2	0.30103
4	7250	7	2004	2	0.30103
4	2300	22	1980	13	1.11394
4	2300	22	1981	18	1.25527
4	2300	22	1982	29	1.4624
4	2300	22	1983	6	0.778151
4	2300	22	1984	11	1.04139
4	2300	22	1985	10	1
4	2300	22	1986	9	0.954243
4	2300	22	1987	11	1.04139
4	2300	22	1988	5	0.69897
4	2300	22	1989	9	0.954243
4	2300	22	1990	18	1.25527
4	2300	22	1991	22	1.34242
4	2300	22	1992	23	1.36173
4	2300	22	1993	18	1.25527
4	2300	22	1994	25	1.39794
4	2300	22	1995	33	1.51851
4	2300	22	1996	19	1.27875
4	2300	22	1997	31	1.49136
4	2300	22	1998	19	1.27875
4	2300	22	1999	23	1.36173
4	2300	22	2000	34	1.53148
4	2300	22	2001	27	1.43136
4	2300	22	2002	32	1.50515
4	2300	22	2003	29	1.4624
4	2300	22	2004	16	1.20412
4	3370	22	1980	2	0.30103
4	3370	22	1981	1	0
4	3370	22	1982	5	0.69897
4	3370	22	1983	5	0.69897
4	3370	22	1984	2	0.30103
4	3370	22	1985	2	0.30103
4	3370	22	1986	2	0.30103
4	3370	22	1987	9	0.954243
4	3370	22	1988	4	0.60206
4	3370	22	1989	2	0.30103
4	3370	22	1990	4	0.60206
4	3370	22	1991	5	0.69897
4	3370	22	1992	6	0.778151
4	3370	22	1993	3	0.477121
4	3370	22	1994	8	0.90309
4	3370	22	1995	9	0.954243
4	3370	22	1996	8	0.90309
4	3370	22	1997	7	0.845098
4	3370	22	1998	6	0.778151
4	3370	22	1999	4	0.60206
4	3370	22	2000	6	0.778151
4	3370	22	2001	6	0.778151
4	3370	22	2002	7	0.845098
4	3370	22	2003	7	0.845098
4	3370	22	2004	1	0
4	4620	22	1980	9	0.954243
4	4620	22	1981	5	0.69897
4	4620	22	1982	5	0.69897
4	4620	22	1983	9	0.954243
4	4620	22	1984	9	0.954243
4	4620	22	1985	5	0.69897
4	4620	22	1986	3	0.477121
4	4620	22	1987	2	0.30103
4	4620	22	1988	6	0.778151
4	4620	22	1989	2	0.30103
4	4620	22	1990	3	0.477121
4	4620	22	1991	6	0.778151
4	4620	22	1992	5	0.69897
4	4620	22	1993	3	0.477121
4	4620	22	1994	6	0.778151
4	4620	22	1995	6	0.778151
4	4620	22	1996	3	0.477121
4	4620	22	1997	7	0.845098
4	4620	22	1998	12	1.07918
4	4620	22	1999	11	1.04139
4	4620	22	2000	10	1
4	4620	22	2001	11	1.04139
4	4620	22	2002	5	0.69897
4	4620	22	2003	4	0.60206
4	4620	22	2004	6	0.778151
4	4660	22	1980	11	1.04139
4	4660	22	1981	10	1
4	4660	22	1982	22	1.34242
4	4660	22	1983	19	1.27875
4	4660	22	1984	15	1.17609
4	4660	22	1985	19	1.27875
4	4660	22	1986	10	1
4	4660	22	1987	13	1.11394
4	4660	22	1988	4	0.60206
4	4660	22	1989	11	1.04139
4	4660	22	1990	6	0.778151
4	4660	22	1991	14	1.14613
4	4660	22	1992	13	1.11394
4	4660	22	1993	13	1.11394
4	4660	22	1994	14	1.14613
4	4660	22	1995	13	1.11394
4	4660	22	1996	10	1
4	4660	22	1997	9	0.954243
4	4660	22	1998	14	1.14613
4	4660	22	1999	9	0.954243
4	4660	22	2000	11	1.04139
4	4660	22	2001	19	1.27875
4	4660	22	2002	9	0.954243
4	4660	22	2003	18	1.25527
4	4660	22	2004	28	1.44716
4	4670	22	1980	19	1.27875
4	4670	22	1981	9	0.954243
4	4670	22	1982	10	1
4	4670	22	1983	5	0.69897
4	4670	22	1984	12	1.07918
4	4670	22	1985	12	1.07918
4	4670	22	1986	11	1.04139
4	4670	22	1987	8	0.90309
4	4670	22	1988	9	0.954243
4	4670	22	1989	9	0.954243
4	4670	22	1990	9	0.954243
4	4670	22	1991	8	0.90309
4	4670	22	1992	8	0.90309
4	4670	22	1993	9	0.954243
4	4670	22	1994	11	1.04139
4	4670	22	1995	18	1.25527
4	4670	22	1996	9	0.954243
4	4670	22	1997	15	1.17609
4	4670	22	1998	13	1.11394
4	4670	22	1999	10	1
4	4670	22	2000	14	1.14613
4	4670	22	2001	14	1.14613
4	4670	22	2002	16	1.20412
4	4670	22	2003	13	1.11394
4	4670	22	2004	21	1.32222
4	4750	22	1980	12	1.07918
4	4750	22	1981	18	1.25527
4	4750	22	1982	14	1.14613
4	4750	22	1983	16	1.20412
4	4750	22	1984	9	0.954243
4	4750	22	1985	3	0.477121
4	4750	22	1986	16	1.20412
4	4750	22	1987	7	0.845098
4	4750	22	1988	5	0.69897
4	4750	22	1989	13	1.11394
4	4750	22	1990	15	1.17609
4	4750	22	1991	6	0.778151
4	4750	22	1992	8	0.90309
4	4750	22	1993	7	0.845098
4	4750	22	1994	5	0.69897
4	4750	22	1995	8	0.90309
4	4750	22	1996	8	0.90309
4	4750	22	1997	24	1.38021
4	4750	22	1998	7	0.845098
4	4750	22	1999	23	1.36173
4	4750	22	2000	30	1.47712
4	4750	22	2001	13	1.11394
4	4750	22	2002	16	1.20412
4	4750	22	2003	21	1.32222
4	4750	22	2004	17	1.23045
4	4880	22	1980	48	1.68124
4	4880	22	1981	36	1.5563
4	4880	22	1982	53	1.72428
4	4880	22	1983	45	1.65321
4	4880	22	1984	60	1.77815
4	4880	22	1985	38	1.57978
4	4880	22	1986	36	1.5563
4	4880	22	1987	52	1.716
4	4880	22	1988	66	1.81954
4	4880	22	1989	44	1.64345
4	4880	22	1990	26	1.41497
4	4880	22	1991	43	1.63347
4	4880	22	1992	23	1.36173
4	4880	22	1993	43	1.63347
4	4880	22	1994	47	1.6721
4	4880	22	1995	48	1.68124
4	4880	22	1996	38	1.57978
4	4880	22	1997	52	1.716
4	4880	22	1998	74	1.86923
4	4880	22	1999	68	1.83251
4	4880	22	2000	85	1.92942
4	4880	22	2001	104	2.01703
4	4880	22	2002	82	1.91381
4	4880	22	2003	90	1.95424
4	4880	22	2004	102	2.0086
4	4930	22	1980	70	1.8451
4	4930	22	1981	52	1.716
4	4930	22	1982	26	1.41497
4	4930	22	1983	116	2.06446
4	4930	22	1984	80	1.90309
4	4930	22	1985	58	1.76343
4	4930	22	1986	50	1.69897
4	4930	22	1987	62	1.79239
4	4930	22	1988	43	1.63347
4	4930	22	1989	167	2.22272
4	4930	22	1990	21	1.32222
4	4930	22	1991	52	1.716
4	4930	22	1992	33	1.51851
4	4930	22	1993	24	1.38021
4	4930	22	1994	38	1.57978
4	4930	22	1995	45	1.65321
4	4930	22	1996	24	1.38021
4	4930	22	1997	83	1.91908
4	4930	22	1998	35	1.54407
4	4930	22	1999	256	2.40824
4	4930	22	2000	365	2.56229
4	4930	22	2001	65	1.81291
4	4930	22	2002	39	1.59106
4	4930	22	2003	31	1.49136
4	4930	22	2004	60	1.77815
4	4980	22	1980	24	1.38021
4	4980	22	1981	57	1.75587
4	4980	22	1982	59	1.77085
4	4980	22	1983	27	1.43136
4	4980	22	1984	33	1.51851
4	4980	22	1985	39	1.59106
4	4980	22	1986	41	1.61278
4	4980	22	1987	40	1.60206
4	4980	22	1988	34	1.53148
4	4980	22	1989	16	1.20412
4	4980	22	1990	32	1.50515
4	4980	22	1991	23	1.36173
4	4980	22	1992	16	1.20412
4	4980	22	1993	38	1.57978
4	4980	22	1994	31	1.49136
4	4980	22	1995	36	1.5563
4	4980	22	1996	23	1.36173
4	4980	22	1997	78	1.89209
4	4980	22	1998	60	1.77815
4	4980	22	1999	38	1.57978
4	4980	22	2000	70	1.8451
4	4980	22	2001	59	1.77085
4	4980	22	2002	66	1.81954
4	4980	22	2003	46	1.66276
4	4980	22	2004	66	1.81954
4	5100	22	1980	51	1.70757
4	5100	22	1981	96	1.98227
4	5100	22	1982	54	1.73239
4	5100	22	1983	97	1.98677
4	5100	22	1984	40	1.60206
4	5100	22	1985	30	1.47712
4	5100	22	1986	35	1.54407
4	5100	22	1987	21	1.32222
4	5100	22	1988	21	1.32222
4	5100	22	1989	25	1.39794
4	5100	22	1990	11	1.04139
4	5100	22	1991	10	1
4	5100	22	1992	10	1
4	5100	22	1993	25	1.39794
4	5100	22	1994	6	0.778151
4	5100	22	1995	15	1.17609
4	5100	22	1996	27	1.43136
4	5100	22	1997	10	1
4	5100	22	1998	16	1.20412
4	5100	22	1999	14	1.14613
4	5100	22	2000	17	1.23045
4	5100	22	2001	37	1.5682
4	5100	22	2002	49	1.6902
4	5100	22	2003	21	1.32222
4	5100	22	2004	31	1.49136
4	5290	22	1980	12	1.07918
4	5290	22	1981	16	1.20412
4	5290	22	1982	16	1.20412
4	5290	22	1983	9	0.954243
4	5290	22	1984	19	1.27875
4	5290	22	1985	8	0.90309
4	5290	22	1986	6	0.778151
4	5290	22	1987	4	0.60206
4	5290	22	1988	9	0.954243
4	5290	22	1989	6	0.778151
4	5290	22	1990	2	0.30103
4	5290	22	1991	4	0.60206
4	5290	22	1992	2	0.30103
4	5290	22	1993	7	0.845098
4	5290	22	1994	7	0.845098
4	5290	22	1995	16	1.20412
4	5290	22	1996	5	0.69897
4	5290	22	1997	11	1.04139
4	5290	22	1998	3	0.477121
4	5290	22	1999	14	1.14613
4	5290	22	2000	21	1.32222
4	5290	22	2001	19	1.27875
4	5290	22	2002	19	1.27875
4	5290	22	2003	7	0.845098
4	5290	22	2004	6	0.778151
4	5420	22	1980	22	1.34242
4	5420	22	1981	14	1.14613
4	5420	22	1982	11	1.04139
4	5420	22	1983	6	0.778151
4	5420	22	1984	19	1.27875
4	5420	22	1985	13	1.11394
4	5420	22	1986	4	0.60206
4	5420	22	1987	21	1.32222
4	5420	22	1988	20	1.30103
4	5420	22	1989	20	1.30103
4	5420	22	1990	25	1.39794
4	5420	22	1991	27	1.43136
4	5420	22	1992	21	1.32222
4	5420	22	1993	20	1.30103
4	5420	22	1994	18	1.25527
4	5420	22	1995	25	1.39794
4	5420	22	1996	18	1.25527
4	5420	22	1997	16	1.20412
4	5420	22	1998	20	1.30103
4	5420	22	1999	20	1.30103
4	5420	22	2000	32	1.50515
4	5420	22	2001	34	1.53148
4	5420	22	2002	20	1.30103
4	5420	22	2003	21	1.32222
4	5420	22	2004	31	1.49136
4	5480	22	1980	3	0.477121
4	5480	22	1981	10	1
4	5480	22	1982	9	0.954243
4	5480	22	1983	18	1.25527
4	5480	22	1984	12	1.07918
4	5480	22	1985	8	0.90309
4	5480	22	1986	5	0.69897
4	5480	22	1987	9	0.954243
4	5480	22	1988	8	0.90309
4	5480	22	1989	8	0.90309
4	5480	22	1990	11	1.04139
4	5480	22	1991	20	1.30103
4	5480	22	1992	24	1.38021
4	5480	22	1993	13	1.11394
4	5480	22	1994	18	1.25527
4	5480	22	1995	11	1.04139
4	5480	22	1996	10	1
4	5480	22	1997	10	1
4	5480	22	1998	9	0.954243
4	5480	22	1999	11	1.04139
4	5480	22	2000	28	1.44716
4	5480	22	2001	20	1.30103
4	5480	22	2002	11	1.04139
4	5480	22	2003	12	1.07918
4	5480	22	2004	15	1.17609
4	5600	22	1980	16	1.20412
4	5600	22	1981	9	0.954243
4	5600	22	1982	15	1.17609
4	5600	22	1983	6	0.778151
4	5600	22	1984	13	1.11394
4	5600	22	1985	9	0.954243
4	5600	22	1986	6	0.778151
4	5600	22	1987	4	0.60206
4	5600	22	1988	7	0.845098
4	5600	22	1989	5	0.69897
4	5600	22	1990	8	0.90309
4	5600	22	1991	7	0.845098
4	5600	22	1992	4	0.60206
4	5600	22	1993	5	0.69897
4	5600	22	1994	7	0.845098
4	5600	22	1995	7	0.845098
4	5600	22	1996	5	0.69897
4	5600	22	1997	8	0.90309
4	5600	22	1998	9	0.954243
4	5600	22	1999	3	0.477121
4	5600	22	2000	14	1.14613
4	5600	22	2001	16	1.20412
4	5600	22	2002	15	1.17609
4	5600	22	2003	19	1.27875
4	5600	22	2004	15	1.17609
4	5610	22	1980	31	1.49136
4	5610	22	1981	11	1.04139
4	5610	22	1982	25	1.39794
4	5610	22	1983	13	1.11394
4	5610	22	1984	21	1.32222
4	5610	22	1985	13	1.11394
4	5610	22	1986	16	1.20412
4	5610	22	1987	23	1.36173
4	5610	22	1988	17	1.23045
4	5610	22	1989	17	1.23045
4	5610	22	1990	23	1.36173
4	5610	22	1991	25	1.39794
4	5610	22	1992	16	1.20412
4	5610	22	1993	12	1.07918
4	5610	22	1994	15	1.17609
4	5610	22	1995	23	1.36173
4	5610	22	1996	14	1.14613
4	5610	22	1997	24	1.38021
4	5610	22	1998	22	1.34242
4	5610	22	1999	21	1.32222
4	5610	22	2000	43	1.63347
4	5610	22	2001	46	1.66276
4	5610	22	2002	38	1.57978
4	5610	22	2003	34	1.53148
4	5610	22	2004	62	1.79239
4	5810	22	1980	6	0.778151
4	5810	22	1981	3	0.477121
4	5810	22	1982	5	0.69897
4	5810	22	1983	8	0.90309
4	5810	22	1984	6	0.778151
4	5810	22	1985	7	0.845098
4	5810	22	1986	9	0.954243
4	5810	22	1987	7	0.845098
4	5810	22	1988	4	0.60206
4	5810	22	1989	4	0.60206
4	5810	22	1990	5	0.69897
4	5810	22	1991	7	0.845098
4	5810	22	1992	11	1.04139
4	5810	22	1993	4	0.60206
4	5810	22	1994	7	0.845098
4	5810	22	1995	13	1.11394
4	5810	22	1996	4	0.60206
4	5810	22	1997	1	0
4	5810	22	1998	3	0.477121
4	5810	22	1999	7	0.845098
4	5810	22	2000	7	0.845098
4	5810	22	2001	4	0.60206
4	5810	22	2002	9	0.954243
4	5810	22	2003	8	0.90309
4	5810	22	2004	14	1.14613
4	5830	22	1980	5	0.69897
4	5830	22	1981	10	1
4	5830	22	1982	14	1.14613
4	5830	22	1983	9	0.954243
4	5830	22	1984	8	0.90309
4	5830	22	1985	10	1
4	5830	22	1986	9	0.954243
4	5830	22	1987	6	0.778151
4	5830	22	1988	6	0.778151
4	5830	22	1989	3	0.477121
4	5830	22	1990	5	0.69897
4	5830	22	1991	9	0.954243
4	5830	22	1992	6	0.778151
4	5830	22	1993	9	0.954243
4	5830	22	1994	6	0.778151
4	5830	22	1995	12	1.07918
4	5830	22	1996	6	0.778151
4	5830	22	1997	2	0.30103
4	5830	22	1998	3	0.477121
4	5830	22	1999	4	0.60206
4	5830	22	2000	4	0.60206
4	5830	22	2001	1	0
4	5830	22	2002	2	0.30103
4	5830	22	2003	1	0
4	5830	22	2004	5	0.69897
4	6130	22	1980	2	0.30103
4	6130	22	1981	3	0.477121
4	6130	22	1982	7	0.845098
4	6130	22	1983	7	0.845098
4	6130	22	1984	13	1.11394
4	6130	22	1985	17	1.23045
4	6130	22	1986	5	0.69897
4	6130	22	1987	5	0.69897
4	6130	22	1988	11	1.04139
4	6130	22	1989	5	0.69897
4	6130	22	1990	12	1.07918
4	6130	22	1991	6	0.778151
4	6130	22	1992	5	0.69897
4	6130	22	1993	5	0.69897
4	6130	22	1994	6	0.778151
4	6130	22	1995	3	0.477121
4	6130	22	1996	4	0.60206
4	6130	22	1997	14	1.14613
4	6130	22	1998	8	0.90309
4	6130	22	1999	7	0.845098
4	6130	22	2000	15	1.17609
4	6130	22	2001	4	0.60206
4	6130	22	2002	6	0.778151
4	6130	22	2003	6	0.778151
4	6130	22	2004	2	0.30103
4	6520	22	1980	9	0.954243
4	6520	22	1981	8	0.90309
4	6520	22	1982	12	1.07918
4	6520	22	1983	5	0.69897
4	6520	22	1984	5	0.69897
4	6520	22	1985	5	0.69897
4	6520	22	1986	3	0.477121
4	6520	22	1987	7	0.845098
4	6520	22	1988	3	0.477121
4	6520	22	1989	7	0.845098
4	6520	22	1990	5	0.69897
4	6520	22	1991	7	0.845098
4	6520	22	1992	4	0.60206
4	6520	22	1993	4	0.60206
4	6520	22	1994	12	1.07918
4	6520	22	1995	7	0.845098
4	6520	22	1996	5	0.69897
4	6520	22	1997	7	0.845098
4	6520	22	1998	9	0.954243
4	6520	22	1999	17	1.23045
4	6520	22	2000	15	1.17609
4	6520	22	2001	5	0.69897
4	6520	22	2002	5	0.69897
4	6520	22	2003	9	0.954243
4	6520	22	2004	7	0.845098
4	6810	22	1980	7	0.845098
4	6810	22	1981	5	0.69897
4	6810	22	1982	6	0.778151
4	6810	22	1983	6	0.778151
4	6810	22	1984	5	0.69897
4	6810	22	1985	7	0.845098
4	6810	22	1986	4	0.60206
4	6810	22	1987	5	0.69897
4	6810	22	1988	4	0.60206
4	6810	22	1989	5	0.69897
4	6810	22	1990	2	0.30103
4	6810	22	1991	4	0.60206
4	6810	22	1992	6	0.778151
4	6810	22	1993	6	0.778151
4	6810	22	1994	5	0.69897
4	6810	22	1995	9	0.954243
4	6810	22	1996	5	0.69897
4	6810	22	1997	8	0.90309
4	6810	22	1998	5	0.69897
4	6810	22	1999	5	0.69897
4	6810	22	2000	10	1
4	6810	22	2001	11	1.04139
4	6810	22	2002	9	0.954243
4	6810	22	2003	6	0.778151
4	6810	22	2004	8	0.90309
4	7210	22	1980	13	1.11394
4	7210	22	1981	13	1.11394
4	7210	22	1982	11	1.04139
4	7210	22	1983	15	1.17609
4	7210	22	1984	10	1
4	7210	22	1985	14	1.14613
4	7210	22	1986	18	1.25527
4	7210	22	1987	27	1.43136
4	7210	22	1988	20	1.30103
4	7210	22	1989	24	1.38021
4	7210	22	1990	17	1.23045
4	7210	22	1991	27	1.43136
4	7210	22	1992	19	1.27875
4	7210	22	1993	33	1.51851
4	7210	22	1994	27	1.43136
4	7210	22	1995	38	1.57978
4	7210	22	1996	13	1.11394
4	7210	22	1997	15	1.17609
4	7210	22	1998	16	1.20412
4	7210	22	1999	9	0.954243
4	7210	22	2000	23	1.36173
4	7210	22	2001	10	1
4	7210	22	2002	21	1.32222
4	7210	22	2003	24	1.38021
4	7210	22	2004	13	1.11394
4	7610	22	1980	32	1.50515
4	7610	22	1981	37	1.5682
4	7610	22	1982	30	1.47712
4	7610	22	1983	25	1.39794
4	7610	22	1984	32	1.50515
4	7610	22	1985	37	1.5682
4	7610	22	1986	38	1.57978
4	7610	22	1987	23	1.36173
4	7610	22	1988	13	1.11394
4	7610	22	1989	21	1.32222
4	7610	22	1990	15	1.17609
4	7610	22	1991	16	1.20412
4	7610	22	1992	15	1.17609
4	7610	22	1993	52	1.716
4	7610	22	1994	17	1.23045
4	7610	22	1995	42	1.62325
4	7610	22	1996	15	1.17609
4	7610	22	1997	21	1.32222
4	7610	22	1998	34	1.53148
4	7610	22	1999	29	1.4624
4	7610	22	2000	20	1.30103
4	7610	22	2001	25	1.39794
4	7610	22	2002	40	1.60206
4	7610	22	2003	32	1.50515
4	7610	22	2004	48	1.68124
4	20	40	1980	8	0.90309
4	20	40	1981	4	0.60206
4	20	40	1982	5	0.69897
4	20	40	1983	27	1.43136
4	20	40	1984	8	0.90309
4	20	40	1985	2	0.30103
4	20	40	1986	3	0.477121
4	20	40	1987	5	0.69897
4	20	40	1988	1	0
4	20	40	1989	8	0.90309
4	20	40	1990	10	1
4	20	40	1991	2	0.30103
4	20	40	1992	8	0.90309
4	20	40	1993	3	0.477121
4	20	40	1994	8	0.90309
4	20	40	1995	7	0.845098
4	20	40	1996	11	1.04139
4	20	40	1997	2	0.30103
4	20	40	1998	7	0.845098
4	20	40	1999	6	0.778151
4	20	40	2000	5	0.69897
4	20	40	2001	2	0.30103
4	20	40	2002	12	1.07918
4	20	40	2003	11	1.04139
4	20	40	2004	2	0.30103
4	1320	40	1980	24	1.38021
4	1320	40	1981	22	1.34242
4	1320	40	1982	5	0.69897
4	1320	40	1983	8	0.90309
4	1320	40	1984	46	1.66276
4	1320	40	1985	4	0.60206
4	1320	40	1986	9	0.954243
4	1320	40	1987	91	1.95904
4	1320	40	1988	49	1.6902
4	1320	40	1989	5	0.69897
4	1320	40	1990	66	1.81954
4	1320	40	1991	26	1.41497
4	1320	40	1992	32	1.50515
4	1320	40	1993	258	2.41162
4	1320	40	1994	6	0.778151
4	1320	40	1995	104	2.01703
4	1320	40	1996	12	1.07918
4	1320	40	1997	5	0.69897
4	1320	40	1998	72	1.85733
4	1320	40	1999	11	1.04139
4	1320	40	2000	67	1.82607
4	1320	40	2001	68	1.83251
4	1320	40	2002	27	1.43136
4	1320	40	2003	10	1
4	1320	40	2004	57	1.75587
4	2300	40	1980	14	1.14613
4	2300	40	1981	19	1.27875
4	2300	40	1982	14	1.14613
4	2300	40	1983	12	1.07918
4	2300	40	1984	20	1.30103
4	2300	40	1985	11	1.04139
4	2300	40	1986	9	0.954243
4	2300	40	1987	12	1.07918
4	2300	40	1988	17	1.23045
4	2300	40	1989	8	0.90309
4	2300	40	1990	11	1.04139
4	2300	40	1991	29	1.4624
4	2300	40	1992	18	1.25527
4	2300	40	1993	16	1.20412
4	2300	40	1994	21	1.32222
4	2300	40	1995	14	1.14613
4	2300	40	1996	29	1.4624
4	2300	40	1997	13	1.11394
4	2300	40	1998	18	1.25527
4	2300	40	1999	10	1
4	2300	40	2000	14	1.14613
4	2300	40	2001	2	0.30103
4	2300	40	2002	22	1.34242
4	2300	40	2003	9	0.954243
4	2300	40	2004	1	0
4	2730	40	1980	5	0.69897
4	2730	40	1981	7	0.845098
4	2730	40	1982	17	1.23045
4	2730	40	1983	10	1
4	2730	40	1984	15	1.17609
4	2730	40	1985	5	0.69897
4	2730	40	1986	5	0.69897
4	2730	40	1987	9	0.954243
4	2730	40	1988	2	0.30103
4	2730	40	1989	8	0.90309
4	2730	40	1990	4	0.60206
4	2730	40	1991	6	0.778151
4	2730	40	1992	7	0.845098
4	2730	40	1993	3	0.477121
4	2730	40	1994	3	0.477121
4	2730	40	1995	1	0
4	2730	40	1996	2	0.30103
4	2730	40	1997	1	0
4	2730	40	1998	3	0.477121
4	2730	40	1999	2	0.30103
4	2730	40	2000	3	0.477121
4	2730	40	2001	1	0
4	2730	40	2002	1	0
4	2730	40	2003	1	0
4	2730	40	2004	2	0.30103
4	4670	40	1980	29	1.4624
4	4670	40	1981	43	1.63347
4	4670	40	1982	36	1.5563
4	4670	40	1983	39	1.59106
4	4670	40	1984	19	1.27875
4	4670	40	1985	40	1.60206
4	4670	40	1986	26	1.41497
4	4670	40	1987	29	1.4624
4	4670	40	1988	52	1.716
4	4670	40	1989	37	1.5682
4	4670	40	1990	25	1.39794
4	4670	40	1991	29	1.4624
4	4670	40	1992	43	1.63347
4	4670	40	1993	30	1.47712
4	4670	40	1994	21	1.32222
4	4670	40	1995	28	1.44716
4	4670	40	1996	31	1.49136
4	4670	40	1997	23	1.36173
4	4670	40	1998	30	1.47712
4	4670	40	1999	17	1.23045
4	4670	40	2000	19	1.27875
4	4670	40	2001	25	1.39794
4	4670	40	2002	9	0.954243
4	4670	40	2003	12	1.07918
4	4670	40	2004	16	1.20412
4	4750	40	1980	23	1.36173
4	4750	40	1981	29	1.4624
4	4750	40	1982	50	1.69897
4	4750	40	1983	40	1.60206
4	4750	40	1984	18	1.25527
4	4750	40	1985	22	1.34242
4	4750	40	1986	16	1.20412
4	4750	40	1987	43	1.63347
4	4750	40	1988	25	1.39794
4	4750	40	1989	43	1.63347
4	4750	40	1990	33	1.51851
4	4750	40	1991	36	1.5563
4	4750	40	1992	37	1.5682
4	4750	40	1993	21	1.32222
4	4750	40	1994	28	1.44716
4	4750	40	1995	23	1.36173
4	4750	40	1996	26	1.41497
4	4750	40	1997	16	1.20412
4	4750	40	1998	26	1.41497
4	4750	40	1999	19	1.27875
4	4750	40	2000	29	1.4624
4	4750	40	2001	36	1.5563
4	4750	40	2002	17	1.23045
4	4750	40	2003	29	1.4624
4	4750	40	2004	21	1.32222
4	4880	40	1980	28	1.44716
4	4880	40	1981	46	1.66276
4	4880	40	1982	58	1.76343
4	4880	40	1983	57	1.75587
4	4880	40	1984	74	1.86923
4	4880	40	1985	55	1.74036
4	4880	40	1986	44	1.64345
4	4880	40	1987	37	1.5682
4	4880	40	1988	42	1.62325
4	4880	40	1989	51	1.70757
4	4880	40	1990	63	1.79934
4	4880	40	1991	38	1.57978
4	4880	40	1992	84	1.92428
4	4880	40	1993	51	1.70757
4	4880	40	1994	41	1.61278
4	4880	40	1995	48	1.68124
4	4880	40	1996	63	1.79934
4	4880	40	1997	35	1.54407
4	4880	40	1998	71	1.85126
4	4880	40	1999	76	1.88081
4	4880	40	2000	41	1.61278
4	4880	40	2001	20	1.30103
4	4880	40	2002	35	1.54407
4	4880	40	2003	73	1.86332
4	4880	40	2004	45	1.65321
4	4930	40	1980	27	1.43136
4	4930	40	1981	20	1.30103
4	4930	40	1982	33	1.51851
4	4930	40	1983	28	1.44716
4	4930	40	1984	43	1.63347
4	4930	40	1985	36	1.5563
4	4930	40	1986	51	1.70757
4	4930	40	1987	32	1.50515
4	4930	40	1988	19	1.27875
4	4930	40	1989	45	1.65321
4	4930	40	1990	76	1.88081
4	4930	40	1991	44	1.64345
4	4930	40	1992	25	1.39794
4	4930	40	1993	13	1.11394
4	4930	40	1994	71	1.85126
4	4930	40	1995	20	1.30103
4	4930	40	1996	9	0.954243
4	4930	40	1997	21	1.32222
4	4930	40	1998	15	1.17609
4	4930	40	1999	48	1.68124
4	4930	40	2000	8	0.90309
4	4930	40	2001	66	1.81954
4	4930	40	2002	6	0.778151
4	4930	40	2003	17	1.23045
4	4930	40	2004	19	1.27875
4	4980	40	1980	24	1.38021
4	4980	40	1981	17	1.23045
4	4980	40	1982	27	1.43136
4	4980	40	1983	34	1.53148
4	4980	40	1984	51	1.70757
4	4980	40	1985	40	1.60206
4	4980	40	1986	57	1.75587
4	4980	40	1987	87	1.93952
4	4980	40	1988	66	1.81954
4	4980	40	1989	67	1.82607
4	4980	40	1990	39	1.59106
4	4980	40	1991	70	1.8451
4	4980	40	1992	74	1.86923
4	4980	40	1993	25	1.39794
4	4980	40	1994	36	1.5563
4	4980	40	1995	25	1.39794
4	4980	40	1996	23	1.36173
4	4980	40	1997	32	1.50515
4	4980	40	1998	22	1.34242
4	4980	40	1999	16	1.20412
4	4980	40	2000	18	1.25527
4	4980	40	2001	21	1.32222
4	4980	40	2002	23	1.36173
4	4980	40	2003	7	0.845098
4	4980	40	2004	6	0.778151
4	5290	40	1980	7	0.845098
4	5290	40	1981	5	0.69897
4	5290	40	1982	6	0.778151
4	5290	40	1983	8	0.90309
4	5290	40	1984	15	1.17609
4	5290	40	1985	13	1.11394
4	5290	40	1986	12	1.07918
4	5290	40	1987	2	0.30103
4	5290	40	1988	13	1.11394
4	5290	40	1989	13	1.11394
4	5290	40	1990	7	0.845098
4	5290	40	1991	8	0.90309
4	5290	40	1992	12	1.07918
4	5290	40	1993	10	1
4	5290	40	1994	7	0.845098
4	5290	40	1995	4	0.60206
4	5290	40	1996	13	1.11394
4	5290	40	1997	12	1.07918
4	5290	40	1998	14	1.14613
4	5290	40	1999	7	0.845098
4	5290	40	2000	1	0
4	5290	40	2001	6	0.778151
4	5290	40	2002	1	0
4	5290	40	2003	3	0.477121
4	5290	40	2004	2	0.30103
4	5420	40	1980	15	1.17609
4	5420	40	1981	7	0.845098
4	5420	40	1982	15	1.17609
4	5420	40	1983	20	1.30103
4	5420	40	1984	18	1.25527
4	5420	40	1985	23	1.36173
4	5420	40	1986	21	1.32222
4	5420	40	1987	30	1.47712
4	5420	40	1988	21	1.32222
4	5420	40	1989	20	1.30103
4	5420	40	1990	25	1.39794
4	5420	40	1991	20	1.30103
4	5420	40	1992	31	1.49136
4	5420	40	1993	21	1.32222
4	5420	40	1994	30	1.47712
4	5420	40	1995	19	1.27875
4	5420	40	1996	23	1.36173
4	5420	40	1997	23	1.36173
4	5420	40	1998	36	1.5563
4	5420	40	1999	28	1.44716
4	5420	40	2000	7	0.845098
4	5420	40	2001	2	0.30103
4	5420	40	2002	7	0.845098
4	5420	40	2003	7	0.845098
4	5420	40	2004	5	0.69897
4	5480	40	1980	8	0.90309
4	5480	40	1981	15	1.17609
4	5480	40	1982	8	0.90309
4	5480	40	1983	3	0.477121
4	5480	40	1984	17	1.23045
4	5480	40	1985	3	0.477121
4	5480	40	1986	7	0.845098
4	5480	40	1987	18	1.25527
4	5480	40	1988	9	0.954243
4	5480	40	1989	8	0.90309
4	5480	40	1990	26	1.41497
4	5480	40	1991	10	1
4	5480	40	1992	8	0.90309
4	5480	40	1993	11	1.04139
4	5480	40	1994	7	0.845098
4	5480	40	1995	13	1.11394
4	5480	40	1996	15	1.17609
4	5480	40	1997	7	0.845098
4	5480	40	1998	5	0.69897
4	5480	40	1999	4	0.60206
4	5480	40	2000	1	0
4	5480	40	2001	2	0.30103
4	5480	40	2002	3	0.477121
4	5480	40	2003	4	0.60206
4	5480	40	2004	5	0.69897
4	5580	40	1980	23	1.36173
4	5580	40	1981	32	1.50515
4	5580	40	1982	46	1.66276
4	5580	40	1983	37	1.5682
4	5580	40	1984	42	1.62325
4	5580	40	1985	21	1.32222
4	5580	40	1986	15	1.17609
4	5580	40	1987	30	1.47712
4	5580	40	1988	45	1.65321
4	5580	40	1989	32	1.50515
4	5580	40	1990	27	1.43136
4	5580	40	1991	33	1.51851
4	5580	40	1992	40	1.60206
4	5580	40	1993	41	1.61278
4	5580	40	1994	27	1.43136
4	5580	40	1995	35	1.54407
4	5580	40	1996	28	1.44716
4	5580	40	1997	28	1.44716
4	5580	40	1998	46	1.66276
4	5580	40	1999	28	1.44716
4	5580	40	2000	35	1.54407
4	5580	40	2001	32	1.50515
4	5580	40	2002	29	1.4624
4	5580	40	2003	33	1.51851
4	5580	40	2004	31	1.49136
4	5600	40	1980	9	0.954243
4	5600	40	1981	10	1
4	5600	40	1982	12	1.07918
4	5600	40	1983	9	0.954243
4	5600	40	1984	5	0.69897
4	5600	40	1985	10	1
4	5600	40	1986	12	1.07918
4	5600	40	1987	3	0.477121
4	5600	40	1988	11	1.04139
4	5600	40	1989	12	1.07918
4	5600	40	1990	9	0.954243
4	5600	40	1991	8	0.90309
4	5600	40	1992	4	0.60206
4	5600	40	1993	4	0.60206
4	5600	40	1994	6	0.778151
4	5600	40	1995	4	0.60206
4	5600	40	1996	5	0.69897
4	5600	40	1997	7	0.845098
4	5600	40	1998	5	0.69897
4	5600	40	1999	6	0.778151
4	5600	40	2000	6	0.778151
4	5600	40	2001	4	0.60206
4	5600	40	2002	8	0.90309
4	5600	40	2003	4	0.60206
4	5600	40	2004	12	1.07918
4	5610	40	1980	35	1.54407
4	5610	40	1981	35	1.54407
4	5610	40	1982	39	1.59106
4	5610	40	1983	33	1.51851
4	5610	40	1984	31	1.49136
4	5610	40	1985	34	1.53148
4	5610	40	1986	26	1.41497
4	5610	40	1987	21	1.32222
4	5610	40	1988	37	1.5682
4	5610	40	1989	41	1.61278
4	5610	40	1990	26	1.41497
4	5610	40	1991	35	1.54407
4	5610	40	1992	41	1.61278
4	5610	40	1993	32	1.50515
4	5610	40	1994	30	1.47712
4	5610	40	1995	38	1.57978
4	5610	40	1996	40	1.60206
4	5610	40	1997	29	1.4624
4	5610	40	1998	20	1.30103
4	5610	40	1999	25	1.39794
4	5610	40	2000	38	1.57978
4	5610	40	2001	24	1.38021
4	5610	40	2002	52	1.716
4	5610	40	2003	22	1.34242
4	5610	40	2004	20	1.30103
4	5810	40	1980	26	1.41497
4	5810	40	1981	18	1.25527
4	5810	40	1982	17	1.23045
4	5810	40	1983	31	1.49136
4	5810	40	1984	22	1.34242
4	5810	40	1985	19	1.27875
4	5810	40	1986	15	1.17609
4	5810	40	1987	27	1.43136
4	5810	40	1988	43	1.63347
4	5810	40	1989	18	1.25527
4	5810	40	1990	28	1.44716
4	5810	40	1991	16	1.20412
4	5810	40	1992	30	1.47712
4	5810	40	1993	24	1.38021
4	5810	40	1994	33	1.51851
4	5810	40	1995	19	1.27875
4	5810	40	1996	26	1.41497
4	5810	40	1997	27	1.43136
4	5810	40	1998	32	1.50515
4	5810	40	1999	21	1.32222
4	5810	40	2000	33	1.51851
4	5810	40	2001	24	1.38021
4	5810	40	2002	26	1.41497
4	5810	40	2003	20	1.30103
4	5810	40	2004	30	1.47712
4	5830	40	1980	4	0.60206
4	5830	40	1981	23	1.36173
4	5830	40	1982	18	1.25527
4	5830	40	1983	27	1.43136
4	5830	40	1984	23	1.36173
4	5830	40	1985	13	1.11394
4	5830	40	1986	8	0.90309
4	5830	40	1987	8	0.90309
4	5830	40	1988	16	1.20412
4	5830	40	1989	12	1.07918
4	5830	40	1990	13	1.11394
4	5830	40	1991	24	1.38021
4	5830	40	1992	11	1.04139
4	5830	40	1993	17	1.23045
4	5830	40	1994	11	1.04139
4	5830	40	1995	28	1.44716
4	5830	40	1996	13	1.11394
4	5830	40	1997	5	0.69897
4	5830	40	1998	13	1.11394
4	5830	40	1999	8	0.90309
4	5830	40	2000	12	1.07918
4	5830	40	2001	4	0.60206
4	5830	40	2002	18	1.25527
4	5830	40	2003	22	1.34242
4	5830	40	2004	2	0.30103
4	6130	40	1980	24	1.38021
4	6130	40	1981	16	1.20412
4	6130	40	1982	21	1.32222
4	6130	40	1983	29	1.4624
4	6130	40	1984	13	1.11394
4	6130	40	1985	5	0.69897
4	6130	40	1986	13	1.11394
4	6130	40	1987	8	0.90309
4	6130	40	1988	11	1.04139
4	6130	40	1989	20	1.30103
4	6130	40	1990	15	1.17609
4	6130	40	1991	21	1.32222
4	6130	40	1992	26	1.41497
4	6130	40	1993	20	1.30103
4	6130	40	1994	16	1.20412
4	6130	40	1995	16	1.20412
4	6130	40	1996	14	1.14613
4	6130	40	1997	20	1.30103
4	6130	40	1998	4	0.60206
4	6130	40	1999	2	0.30103
4	6130	40	2000	6	0.778151
4	6130	40	2001	10	1
4	6130	40	2002	5	0.69897
4	6130	40	2003	2	0.30103
4	6130	40	2004	3	0.477121
4	6240	40	1980	32	1.50515
4	6240	40	1981	44	1.64345
4	6240	40	1982	48	1.68124
4	6240	40	1983	44	1.64345
4	6240	40	1984	24	1.38021
4	6240	40	1985	52	1.716
4	6240	40	1986	51	1.70757
4	6240	40	1987	38	1.57978
4	6240	40	1988	39	1.59106
4	6240	40	1989	50	1.69897
4	6240	40	1990	41	1.61278
4	6240	40	1991	26	1.41497
4	6240	40	1992	35	1.54407
4	6240	40	1993	27	1.43136
4	6240	40	1994	19	1.27875
4	6240	40	1995	18	1.25527
4	6240	40	1996	46	1.66276
4	6240	40	1997	50	1.69897
4	6240	40	1998	53	1.72428
4	6240	40	1999	36	1.5563
4	6240	40	2000	62	1.79239
4	6240	40	2001	31	1.49136
4	6240	40	2002	18	1.25527
4	6240	40	2003	40	1.60206
4	6240	40	2004	43	1.63347
4	6520	40	1980	28	1.44716
4	6520	40	1981	39	1.59106
4	6520	40	1982	46	1.66276
4	6520	40	1983	43	1.63347
4	6520	40	1984	30	1.47712
4	6520	40	1985	30	1.47712
4	6520	40	1986	30	1.47712
4	6520	40	1987	36	1.5563
4	6520	40	1988	57	1.75587
4	6520	40	1989	46	1.66276
4	6520	40	1990	27	1.43136
4	6520	40	1991	40	1.60206
4	6520	40	1992	59	1.77085
4	6520	40	1993	22	1.34242
4	6520	40	1994	23	1.36173
4	6520	40	1995	34	1.53148
4	6520	40	1996	36	1.5563
4	6520	40	1997	36	1.5563
4	6520	40	1998	33	1.51851
4	6520	40	1999	31	1.49136
4	6520	40	2000	30	1.47712
4	6520	40	2001	32	1.50515
4	6520	40	2002	20	1.30103
4	6520	40	2003	18	1.25527
4	6520	40	2004	13	1.11394
4	6740	40	1980	4	0.60206
4	6740	40	1981	4	0.60206
4	6740	40	1982	5	0.69897
4	6740	40	1983	1	0
4	6740	40	1984	6	0.778151
4	6740	40	1985	9	0.954243
4	6740	40	1986	8	0.90309
4	6740	40	1987	3	0.477121
4	6740	40	1988	6	0.778151
4	6740	40	1989	1	0
4	6740	40	1990	2	0.30103
4	6740	40	1991	7	0.845098
4	6740	40	1992	1	0
4	6740	40	1993	3	0.477121
4	6740	40	1994	3	0.477121
4	6740	40	1995	3	0.477121
4	6740	40	1996	6	0.778151
4	6740	40	1997	3	0.477121
4	6740	40	1998	5	0.69897
4	6740	40	1999	3	0.477121
4	6740	40	2000	1	0
4	6740	40	2001	9	0.954243
4	6740	40	2002	9	0.954243
4	6740	40	2003	8	0.90309
4	6740	40	2004	6	0.778151
4	6810	40	1980	26	1.41497
4	6810	40	1981	8	0.90309
4	6810	40	1982	16	1.20412
4	6810	40	1983	17	1.23045
4	6810	40	1984	17	1.23045
4	6810	40	1985	14	1.14613
4	6810	40	1986	18	1.25527
4	6810	40	1987	13	1.11394
4	6810	40	1988	17	1.23045
4	6810	40	1989	15	1.17609
4	6810	40	1990	12	1.07918
4	6810	40	1991	14	1.14613
4	6810	40	1992	11	1.04139
4	6810	40	1993	14	1.14613
4	6810	40	1994	18	1.25527
4	6810	40	1995	8	0.90309
4	6810	40	1996	11	1.04139
4	6810	40	1997	9	0.954243
4	6810	40	1998	15	1.17609
4	6810	40	1999	9	0.954243
4	6810	40	2000	7	0.845098
4	6810	40	2001	12	1.07918
4	6810	40	2002	1	0
4	6810	40	2003	9	0.954243
4	6810	40	2004	4	0.60206
4	7210	40	1980	9	0.954243
4	7210	40	1981	11	1.04139
4	7210	40	1982	16	1.20412
4	7210	40	1983	16	1.20412
4	7210	40	1984	11	1.04139
4	7210	40	1985	24	1.38021
4	7210	40	1986	16	1.20412
4	7210	40	1987	33	1.51851
4	7210	40	1988	18	1.25527
4	7210	40	1989	39	1.59106
4	7210	40	1990	17	1.23045
4	7210	40	1991	43	1.63347
4	7210	40	1992	49	1.6902
4	7210	40	1993	40	1.60206
4	7210	40	1994	35	1.54407
4	7210	40	1995	18	1.25527
4	7210	40	1996	31	1.49136
4	7210	40	1997	16	1.20412
4	7210	40	1998	42	1.62325
4	7210	40	1999	17	1.23045
4	7210	40	2000	19	1.27875
4	7210	40	2001	8	0.90309
4	7210	40	2002	13	1.11394
4	7210	40	2003	7	0.845098
4	7210	40	2004	8	0.90309
4	7610	40	1980	18	1.25527
4	7610	40	1981	28	1.44716
4	7610	40	1982	40	1.60206
4	7610	40	1983	37	1.5682
4	7610	40	1984	43	1.63347
4	7610	40	1985	35	1.54407
4	7610	40	1986	29	1.4624
4	7610	40	1987	54	1.73239
4	7610	40	1988	40	1.60206
4	7610	40	1989	53	1.72428
4	7610	40	1990	35	1.54407
4	7610	40	1991	54	1.73239
4	7610	40	1992	46	1.66276
4	7610	40	1993	59	1.77085
4	7610	40	1994	33	1.51851
4	7610	40	1995	53	1.72428
4	7610	40	1996	72	1.85733
4	7610	40	1997	37	1.5682
4	7610	40	1998	51	1.70757
4	7610	40	1999	58	1.76343
4	7610	40	2000	51	1.70757
4	7610	40	2001	54	1.73239
4	7610	40	2002	25	1.39794
4	7610	40	2003	74	1.86923
4	7610	40	2004	60	1.77815
45	2730	2	1980	50	1.69897
45	2730	2	1981	77	1.88649
45	2730	2	1982	41	1.61278
45	2730	2	1983	49	1.6902
45	2730	2	1984	60	1.77815
45	2730	2	1985	81	1.90849
45	2730	2	1986	79	1.89763
45	2730	2	1987	44	1.64345
45	2730	2	1988	41	1.61278
45	2730	2	1989	68	1.83251
45	2730	2	1990	54	1.73239
45	2730	2	1991	33	1.51851
45	2730	2	1992	38	1.57978
45	2730	2	1993	48	1.68124
45	2730	2	1994	54	1.73239
45	2730	2	1995	39	1.59106
45	2730	2	1996	20	1.30103
45	2730	2	1997	28	1.44716
45	2730	2	1998	32	1.50515
45	2730	2	1999	29	1.4624
45	2730	2	2000	36	1.5563
45	2730	2	2001	31	1.49136
45	2730	2	2002	21	1.32222
45	2730	2	2003	26	1.41497
45	2730	2	2004	27	1.43136
45	3131	2	1980	23	1.36173
45	3131	2	1981	37	1.5682
45	3131	2	1982	10	1
45	3131	2	1983	21	1.32222
45	3131	2	1984	2	0.30103
45	3131	2	1985	18	1.25527
45	3131	2	1986	28	1.44716
45	3131	2	1987	15	1.17609
45	3131	2	1988	25	1.39794
45	3131	2	1989	12	1.07918
45	3131	2	1990	48	1.68124
45	3131	2	1991	20	1.30103
45	3131	2	1992	17	1.23045
45	3131	2	1993	16	1.20412
45	3131	2	1994	17	1.23045
45	3131	2	1995	11	1.04139
45	3131	2	1996	38	1.57978
45	3131	2	1997	5	0.69897
45	3131	2	1998	6	0.778151
45	3131	2	1999	14	1.14613
45	3131	2	2000	6	0.778151
45	3131	2	2001	12	1.07918
45	3131	2	2002	6	0.778151
45	3131	2	2003	6	0.778151
45	3131	2	2004	56	1.74819
45	3160	2	1980	27	1.43136
45	3160	2	1981	33	1.51851
45	3160	2	1982	36	1.5563
45	3160	2	1983	38	1.57978
45	3160	2	1984	33	1.51851
45	3160	2	1985	43	1.63347
45	3160	2	1986	24	1.38021
45	3160	2	1987	22	1.34242
45	3160	2	1988	18	1.25527
45	3160	2	1989	25	1.39794
45	3160	2	1990	55	1.74036
45	3160	2	1991	38	1.57978
45	3160	2	1992	42	1.62325
45	3160	2	1993	41	1.61278
45	3160	2	1994	37	1.5682
45	3160	2	1995	34	1.53148
45	3160	2	1996	17	1.23045
45	3160	2	1997	16	1.20412
45	3160	2	1998	13	1.11394
45	3160	2	1999	22	1.34242
45	3160	2	2000	21	1.32222
45	3160	2	2001	23	1.36173
45	3160	2	2002	17	1.23045
45	3160	2	2003	26	1.41497
45	3160	2	2004	27	1.43136
45	4440	2	1980	13	1.11394
45	4440	2	1981	17	1.23045
45	4440	2	1982	12	1.07918
45	4440	2	1983	15	1.17609
45	4440	2	1984	14	1.14613
45	4440	2	1985	14	1.14613
45	4440	2	1986	14	1.14613
45	4440	2	1987	9	0.954243
45	4440	2	1988	11	1.04139
45	4440	2	1989	15	1.17609
45	4440	2	1990	23	1.36173
45	4440	2	1991	21	1.32222
45	4440	2	1992	23	1.36173
45	4440	2	1993	15	1.17609
45	4440	2	1994	11	1.04139
45	4440	2	1995	4	0.60206
45	4440	2	1996	1	0
45	4440	2	1997	7	0.845098
45	4440	2	1998	10	1
45	4440	2	1999	8	0.90309
45	4440	2	2000	4	0.60206
45	4440	2	2001	9	0.954243
45	4440	2	2002	12	1.07918
45	4440	2	2003	8	0.90309
45	4440	2	2004	20	1.30103
45	4470	2	1980	12	1.07918
45	4470	2	1981	19	1.27875
45	4470	2	1982	16	1.20412
45	4470	2	1983	12	1.07918
45	4470	2	1984	6	0.778151
45	4470	2	1985	19	1.27875
45	4470	2	1986	16	1.20412
45	4470	2	1987	12	1.07918
45	4470	2	1988	16	1.20412
45	4470	2	1989	31	1.49136
45	4470	2	1990	28	1.44716
45	4470	2	1991	26	1.41497
45	4470	2	1992	28	1.44716
45	4470	2	1993	27	1.43136
45	4470	2	1994	17	1.23045
45	4470	2	1995	12	1.07918
45	4470	2	1996	5	0.69897
45	4470	2	1997	12	1.07918
45	4470	2	1998	9	0.954243
45	4470	2	1999	2	0.30103
45	4470	2	2000	12	1.07918
45	4470	2	2001	9	0.954243
45	4470	2	2002	3	0.477121
45	4470	2	2003	4	0.60206
45	4470	2	2004	12	1.07918
45	4740	2	1980	92	1.96379
45	4740	2	1981	41	1.61278
45	4740	2	1982	60	1.77815
45	4740	2	1983	63	1.79934
45	4740	2	1984	30	1.47712
45	4740	2	1985	42	1.62325
45	4740	2	1986	27	1.43136
45	4740	2	1987	27	1.43136
45	4740	2	1988	35	1.54407
45	4740	2	1989	38	1.57978
45	4740	2	1990	38	1.57978
45	4740	2	1991	40	1.60206
45	4740	2	1992	30	1.47712
45	4740	2	1993	25	1.39794
45	4740	2	1994	26	1.41497
45	4740	2	1995	22	1.34242
45	4740	2	1996	13	1.11394
45	4740	2	1997	6	0.778151
45	4740	2	1998	2	0.30103
45	4740	2	1999	3	0.477121
45	4740	2	2000	3	0.477121
45	4740	2	2001	7	0.845098
45	4740	2	2002	4	0.60206
45	4740	2	2003	3	0.477121
45	4740	2	2004	3	0.477121
45	4750	2	1980	35	1.54407
45	4750	2	1981	22	1.34242
45	4750	2	1982	23	1.36173
45	4750	2	1983	28	1.44716
45	4750	2	1984	21	1.32222
45	4750	2	1985	41	1.61278
45	4750	2	1986	38	1.57978
45	4750	2	1987	12	1.07918
45	4750	2	1988	12	1.07918
45	4750	2	1989	15	1.17609
45	4750	2	1990	11	1.04139
45	4750	2	1991	30	1.47712
45	4750	2	1992	23	1.36173
45	4750	2	1993	28	1.44716
45	4750	2	1994	18	1.25527
45	4750	2	1995	14	1.14613
45	4750	2	1996	16	1.20412
45	4750	2	1997	20	1.30103
45	4750	2	1998	12	1.07918
45	4750	2	1999	15	1.17609
45	4750	2	2000	13	1.11394
45	4750	2	2001	17	1.23045
45	4750	2	2002	16	1.20412
45	4750	2	2003	6	0.778151
45	4750	2	2004	17	1.23045
45	4880	2	1980	54	1.73239
45	4880	2	1981	35	1.54407
45	4880	2	1982	45	1.65321
45	4880	2	1983	39	1.59106
45	4880	2	1984	37	1.5682
45	4880	2	1985	56	1.74819
45	4880	2	1986	53	1.72428
45	4880	2	1987	31	1.49136
45	4880	2	1988	26	1.41497
45	4880	2	1989	21	1.32222
45	4880	2	1990	26	1.41497
45	4880	2	1991	22	1.34242
45	4880	2	1992	34	1.53148
45	4880	2	1993	36	1.5563
45	4880	2	1994	35	1.54407
45	4880	2	1995	24	1.38021
45	4880	2	1996	29	1.4624
45	4880	2	1997	27	1.43136
45	4880	2	1998	28	1.44716
45	4880	2	1999	41	1.61278
45	4880	2	2000	41	1.61278
45	4880	2	2001	38	1.57978
45	4880	2	2002	34	1.53148
45	4880	2	2003	59	1.77085
45	4880	2	2004	45	1.65321
45	4930	2	1980	17	1.23045
45	4930	2	1981	33	1.51851
45	4930	2	1982	55	1.74036
45	4930	2	1983	77	1.88649
45	4930	2	1984	56	1.74819
45	4930	2	1985	42	1.62325
45	4930	2	1986	115	2.0607
45	4930	2	1987	159	2.2014
45	4930	2	1988	41	1.61278
45	4930	2	1989	70	1.8451
45	4930	2	1990	46	1.66276
45	4930	2	1991	71	1.85126
45	4930	2	1992	24	1.38021
45	4930	2	1993	61	1.78533
45	4930	2	1994	75	1.87506
45	4930	2	1995	49	1.6902
45	4930	2	1996	61	1.78533
45	4930	2	1997	15	1.17609
45	4930	2	1998	27	1.43136
45	4930	2	1999	23	1.36173
45	4930	2	2000	31	1.49136
45	4930	2	2001	33	1.51851
45	4930	2	2002	21	1.32222
45	4930	2	2003	16	1.20412
45	4930	2	2004	69	1.83885
45	4950	2	1980	39	1.59106
45	4950	2	1981	52	1.716
45	4950	2	1982	34	1.53148
45	4950	2	1983	36	1.5563
45	4950	2	1984	20	1.30103
45	4950	2	1985	48	1.68124
45	4950	2	1986	58	1.76343
45	4950	2	1987	30	1.47712
45	4950	2	1988	45	1.65321
45	4950	2	1989	47	1.6721
45	4950	2	1990	39	1.59106
45	4950	2	1991	43	1.63347
45	4950	2	1992	29	1.4624
45	4950	2	1993	44	1.64345
45	4950	2	1994	32	1.50515
45	4950	2	1995	33	1.51851
45	4950	2	1996	18	1.25527
45	4950	2	1997	34	1.53148
45	4950	2	1998	16	1.20412
45	4950	2	1999	30	1.47712
45	4950	2	2000	14	1.14613
45	4950	2	2001	20	1.30103
45	4950	2	2002	9	0.954243
45	4950	2	2003	8	0.90309
45	4950	2	2004	12	1.07918
45	4980	2	1980	140	2.14613
45	4980	2	1981	136	2.13354
45	4980	2	1982	59	1.77085
45	4980	2	1983	66	1.81954
45	4980	2	1984	82	1.91381
45	4980	2	1985	90	1.95424
45	4980	2	1986	88	1.94448
45	4980	2	1987	103	2.01284
45	4980	2	1988	74	1.86923
45	4980	2	1989	101	2.00432
45	4980	2	1990	111	2.04532
45	4980	2	1991	171	2.233
45	4980	2	1992	69	1.83885
45	4980	2	1993	124	2.09342
45	4980	2	1994	145	2.16137
45	4980	2	1995	96	1.98227
45	4980	2	1996	99	1.99564
45	4980	2	1997	98	1.99123
45	4980	2	1998	76	1.88081
45	4980	2	1999	79	1.89763
45	4980	2	2000	90	1.95424
45	4980	2	2001	96	1.98227
45	4980	2	2002	123	2.08991
45	4980	2	2003	136	2.13354
[truncated: 137,776 more rows]

## Sheet: BBS10Stop
State	Route	Stop	AOU	Year	Count	LogCount
2	7	20	2890	1980	2	0.30103
2	7	20	2890	1981	3	0.477121
2	7	20	2890	1982	8	0.90309
2	7	20	2890	1983	4	0.60206
2	7	20	2890	1984	2	0.30103
2	7	20	2890	1985	3	0.477121
2	7	20	2890	1986	4	0.60206
2	7	20	2890	1987	4	0.60206
2	7	20	2890	1988	5	0.69897
2	7	20	2890	1989	3	0.477121
2	7	20	2890	1990	5	0.69897
2	7	20	2890	1991	2	0.30103
2	7	20	2890	1992	6	0.778151
2	7	20	2890	1993	2	0.30103
2	7	20	2890	1994	5	0.69897
2	7	20	2890	1995	1	0
2	7	20	2890	1996	1	0
2	7	20	2890	1997	1	0
2	7	20	2890	1998	3	0.477121
2	7	20	2890	1999	2	0.30103
2	7	20	2890	2000	7	0.845098
2	7	20	2890	2001	1	0
2	7	20	2890	2002	1	0
2	7	20	2890	2003	2	0.30103
2	7	20	2890	2004	1	0
2	19	50	2890	1980	10	1
2	19	50	2890	1981	8	0.90309
2	19	50	2890	1982	4	0.60206
2	19	50	2890	1983	4	0.60206
2	19	50	2890	1984	11	1.04139
2	19	50	2890	1985	5	0.69897
2	19	50	2890	1986	4	0.60206
2	19	50	2890	1987	7	0.845098
2	19	50	2890	1988	2	0.30103
2	19	50	2890	1989	1	0
2	19	50	2890	1990	2	0.30103
2	19	50	2890	1991	5	0.69897
2	19	50	2890	1992	7	0.845098
2	19	50	2890	1993	5	0.69897
2	19	50	2890	1994	2	0.30103
2	19	50	2890	1995	6	0.778151
2	19	50	2890	1996	2	0.30103
2	19	50	2890	1997	3	0.477121
2	19	50	2890	1998	3	0.477121
2	19	50	2890	1999	3	0.477121
2	19	50	2890	2000	1	0
2	19	50	2890	2001	1	0
2	19	50	2890	2002	3	0.477121
2	19	50	2890	2003	4	0.60206
2	19	50	2890	2004	2	0.30103
2	20	30	2890	1980	8	0.90309
2	20	30	2890	1981	10	1
2	20	30	2890	1982	9	0.954243
2	20	30	2890	1983	6	0.778151
2	20	30	2890	1984	9	0.954243
2	20	30	2890	1985	7	0.845098
2	20	30	2890	1986	14	1.14613
2	20	30	2890	1987	4	0.60206
2	20	30	2890	1988	3	0.477121
2	20	30	2890	1989	7	0.845098
2	20	30	2890	1990	7	0.845098
2	20	30	2890	1991	8	0.90309
2	20	30	2890	1992	6	0.778151
2	20	30	2890	1993	6	0.778151
2	20	30	2890	1994	5	0.69897
2	20	30	2890	1995	4	0.60206
2	20	30	2890	1996	5	0.69897
2	20	30	2890	1997	5	0.69897
2	20	30	2890	1998	7	0.845098
2	20	30	2890	1999	3	0.477121
2	20	30	2890	2000	2	0.30103
2	20	30	2890	2001	2	0.30103
2	20	30	2890	2002	2	0.30103
2	20	30	2890	2003	3	0.477121
2	20	30	2890	2004	6	0.778151
2	22	10	2890	1980	15	1.17609
2	22	10	2890	1981	14	1.14613
2	22	10	2890	1982	12	1.07918
2	22	10	2890	1983	14	1.14613
2	22	10	2890	1984	12	1.07918
2	22	10	2890	1985	15	1.17609
2	22	10	2890	1986	15	1.17609
2	22	10	2890	1987	11	1.04139
2	22	10	2890	1988	11	1.04139
2	22	10	2890	1989	10	1
2	22	10	2890	1990	7	0.845098
2	22	10	2890	1991	8	0.90309
2	22	10	2890	1992	7	0.845098
2	22	10	2890	1993	9	0.954243
2	22	10	2890	1994	12	1.07918
2	22	10	2890	1995	6	0.778151
2	22	10	2890	1996	5	0.69897
2	22	10	2890	1997	4	0.60206
2	22	10	2890	1998	6	0.778151
2	22	10	2890	1999	6	0.778151
2	22	10	2890	2000	3	0.477121
2	22	10	2890	2001	2	0.30103
2	22	10	2890	2002	2	0.30103
2	22	10	2890	2003	4	0.60206
2	22	10	2890	2004	4	0.60206
2	22	40	2890	1980	10	1
2	22	40	2890	1981	11	1.04139
2	22	40	2890	1982	8	0.90309
2	22	40	2890	1983	13	1.11394
2	22	40	2890	1984	12	1.07918
2	22	40	2890	1985	8	0.90309
2	22	40	2890	1986	13	1.11394
2	22	40	2890	1987	7	0.845098
2	22	40	2890	1988	9	0.954243
2	22	40	2890	1989	9	0.954243
2	22	40	2890	1990	5	0.69897
2	22	40	2890	1991	2	0.30103
2	22	40	2890	1992	3	0.477121
2	22	40	2890	1993	4	0.60206
2	22	40	2890	1994	4	0.60206
2	22	40	2890	1995	7	0.845098
2	22	40	2890	1996	1	0
2	22	40	2890	1997	7	0.845098
2	22	40	2890	1998	4	0.60206
2	22	40	2890	1999	3	0.477121
2	22	40	2890	2000	2	0.30103
2	22	40	2890	2001	2	0.30103
2	22	40	2890	2002	4	0.60206
2	22	40	2890	2003	1	0
2	22	40	2890	2004	4	0.60206
2	27	20	2890	1980	25	1.39794
2	27	20	2890	1981	9	0.954243
2	27	20	2890	1982	13	1.11394
2	27	20	2890	1983	8	0.90309
2	27	20	2890	1984	13	1.11394
2	27	20	2890	1985	12	1.07918
2	27	20	2890	1986	13	1.11394
2	27	20	2890	1987	11	1.04139
2	27	20	2890	1988	14	1.14613
2	27	20	2890	1989	10	1
2	27	20	2890	1990	12	1.07918
2	27	20	2890	1991	8	0.90309
2	27	20	2890	1992	4	0.60206
2	27	20	2890	1993	9	0.954243
2	27	20	2890	1994	4	0.60206
2	27	20	2890	1995	6	0.778151
2	27	20	2890	1996	9	0.954243
2	27	20	2890	1997	2	0.30103
2	27	20	2890	1998	6	0.778151
2	27	20	2890	1999	6	0.778151
2	27	20	2890	2000	3	0.477121
2	27	20	2890	2001	1	0
2	27	20	2890	2002	16	1.20412
2	27	20	2890	2003	10	1
2	27	20	2890	2004	4	0.60206
2	27	30	2890	1980	16	1.20412
2	27	30	2890	1981	14	1.14613
2	27	30	2890	1982	7	0.845098
2	27	30	2890	1983	8	0.90309
2	27	30	2890	1984	13	1.11394
2	27	30	2890	1985	8	0.90309
2	27	30	2890	1986	7	0.845098
2	27	30	2890	1987	18	1.25527
2	27	30	2890	1988	11	1.04139
2	27	30	2890	1989	7	0.845098
2	27	30	2890	1990	5	0.69897
2	27	30	2890	1991	5	0.69897
2	27	30	2890	1992	4	0.60206
2	27	30	2890	1993	1	0
2	27	30	2890	1994	3	0.477121
2	27	30	2890	1995	5	0.69897
2	27	30	2890	1996	4	0.60206
2	27	30	2890	1997	1	0
2	27	30	2890	1998	6	0.778151
2	27	30	2890	1999	5	0.69897
2	27	30	2890	2000	13	1.11394
2	27	30	2890	2001	6	0.778151
2	27	30	2890	2002	3	0.477121
2	27	30	2890	2003	1	0
2	27	30	2890	2004	4	0.60206
2	34	10	2890	1980	14	1.14613
2	34	10	2890	1981	5	0.69897
2	34	10	2890	1982	12	1.07918
2	34	10	2890	1983	8	0.90309
2	34	10	2890	1984	14	1.14613
2	34	10	2890	1985	8	0.90309
2	34	10	2890	1986	12	1.07918
2	34	10	2890	1987	12	1.07918
2	34	10	2890	1988	11	1.04139
2	34	10	2890	1989	3	0.477121
2	34	10	2890	1990	4	0.60206
2	34	10	2890	1991	4	0.60206
2	34	10	2890	1992	3	0.477121
2	34	10	2890	1993	8	0.90309
2	34	10	2890	1994	7	0.845098
2	34	10	2890	1995	2	0.30103
2	34	10	2890	1996	7	0.845098
2	34	10	2890	1997	2	0.30103
2	34	10	2890	1998	8	0.90309
2	34	10	2890	1999	12	1.07918
2	34	10	2890	2000	3	0.477121
2	34	10	2890	2001	9	0.954243
2	34	10	2890	2002	4	0.60206
2	34	10	2890	2003	4	0.60206
2	34	10	2890	2004	3	0.477121
2	34	20	2890	1980	11	1.04139
2	34	20	2890	1981	16	1.20412
2	34	20	2890	1982	10	1
2	34	20	2890	1983	4	0.60206
2	34	20	2890	1984	17	1.23045
2	34	20	2890	1985	10	1
2	34	20	2890	1986	16	1.20412
2	34	20	2890	1987	9	0.954243
2	34	20	2890	1988	9	0.954243
2	34	20	2890	1989	5	0.69897
2	34	20	2890	1990	2	0.30103
2	34	20	2890	1991	4	0.60206
2	34	20	2890	1992	4	0.60206
2	34	20	2890	1993	2	0.30103
2	34	20	2890	1994	3	0.477121
2	34	20	2890	1995	4	0.60206
2	34	20	2890	1996	6	0.778151
2	34	20	2890	1997	5	0.69897
2	34	20	2890	1998	8	0.90309
2	34	20	2890	1999	12	1.07918
2	34	20	2890	2000	3	0.477121
2	34	20	2890	2001	12	1.07918
2	34	20	2890	2002	2	0.30103
2	34	20	2890	2003	1	0
2	34	20	2890	2004	2	0.30103
2	39	20	2890	1980	19	1.27875
2	39	20	2890	1981	11	1.04139
2	39	20	2890	1982	5	0.69897
2	39	20	2890	1983	13	1.11394
2	39	20	2890	1984	16	1.20412
2	39	20	2890	1985	10	1
2	39	20	2890	1986	7	0.845098
2	39	20	2890	1987	12	1.07918
2	39	20	2890	1988	5	0.69897
2	39	20	2890	1989	5	0.69897
2	39	20	2890	1990	10	1
2	39	20	2890	1991	4	0.60206
2	39	20	2890	1992	8	0.90309
2	39	20	2890	1993	6	0.778151
2	39	20	2890	1994	9	0.954243
2	39	20	2890	1995	3	0.477121
2	39	20	2890	1996	2	0.30103
2	39	20	2890	1997	3	0.477121
2	39	20	2890	1998	6	0.778151
2	39	20	2890	1999	5	0.69897
2	39	20	2890	2000	4	0.60206
2	39	20	2890	2001	3	0.477121
2	39	20	2890	2002	6	0.778151
2	39	20	2890	2003	2	0.30103
2	39	20	2890	2004	3	0.477121
2	7	10	3160	1980	17	1.23045
2	7	10	3160	1981	12	1.07918
2	7	10	3160	1982	13	1.11394
2	7	10	3160	1983	6	0.778151
2	7	10	3160	1984	3	0.477121
2	7	10	3160	1985	19	1.27875
2	7	10	3160	1986	5	0.69897
2	7	10	3160	1987	3	0.477121
2	7	10	3160	1988	12	1.07918
2	7	10	3160	1989	8	0.90309
2	7	10	3160	1990	7	0.845098
2	7	10	3160	1991	1	0
2	7	10	3160	1992	3	0.477121
2	7	10	3160	1993	9	0.954243
2	7	10	3160	1994	6	0.778151
2	7	10	3160	1995	4	0.60206
2	7	10	3160	1996	5	0.69897
2	7	10	3160	1997	2	0.30103
2	7	10	3160	1998	3	0.477121
2	7	10	3160	1999	4	0.60206
2	7	10	3160	2000	5	0.69897
2	7	10	3160	2001	5	0.69897
2	7	10	3160	2002	5	0.69897
2	7	10	3160	2003	4	0.60206
2	7	10	3160	2004	10	1
2	7	20	3160	1980	26	1.41497
2	7	20	3160	1981	18	1.25527
2	7	20	3160	1982	5	0.69897
2	7	20	3160	1983	11	1.04139
2	7	20	3160	1984	13	1.11394
2	7	20	3160	1985	12	1.07918
2	7	20	3160	1986	11	1.04139
2	7	20	3160	1987	10	1
2	7	20	3160	1988	12	1.07918
2	7	20	3160	1989	7	0.845098
2	7	20	3160	1990	9	0.954243
2	7	20	3160	1991	15	1.17609
2	7	20	3160	1992	5	0.69897
2	7	20	3160	1993	11	1.04139
2	7	20	3160	1994	11	1.04139
2	7	20	3160	1995	12	1.07918
2	7	20	3160	1996	15	1.17609
2	7	20	3160	1997	7	0.845098
2	7	20	3160	1998	16	1.20412
2	7	20	3160	1999	15	1.17609
2	7	20	3160	2000	15	1.17609
2	7	20	3160	2001	10	1
2	7	20	3160	2002	12	1.07918
2	7	20	3160	2003	9	0.954243
2	7	20	3160	2004	12	1.07918
2	7	30	3160	1980	8	0.90309
2	7	30	3160	1981	8	0.90309
2	7	30	3160	1982	15	1.17609
2	7	30	3160	1983	7	0.845098
2	7	30	3160	1984	2	0.30103
2	7	30	3160	1985	14	1.14613
2	7	30	3160	1986	7	0.845098
2	7	30	3160	1987	17	1.23045
2	7	30	3160	1988	7	0.845098
2	7	30	3160	1989	17	1.23045
2	7	30	3160	1990	12	1.07918
2	7	30	3160	1991	13	1.11394
2	7	30	3160	1992	6	0.778151
2	7	30	3160	1993	26	1.41497
2	7	30	3160	1994	8	0.90309
2	7	30	3160	1995	14	1.14613
2	7	30	3160	1996	12	1.07918
2	7	30	3160	1997	10	1
2	7	30	3160	1998	16	1.20412
2	7	30	3160	1999	12	1.07918
2	7	30	3160	2000	23	1.36173
2	7	30	3160	2001	20	1.30103
2	7	30	3160	2002	9	0.954243
2	7	30	3160	2003	9	0.954243
2	7	30	3160	2004	11	1.04139
2	7	40	3160	1980	12	1.07918
2	7	40	3160	1981	18	1.25527
2	7	40	3160	1982	8	0.90309
2	7	40	3160	1983	9	0.954243
2	7	40	3160	1984	4	0.60206
2	7	40	3160	1985	12	1.07918
2	7	40	3160	1986	8	0.90309
2	7	40	3160	1987	15	1.17609
2	7	40	3160	1988	8	0.90309
2	7	40	3160	1989	3	0.477121
2	7	40	3160	1990	2	0.30103
2	7	40	3160	1991	4	0.60206
2	7	40	3160	1992	5	0.69897
2	7	40	3160	1993	9	0.954243
2	7	40	3160	1994	3	0.477121
2	7	40	3160	1995	13	1.11394
2	7	40	3160	1996	3	0.477121
2	7	40	3160	1997	8	0.90309
2	7	40	3160	1998	8	0.90309
2	7	40	3160	1999	7	0.845098
2	7	40	3160	2000	10	1
2	7	40	3160	2001	30	1.47712
2	7	40	3160	2002	5	0.69897
2	7	40	3160	2003	11	1.04139
2	7	40	3160	2004	6	0.778151
2	14	30	3160	1980	1	0
2	14	30	3160	1981	4	0.60206
2	14	30	3160	1982	3	0.477121
2	14	30	3160	1983	3	0.477121
2	14	30	3160	1984	3	0.477121
2	14	30	3160	1985	5	0.69897
2	14	30	3160	1986	5	0.69897
2	14	30	3160	1987	4	0.60206
2	14	30	3160	1988	1	0
2	14	30	3160	1989	6	0.778151
2	14	30	3160	1990	3	0.477121
2	14	30	3160	1991	7	0.845098
2	14	30	3160	1992	3	0.477121
2	14	30	3160	1993	9	0.954243
2	14	30	3160	1994	5	0.69897
2	14	30	3160	1995	4	0.60206
2	14	30	3160	1996	5	0.69897
2	14	30	3160	1997	8	0.90309
2	14	30	3160	1998	9	0.954243
2	14	30	3160	1999	1	0
2	14	30	3160	2000	11	1.04139
2	14	30	3160	2001	11	1.04139
2	14	30	3160	2002	7	0.845098
2	14	30	3160	2003	9	0.954243
2	14	30	3160	2004	7	0.845098
2	14	40	3160	1980	3	0.477121
2	14	40	3160	1981	3	0.477121
2	14	40	3160	1982	6	0.778151
2	14	40	3160	1983	2	0.30103
2	14	40	3160	1984	2	0.30103
2	14	40	3160	1985	3	0.477121
2	14	40	3160	1986	1	0
2	14	40	3160	1987	3	0.477121
2	14	40	3160	1988	7	0.845098
2	14	40	3160	1989	4	0.60206
2	14	40	3160	1990	2	0.30103
2	14	40	3160	1991	4	0.60206
2	14	40	3160	1992	3	0.477121
2	14	40	3160	1993	1	0
2	14	40	3160	1994	3	0.477121
2	14	40	3160	1995	2	0.30103
2	14	40	3160	1996	1	0
2	14	40	3160	1997	4	0.60206
2	14	40	3160	1998	4	0.60206
2	14	40	3160	1999	5	0.69897
2	14	40	3160	2000	7	0.845098
2	14	40	3160	2001	9	0.954243
2	14	40	3160	2002	7	0.845098
2	14	40	3160	2003	7	0.845098
2	14	40	3160	2004	3	0.477121
2	17	20	3160	1980	3	0.477121
2	17	20	3160	1981	4	0.60206
2	17	20	3160	1982	4	0.60206
2	17	20	3160	1983	4	0.60206
2	17	20	3160	1984	4	0.60206
2	17	20	3160	1985	2	0.30103
2	17	20	3160	1986	4	0.60206
2	17	20	3160	1987	5	0.69897
2	17	20	3160	1988	5	0.69897
2	17	20	3160	1989	4	0.60206
2	17	20	3160	1990	2	0.30103
2	17	20	3160	1991	5	0.69897
2	17	20	3160	1992	6	0.778151
2	17	20	3160	1993	4	0.60206
2	17	20	3160	1994	1	0
2	17	20	3160	1995	4	0.60206
2	17	20	3160	1996	6	0.778151
2	17	20	3160	1997	10	1
2	17	20	3160	1998	6	0.778151
2	17	20	3160	1999	5	0.69897
2	17	20	3160	2000	10	1
2	17	20	3160	2001	12	1.07918
2	17	20	3160	2002	9	0.954243
2	17	20	3160	2003	2	0.30103
2	17	20	3160	2004	8	0.90309
2	17	40	3160	1980	2	0.30103
2	17	40	3160	1981	1	0
2	17	40	3160	1982	3	0.477121
2	17	40	3160	1983	5	0.69897
2	17	40	3160	1984	5	0.69897
2	17	40	3160	1985	4	0.60206
2	17	40	3160	1986	2	0.30103
2	17	40	3160	1987	3	0.477121
2	17	40	3160	1988	3	0.477121
2	17	40	3160	1989	2	0.30103
2	17	40	3160	1990	4	0.60206
2	17	40	3160	1991	2	0.30103
2	17	40	3160	1992	6	0.778151
2	17	40	3160	1993	6	0.778151
2	17	40	3160	1994	9	0.954243
2	17	40	3160	1995	1	0
2	17	40	3160	1996	7	0.845098
2	17	40	3160	1997	6	0.778151
2	17	40	3160	1998	2	0.30103
2	17	40	3160	1999	7	0.845098
2	17	40	3160	2000	6	0.778151
2	17	40	3160	2001	6	0.778151
2	17	40	3160	2002	4	0.60206
2	17	40	3160	2003	12	1.07918
2	17	40	3160	2004	7	0.845098
2	19	10	3160	1980	4	0.60206
2	19	10	3160	1981	2	0.30103
2	19	10	3160	1982	13	1.11394
2	19	10	3160	1983	7	0.845098
2	19	10	3160	1984	5	0.69897
2	19	10	3160	1985	12	1.07918
2	19	10	3160	1986	6	0.778151
2	19	10	3160	1987	6	0.778151
2	19	10	3160	1988	5	0.69897
2	19	10	3160	1989	7	0.845098
2	19	10	3160	1990	5	0.69897
2	19	10	3160	1991	4	0.60206
2	19	10	3160	1992	1	0
2	19	10	3160	1993	4	0.60206
2	19	10	3160	1994	10	1
2	19	10	3160	1995	2	0.30103
2	19	10	3160	1996	4	0.60206
2	19	10	3160	1997	3	0.477121
2	19	10	3160	1998	2	0.30103
2	19	10	3160	1999	3	0.477121
2	19	10	3160	2000	2	0.30103
2	19	10	3160	2001	3	0.477121
2	19	10	3160	2002	5	0.69897
2	19	10	3160	2003	2	0.30103
2	19	10	3160	2004	1	0
2	19	30	3160	1980	3	0.477121
2	19	30	3160	1981	1	0
2	19	30	3160	1982	5	0.69897
2	19	30	3160	1983	4	0.60206
2	19	30	3160	1984	1	0
2	19	30	3160	1985	4	0.60206
2	19	30	3160	1986	12	1.07918
2	19	30	3160	1987	3	0.477121
2	19	30	3160	1988	1	0
2	19	30	3160	1989	5	0.69897
2	19	30	3160	1990	1	0
2	19	30	3160	1991	3	0.477121
2	19	30	3160	1992	1	0
2	19	30	3160	1993	1	0
2	19	30	3160	1994	3	0.477121
2	19	30	3160	1995	3	0.477121
2	19	30	3160	1996	1	0
2	19	30	3160	1997	7	0.845098
2	19	30	3160	1998	5	0.69897
2	19	30	3160	1999	5	0.69897
2	19	30	3160	2000	2	0.30103
2	19	30	3160	2001	5	0.69897
2	19	30	3160	2002	4	0.60206
2	19	30	3160	2003	2	0.30103
2	19	30	3160	2004	2	0.30103
2	20	10	3160	1980	12	1.07918
2	20	10	3160	1981	9	0.954243
2	20	10	3160	1982	11	1.04139
2	20	10	3160	1983	10	1
2	20	10	3160	1984	12	1.07918
2	20	10	3160	1985	8	0.90309
2	20	10	3160	1986	11	1.04139
2	20	10	3160	1987	9	0.954243
2	20	10	3160	1988	12	1.07918
2	20	10	3160	1989	8	0.90309
2	20	10	3160	1990	11	1.04139
2	20	10	3160	1991	7	0.845098
2	20	10	3160	1992	8	0.90309
2	20	10	3160	1993	8	0.90309
2	20	10	3160	1994	5	0.69897
2	20	10	3160	1995	8	0.90309
2	20	10	3160	1996	10	1
2	20	10	3160	1997	6	0.778151
2	20	10	3160	1998	15	1.17609
2	20	10	3160	1999	6	0.778151
2	20	10	3160	2000	4	0.60206
2	20	10	3160	2001	10	1
2	20	10	3160	2002	8	0.90309
2	20	10	3160	2003	2	0.30103
2	20	10	3160	2004	9	0.954243
2	20	20	3160	1980	15	1.17609
2	20	20	3160	1981	7	0.845098
2	20	20	3160	1982	12	1.07918
2	20	20	3160	1983	9	0.954243
2	20	20	3160	1984	8	0.90309
2	20	20	3160	1985	9	0.954243
2	20	20	3160	1986	10	1
2	20	20	3160	1987	12	1.07918
2	20	20	3160	1988	7	0.845098
2	20	20	3160	1989	8	0.90309
2	20	20	3160	1990	7	0.845098
2	20	20	3160	1991	4	0.60206
2	20	20	3160	1992	3	0.477121
2	20	20	3160	1993	2	0.30103
2	20	20	3160	1994	7	0.845098
2	20	20	3160	1995	3	0.477121
2	20	20	3160	1996	1	0
2	20	20	3160	1997	4	0.60206
2	20	20	3160	1998	7	0.845098
2	20	20	3160	1999	8	0.90309
2	20	20	3160	2000	5	0.69897
2	20	20	3160	2001	3	0.477121
2	20	20	3160	2002	4	0.60206
2	20	20	3160	2003	2	0.30103
2	20	20	3160	2004	2	0.30103
2	20	30	3160	1980	20	1.30103
2	20	30	3160	1981	15	1.17609
2	20	30	3160	1982	17	1.23045
2	20	30	3160	1983	10	1
2	20	30	3160	1984	17	1.23045
2	20	30	3160	1985	11	1.04139
2	20	30	3160	1986	26	1.41497
2	20	30	3160	1987	4	0.60206
2	20	30	3160	1988	8	0.90309
2	20	30	3160	1989	7	0.845098
2	20	30	3160	1990	8	0.90309
2	20	30	3160	1991	9	0.954243
2	20	30	3160	1992	6	0.778151
2	20	30	3160	1993	8	0.90309
2	20	30	3160	1994	17	1.23045
2	20	30	3160	1995	11	1.04139
2	20	30	3160	1996	8	0.90309
2	20	30	3160	1997	13	1.11394
2	20	30	3160	1998	3	0.477121
2	20	30	3160	1999	3	0.477121
2	20	30	3160	2000	8	0.90309
2	20	30	3160	2001	3	0.477121
2	20	30	3160	2002	5	0.69897
2	20	30	3160	2003	5	0.69897
2	20	30	3160	2004	7	0.845098
2	20	40	3160	1980	26	1.41497
2	20	40	3160	1981	7	0.845098
2	20	40	3160	1982	8	0.90309
2	20	40	3160	1983	3	0.477121
2	20	40	3160	1984	5	0.69897
2	20	40	3160	1985	2	0.30103
2	20	40	3160	1986	7	0.845098
2	20	40	3160	1987	7	0.845098
2	20	40	3160	1988	2	0.30103
2	20	40	3160	1989	3	0.477121
2	20	40	3160	1990	5	0.69897
2	20	40	3160	1991	5	0.69897
2	20	40	3160	1992	6	0.778151
2	20	40	3160	1993	1	0
2	20	40	3160	1994	2	0.30103
2	20	40	3160	1995	5	0.69897
2	20	40	3160	1996	6	0.778151
2	20	40	3160	1997	1	0
2	20	40	3160	1998	1	0
2	20	40	3160	1999	2	0.30103
2	20	40	3160	2000	2	0.30103
2	20	40	3160	2001	2	0.30103
2	20	40	3160	2002	3	0.477121
2	20	40	3160	2003	6	0.778151
2	20	40	3160	2004	2	0.30103
2	22	10	3160	1980	30	1.47712
2	22	10	3160	1981	36	1.5563
2	22	10	3160	1982	22	1.34242
2	22	10	3160	1983	34	1.53148
2	22	10	3160	1984	32	1.50515
2	22	10	3160	1985	37	1.5682
2	22	10	3160	1986	45	1.65321
2	22	10	3160	1987	39	1.59106
2	22	10	3160	1988	29	1.4624
2	22	10	3160	1989	17	1.23045
2	22	10	3160	1990	22	1.34242
2	22	10	3160	1991	11	1.04139
2	22	10	3160	1992	12	1.07918
2	22	10	3160	1993	20	1.30103
2	22	10	3160	1994	20	1.30103
2	22	10	3160	1995	18	1.25527
2	22	10	3160	1996	16	1.20412
2	22	10	3160	1997	9	0.954243
2	22	10	3160	1998	20	1.30103
2	22	10	3160	1999	10	1
2	22	10	3160	2000	7	0.845098
2	22	10	3160	2001	13	1.11394
2	22	10	3160	2002	10	1
2	22	10	3160	2003	10	1
2	22	10	3160	2004	8	0.90309
2	22	20	3160	1980	25	1.39794
2	22	20	3160	1981	23	1.36173
2	22	20	3160	1982	20	1.30103
2	22	20	3160	1983	34	1.53148
2	22	20	3160	1984	26	1.41497
2	22	20	3160	1985	31	1.49136
2	22	20	3160	1986	29	1.4624
2	22	20	3160	1987	19	1.27875
2	22	20	3160	1988	17	1.23045
2	22	20	3160	1989	10	1
2	22	20	3160	1990	9	0.954243
2	22	20	3160	1991	6	0.778151
2	22	20	3160	1992	16	1.20412
2	22	20	3160	1993	12	1.07918
2	22	20	3160	1994	19	1.27875
2	22	20	3160	1995	14	1.14613
2	22	20	3160	1996	11	1.04139
2	22	20	3160	1997	2	0.30103
2	22	20	3160	1998	17	1.23045
2	22	20	3160	1999	11	1.04139
2	22	20	3160	2000	15	1.17609
2	22	20	3160	2001	13	1.11394
2	22	20	3160	2002	5	0.69897
2	22	20	3160	2003	6	0.778151
2	22	20	3160	2004	8	0.90309
2	22	30	3160	1980	11	1.04139
2	22	30	3160	1981	6	0.778151
2	22	30	3160	1982	8	0.90309
2	22	30	3160	1983	17	1.23045
2	22	30	3160	1984	9	0.954243
2	22	30	3160	1985	13	1.11394
2	22	30	3160	1986	13	1.11394
2	22	30	3160	1987	4	0.60206
2	22	30	3160	1988	2	0.30103
2	22	30	3160	1989	3	0.477121
2	22	30	3160	1990	1	0
2	22	30	3160	1991	2	0.30103
2	22	30	3160	1992	13	1.11394
2	22	30	3160	1993	7	0.845098
2	22	30	3160	1994	7	0.845098
2	22	30	3160	1995	2	0.30103
2	22	30	3160	1996	8	0.90309
2	22	30	3160	1997	9	0.954243
2	22	30	3160	1998	8	0.90309
2	22	30	3160	1999	3	0.477121
2	22	30	3160	2000	4	0.60206
2	22	30	3160	2001	6	0.778151
2	22	30	3160	2002	1	0
2	22	30	3160	2003	8	0.90309
2	22	30	3160	2004	4	0.60206
2	22	50	3160	1980	5	0.69897
2	22	50	3160	1981	3	0.477121
2	22	50	3160	1982	27	1.43136
2	22	50	3160	1983	10	1
2	22	50	3160	1984	7	0.845098
2	22	50	3160	1985	7	0.845098
2	22	50	3160	1986	12	1.07918
2	22	50	3160	1987	15	1.17609
2	22	50	3160	1988	8	0.90309
2	22	50	3160	1989	5	0.69897
2	22	50	3160	1990	7	0.845098
2	22	50	3160	1991	5	0.69897
2	22	50	3160	1992	3	0.477121
2	22	50	3160	1993	12	1.07918
2	22	50	3160	1994	5	0.69897
2	22	50	3160	1995	5	0.69897
2	22	50	3160	1996	4	0.60206
2	22	50	3160	1997	6	0.778151
2	22	50	3160	1998	3	0.477121
2	22	50	3160	1999	1	0
2	22	50	3160	2000	1	0
2	22	50	3160	2001	6	0.778151
2	22	50	3160	2002	14	1.14613
2	22	50	3160	2003	5	0.69897
2	22	50	3160	2004	5	0.69897
2	23	10	3160	1980	14	1.14613
2	23	10	3160	1981	22	1.34242
2	23	10	3160	1982	14	1.14613
2	23	10	3160	1983	17	1.23045
2	23	10	3160	1984	18	1.25527
2	23	10	3160	1985	16	1.20412
2	23	10	3160	1986	12	1.07918
2	23	10	3160	1987	11	1.04139
2	23	10	3160	1988	9	0.954243
2	23	10	3160	1989	8	0.90309
2	23	10	3160	1990	8	0.90309
2	23	10	3160	1991	9	0.954243
2	23	10	3160	1992	7	0.845098
2	23	10	3160	1993	14	1.14613
2	23	10	3160	1994	9	0.954243
2	23	10	3160	1995	14	1.14613
2	23	10	3160	1996	11	1.04139
2	23	10	3160	1997	13	1.11394
2	23	10	3160	1998	8	0.90309
2	23	10	3160	1999	8	0.90309
2	23	10	3160	2000	9	0.954243
2	23	10	3160	2001	5	0.69897
2	23	10	3160	2002	5	0.69897
2	23	10	3160	2003	2	0.30103
2	23	10	3160	2004	3	0.477121
2	23	40	3160	1980	16	1.20412
2	23	40	3160	1981	15	1.17609
2	23	40	3160	1982	16	1.20412
2	23	40	3160	1983	13	1.11394
2	23	40	3160	1984	6	0.778151
2	23	40	3160	1985	7	0.845098
2	23	40	3160	1986	4	0.60206
2	23	40	3160	1987	8	0.90309
2	23	40	3160	1988	7	0.845098
2	23	40	3160	1989	18	1.25527
2	23	40	3160	1990	6	0.778151
2	23	40	3160	1991	4	0.60206
2	23	40	3160	1992	6	0.778151
2	23	40	3160	1993	6	0.778151
2	23	40	3160	1994	4	0.60206
2	23	40	3160	1995	3	0.477121
2	23	40	3160	1996	5	0.69897
2	23	40	3160	1997	2	0.30103
2	23	40	3160	1998	2	0.30103
2	23	40	3160	1999	4	0.60206
2	23	40	3160	2000	3	0.477121
2	23	40	3160	2001	5	0.69897
2	23	40	3160	2002	6	0.778151
2	23	40	3160	2003	5	0.69897
2	23	40	3160	2004	4	0.60206
2	27	10	3160	1980	6	0.778151
2	27	10	3160	1981	15	1.17609
2	27	10	3160	1982	11	1.04139
2	27	10	3160	1983	7	0.845098
2	27	10	3160	1984	7	0.845098
2	27	10	3160	1985	8	0.90309
2	27	10	3160	1986	7	0.845098
2	27	10	3160	1987	4	0.60206
2	27	10	3160	1988	3	0.477121
2	27	10	3160	1989	2	0.30103
2	27	10	3160	1990	1	0
2	27	10	3160	1991	3	0.477121
2	27	10	3160	1992	2	0.30103
2	27	10	3160	1993	2	0.30103
2	27	10	3160	1994	2	0.30103
2	27	10	3160	1995	3	0.477121
2	27	10	3160	1996	6	0.778151
2	27	10	3160	1997	4	0.60206
2	27	10	3160	1998	12	1.07918
2	27	10	3160	1999	10	1
2	27	10	3160	2000	14	1.14613
2	27	10	3160	2001	19	1.27875
2	27	10	3160	2002	7	0.845098
2	27	10	3160	2003	9	0.954243
2	27	10	3160	2004	7	0.845098
2	27	50	3160	1980	5	0.69897
2	27	50	3160	1981	13	1.11394
2	27	50	3160	1982	7	0.845098
2	27	50	3160	1983	5	0.69897
2	27	50	3160	1984	8	0.90309
2	27	50	3160	1985	7	0.845098
2	27	50	3160	1986	6	0.778151
2	27	50	3160	1987	4	0.60206
2	27	50	3160	1988	2	0.30103
2	27	50	3160	1989	1	0
2	27	50	3160	1990	4	0.60206
2	27	50	3160	1991	7	0.845098
2	27	50	3160	1992	3	0.477121
2	27	50	3160	1993	3	0.477121
2	27	50	3160	1994	2	0.30103
2	27	50	3160	1995	2	0.30103
2	27	50	3160	1996	1	0
2	27	50	3160	1997	2	0.30103
2	27	50	3160	1998	6	0.778151
2	27	50	3160	1999	12	1.07918
2	27	50	3160	2000	9	0.954243
2	27	50	3160	2001	4	0.60206
2	27	50	3160	2002	4	0.60206
2	27	50	3160	2003	2	0.30103
2	27	50	3160	2004	2	0.30103
2	33	10	3160	1980	6	0.778151
2	33	10	3160	1981	8	0.90309
2	33	10	3160	1982	5	0.69897
2	33	10	3160	1983	7	0.845098
2	33	10	3160	1984	5	0.69897
2	33	10	3160	1985	3	0.477121
2	33	10	3160	1986	7	0.845098
2	33	10	3160	1987	6	0.778151
2	33	10	3160	1988	6	0.778151
2	33	10	3160	1989	5	0.69897
2	33	10	3160	1990	3	0.477121
2	33	10	3160	1991	7	0.845098
2	33	10	3160	1992	1	0
2	33	10	3160	1993	8	0.90309
2	33	10	3160	1994	21	1.32222
2	33	10	3160	1995	20	1.30103
2	33	10	3160	1996	11	1.04139
2	33	10	3160	1997	14	1.14613
2	33	10	3160	1998	10	1
2	33	10	3160	1999	16	1.20412
2	33	10	3160	2000	5	0.69897
2	33	10	3160	2001	7	0.845098
2	33	10	3160	2002	8	0.90309
2	33	10	3160	2003	7	0.845098
2	33	10	3160	2004	11	1.04139
2	33	20	3160	1980	24	1.38021
2	33	20	3160	1981	34	1.53148
2	33	20	3160	1982	16	1.20412
2	33	20	3160	1983	21	1.32222
2	33	20	3160	1984	23	1.36173
2	33	20	3160	1985	22	1.34242
2	33	20	3160	1986	8	0.90309
2	33	20	3160	1987	9	0.954243
2	33	20	3160	1988	8	0.90309
2	33	20	3160	1989	13	1.11394
2	33	20	3160	1990	3	0.477121
2	33	20	3160	1991	9	0.954243
2	33	20	3160	1992	10	1
2	33	20	3160	1993	16	1.20412
2	33	20	3160	1994	34	1.53148
2	33	20	3160	1995	9	0.954243
2	33	20	3160	1996	14	1.14613
2	33	20	3160	1997	12	1.07918
2	33	20	3160	1998	13	1.11394
2	33	20	3160	1999	24	1.38021
2	33	20	3160	2000	10	1
2	33	20	3160	2001	8	0.90309
2	33	20	3160	2002	18	1.25527
2	33	20	3160	2003	12	1.07918
2	33	20	3160	2004	14	1.14613
2	33	30	3160	1980	3	0.477121
2	33	30	3160	1981	8	0.90309
2	33	30	3160	1982	6	0.778151
2	33	30	3160	1983	9	0.954243
2	33	30	3160	1984	10	1
2	33	30	3160	1985	12	1.07918
2	33	30	3160	1986	4	0.60206
2	33	30	3160	1987	5	0.69897
2	33	30	3160	1988	5	0.69897
2	33	30	3160	1989	7	0.845098
2	33	30	3160	1990	2	0.30103
2	33	30	3160	1991	12	1.07918
2	33	30	3160	1992	7	0.845098
2	33	30	3160	1993	13	1.11394
2	33	30	3160	1994	5	0.69897
2	33	30	3160	1995	2	0.30103
2	33	30	3160	1996	3	0.477121
2	33	30	3160	1997	16	1.20412
2	33	30	3160	1998	21	1.32222
2	33	30	3160	1999	25	1.39794
2	33	30	3160	2000	3	0.477121
2	33	30	3160	2001	5	0.69897
2	33	30	3160	2002	4	0.60206
2	33	30	3160	2003	5	0.69897
2	33	30	3160	2004	8	0.90309
2	34	10	3160	1980	22	1.34242
2	34	10	3160	1981	16	1.20412
2	34	10	3160	1982	20	1.30103
2	34	10	3160	1983	25	1.39794
2	34	10	3160	1984	19	1.27875
2	34	10	3160	1985	21	1.32222
2	34	10	3160	1986	13	1.11394
2	34	10	3160	1987	13	1.11394
2	34	10	3160	1988	12	1.07918
2	34	10	3160	1989	9	0.954243
2	34	10	3160	1990	11	1.04139
2	34	10	3160	1991	10	1
2	34	10	3160	1992	10	1
2	34	10	3160	1993	10	1
2	34	10	3160	1994	6	0.778151
2	34	10	3160	1995	9	0.954243
2	34	10	3160	1996	6	0.778151
2	34	10	3160	1997	9	0.954243
2	34	10	3160	1998	22	1.34242
2	34	10	3160	1999	5	0.69897
2	34	10	3160	2000	5	0.69897
2	34	10	3160	2001	6	0.778151
2	34	10	3160	2002	6	0.778151
2	34	10	3160	2003	3	0.477121
2	34	10	3160	2004	5	0.69897
2	34	20	3160	1980	4	0.60206
2	34	20	3160	1981	19	1.27875
2	34	20	3160	1982	13	1.11394
2	34	20	3160	1983	16	1.20412
2	34	20	3160	1984	16	1.20412
2	34	20	3160	1985	24	1.38021
2	34	20	3160	1986	22	1.34242
2	34	20	3160	1987	4	0.60206
2	34	20	3160	1988	16	1.20412
2	34	20	3160	1989	29	1.4624
2	34	20	3160	1990	29	1.4624
2	34	20	3160	1991	11	1.04139
2	34	20	3160	1992	15	1.17609
2	34	20	3160	1993	20	1.30103
2	34	20	3160	1994	15	1.17609
2	34	20	3160	1995	21	1.32222
2	34	20	3160	1996	8	0.90309
2	34	20	3160	1997	16	1.20412
2	34	20	3160	1998	7	0.845098
2	34	20	3160	1999	7	0.845098
2	34	20	3160	2000	6	0.778151
2	34	20	3160	2001	3	0.477121
2	34	20	3160	2002	4	0.60206
2	34	20	3160	2003	5	0.69897
2	34	20	3160	2004	4	0.60206
2	39	10	3160	1980	12	1.07918
2	39	10	3160	1981	14	1.14613
2	39	10	3160	1982	11	1.04139
2	39	10	3160	1983	15	1.17609
2	39	10	3160	1984	7	0.845098
2	39	10	3160	1985	7	0.845098
2	39	10	3160	1986	8	0.90309
2	39	10	3160	1987	6	0.778151
2	39	10	3160	1988	8	0.90309
2	39	10	3160	1989	15	1.17609
2	39	10	3160	1990	15	1.17609
2	39	10	3160	1991	6	0.778151
2	39	10	3160	1992	11	1.04139
2	39	10	3160	1993	13	1.11394
2	39	10	3160	1994	13	1.11394
2	39	10	3160	1995	7	0.845098
2	39	10	3160	1996	6	0.778151
2	39	10	3160	1997	4	0.60206
2	39	10	3160	1998	2	0.30103
2	39	10	3160	1999	7	0.845098
2	39	10	3160	2000	7	0.845098
2	39	10	3160	2001	9	0.954243
2	39	10	3160	2002	10	1
2	39	10	3160	2003	8	0.90309
2	39	10	3160	2004	4	0.60206
2	39	20	3160	1980	20	1.30103
2	39	20	3160	1981	15	1.17609
2	39	20	3160	1982	17	1.23045
2	39	20	3160	1983	14	1.14613
2	39	20	3160	1984	5	0.69897
2	39	20	3160	1985	8	0.90309
2	39	20	3160	1986	10	1
2	39	20	3160	1987	29	1.4624
2	39	20	3160	1988	10	1
2	39	20	3160	1989	5	0.69897
2	39	20	3160	1990	8	0.90309
2	39	20	3160	1991	4	0.60206
2	39	20	3160	1992	5	0.69897
2	39	20	3160	1993	6	0.778151
2	39	20	3160	1994	12	1.07918
2	39	20	3160	1995	9	0.954243
2	39	20	3160	1996	9	0.954243
2	39	20	3160	1997	4	0.60206
2	39	20	3160	1998	14	1.14613
2	39	20	3160	1999	3	0.477121
2	39	20	3160	2000	5	0.69897
2	39	20	3160	2001	4	0.60206
2	39	20	3160	2002	9	0.954243
2	39	20	3160	2003	8	0.90309
2	39	20	3160	2004	5	0.69897
2	39	30	3160	1980	33	1.51851
2	39	30	3160	1981	12	1.07918
2	39	30	3160	1982	17	1.23045
2	39	30	3160	1983	7	0.845098
2	39	30	3160	1984	8	0.90309
2	39	30	3160	1985	4	0.60206
2	39	30	3160	1986	4	0.60206
2	39	30	3160	1987	1	0
2	39	30	3160	1988	4	0.60206
2	39	30	3160	1989	3	0.477121
2	39	30	3160	1990	5	0.69897
2	39	30	3160	1991	1	0
2	39	30	3160	1992	5	0.69897
2	39	30	3160	1993	9	0.954243
2	39	30	3160	1994	13	1.11394
2	39	30	3160	1995	8	0.90309
2	39	30	3160	1996	4	0.60206
2	39	30	3160	1997	3	0.477121
2	39	30	3160	1998	7	0.845098
2	39	30	3160	1999	8	0.90309
2	39	30	3160	2000	7	0.845098
2	39	30	3160	2001	1	0
2	39	30	3160	2002	5	0.69897
2	39	30	3160	2003	3	0.477121
2	39	30	3160	2004	1	0
2	43	10	3160	1980	8	0.90309
2	43	10	3160	1981	1	0
2	43	10	3160	1982	5	0.69897
2	43	10	3160	1983	3	0.477121
2	43	10	3160	1984	5	0.69897
2	43	10	3160	1985	8	0.90309
2	43	10	3160	1986	1	0
2	43	10	3160	1987	8	0.90309
2	43	10	3160	1988	9	0.954243
2	43	10	3160	1989	4	0.60206
2	43	10	3160	1990	6	0.778151
2	43	10	3160	1991	8	0.90309
2	43	10	3160	1992	6	0.778151
2	43	10	3160	1993	5	0.69897
2	43	10	3160	1994	2	0.30103
2	43	10	3160	1995	5	0.69897
2	43	10	3160	1996	3	0.477121
2	43	10	3160	1997	2	0.30103
2	43	10	3160	1998	3	0.477121
2	43	10	3160	1999	3	0.477121
2	43	10	3160	2000	6	0.778151
2	43	10	3160	2001	2	0.30103
2	43	10	3160	2002	7	0.845098
2	43	10	3160	2003	4	0.60206
2	43	10	3160	2004	2	0.30103
2	48	10	3160	1980	8	0.90309
2	48	10	3160	1981	10	1
2	48	10	3160	1982	19	1.27875
2	48	10	3160	1983	15	1.17609
2	48	10	3160	1984	18	1.25527
2	48	10	3160	1985	10	1
2	48	10	3160	1986	5	0.69897
2	48	10	3160	1987	6	0.778151
2	48	10	3160	1988	7	0.845098
2	48	10	3160	1989	11	1.04139
2	48	10	3160	1990	12	1.07918
2	48	10	3160	1991	5	0.69897
2	48	10	3160	1992	14	1.14613
2	48	10	3160	1993	18	1.25527
2	48	10	3160	1994	11	1.04139
2	48	10	3160	1995	11	1.04139
2	48	10	3160	1996	5	0.69897
2	48	10	3160	1997	12	1.07918
2	48	10	3160	1998	9	0.954243
2	48	10	3160	1999	6	0.778151
2	48	10	3160	2000	7	0.845098
2	48	10	3160	2001	11	1.04139
2	48	10	3160	2002	2	0.30103
2	48	10	3160	2003	9	0.954243
2	48	10	3160	2004	5	0.69897
2	48	20	3160	1980	30	1.47712
2	48	20	3160	1981	23	1.36173
2	48	20	3160	1982	24	1.38021
2	48	20	3160	1983	56	1.74819
2	48	20	3160	1984	31	1.49136
2	48	20	3160	1985	18	1.25527
2	48	20	3160	1986	37	1.5682
2	48	20	3160	1987	29	1.4624
2	48	20	3160	1988	18	1.25527
2	48	20	3160	1989	21	1.32222
2	48	20	3160	1990	28	1.44716
2	48	20	3160	1991	18	1.25527
2	48	20	3160	1992	13	1.11394
2	48	20	3160	1993	16	1.20412
2	48	20	3160	1994	17	1.23045
2	48	20	3160	1995	16	1.20412
2	48	20	3160	1996	10	1
2	48	20	3160	1997	27	1.43136
2	48	20	3160	1998	11	1.04139
2	48	20	3160	1999	17	1.23045
2	48	20	3160	2000	19	1.27875
2	48	20	3160	2001	7	0.845098
2	48	20	3160	2002	8	0.90309
2	48	20	3160	2003	11	1.04139
2	48	20	3160	2004	8	0.90309
2	48	30	3160	1980	19	1.27875
2	48	30	3160	1981	12	1.07918
2	48	30	3160	1982	8	0.90309
2	48	30	3160	1983	7	0.845098
2	48	30	3160	1984	19	1.27875
2	48	30	3160	1985	8	0.90309
2	48	30	3160	1986	9	0.954243
2	48	30	3160	1987	8	0.90309
2	48	30	3160	1988	3	0.477121
2	48	30	3160	1989	10	1
2	48	30	3160	1990	10	1
2	48	30	3160	1991	6	0.778151
2	48	30	3160	1992	12	1.07918
2	48	30	3160	1993	8	0.90309
2	48	30	3160	1994	3	0.477121
2	48	30	3160	1995	6	0.778151
2	48	30	3160	1996	4	0.60206
2	48	30	3160	1997	11	1.04139
2	48	30	3160	1998	5	0.69897
2	48	30	3160	1999	3	0.477121
2	48	30	3160	2000	3	0.477121
2	48	30	3160	2001	6	0.778151
2	48	30	3160	2002	6	0.778151
2	48	30	3160	2003	10	1
2	48	30	3160	2004	4	0.60206
2	34	50	3250	1980	1	0
2	34	50	3250	1981	1	0
2	34	50	3250	1982	5	0.69897
2	34	50	3250	1983	4	0.60206
2	34	50	3250	1984	2	0.30103
2	34	50	3250	1985	1	0
2	34	50	3250	1986	2	0.30103
2	34	50	3250	1987	1	0
2	34	50	3250	1988	3	0.477121
2	34	50	3250	1989	4	0.60206
2	34	50	3250	1990	1	0
2	34	50	3250	1991	1	0
2	34	50	3250	1992	6	0.778151
2	34	50	3250	1993	2	0.30103
2	34	50	3250	1994	1	0
2	34	50	3250	1995	2	0.30103
2	34	50	3250	1996	8	0.90309
2	34	50	3250	1997	1	0
2	34	50	3250	1998	3	0.477121
2	34	50	3250	1999	3	0.477121
2	34	50	3250	2000	4	0.60206
2	34	50	3250	2001	2	0.30103
2	34	50	3250	2002	1	0
2	34	50	3250	2003	2	0.30103
2	34	50	3250	2004	7	0.845098
2	7	20	3870	1980	2	0.30103
2	7	20	3870	1981	8	0.90309
2	7	20	3870	1982	2	0.30103
2	7	20	3870	1983	4	0.60206
2	7	20	3870	1984	7	0.845098
2	7	20	3870	1985	5	0.69897
2	7	20	3870	1986	5	0.69897
2	7	20	3870	1987	1	0
2	7	20	3870	1988	6	0.778151
2	7	20	3870	1989	3	0.477121
2	7	20	3870	1990	2	0.30103
2	7	20	3870	1991	2	0.30103
2	7	20	3870	1992	8	0.90309
2	7	20	3870	1993	5	0.69897
2	7	20	3870	1994	8	0.90309
2	7	20	3870	1995	2	0.30103
2	7	20	3870	1996	4	0.60206
2	7	20	3870	1997	1	0
2	7	20	3870	1998	5	0.69897
2	7	20	3870	1999	1	0
2	7	20	3870	2000	2	0.30103
2	7	20	3870	2001	4	0.60206
2	7	20	3870	2002	2	0.30103
2	7	20	3870	2003	4	0.60206
2	7	20	3870	2004	3	0.477121
2	7	30	3870	1980	4	0.60206
2	7	30	3870	1981	6	0.778151
2	7	30	3870	1982	1	0
2	7	30	3870	1983	2	0.30103
2	7	30	3870	1984	5	0.69897
2	7	30	3870	1985	5	0.69897
2	7	30	3870	1986	1	0
2	7	30	3870	1987	2	0.30103
2	7	30	3870	1988	3	0.477121
2	7	30	3870	1989	4	0.60206
2	7	30	3870	1990	5	0.69897
2	7	30	3870	1991	3	0.477121
2	7	30	3870	1992	2	0.30103
2	7	30	3870	1993	2	0.30103
2	7	30	3870	1994	5	0.69897
2	7	30	3870	1995	1	0
2	7	30	3870	1996	2	0.30103
2	7	30	3870	1997	1	0
2	7	30	3870	1998	4	0.60206
2	7	30	3870	1999	1	0
2	7	30	3870	2000	2	0.30103
2	7	30	3870	2001	5	0.69897
2	7	30	3870	2002	2	0.30103
2	7	30	3870	2003	2	0.30103
2	7	30	3870	2004	1	0
2	14	30	4090	1980	1	0
2	14	30	4090	1981	2	0.30103
2	14	30	4090	1982	1	0
2	14	30	4090	1983	3	0.477121
2	14	30	4090	1984	1	0
2	14	30	4090	1985	4	0.60206
2	14	30	4090	1986	2	0.30103
2	14	30	4090	1987	4	0.60206
2	14	30	4090	1988	4	0.60206
2	14	30	4090	1989	3	0.477121
2	14	30	4090	1990	5	0.69897
2	14	30	4090	1991	3	0.477121
2	14	30	4090	1992	3	0.477121
2	14	30	4090	1993	3	0.477121
2	14	30	4090	1994	7	0.845098
2	14	30	4090	1995	6	0.778151
2	14	30	4090	1996	6	0.778151
2	14	30	4090	1997	7	0.845098
2	14	30	4090	1998	4	0.60206
2	14	30	4090	1999	7	0.845098
2	14	30	4090	2000	3	0.477121
2	14	30	4090	2001	4	0.60206
2	14	30	4090	2002	2	0.30103
2	14	30	4090	2003	7	0.845098
2	14	30	4090	2004	4	0.60206
2	23	20	4090	1980	2	0.30103
2	23	20	4090	1981	6	0.778151
2	23	20	4090	1982	3	0.477121
2	23	20	4090	1983	5	0.69897
2	23	20	4090	1984	2	0.30103
2	23	20	4090	1985	4	0.60206
2	23	20	4090	1986	3	0.477121
2	23	20	4090	1987	4	0.60206
2	23	20	4090	1988	2	0.30103
2	23	20	4090	1989	5	0.69897
2	23	20	4090	1990	3	0.477121
2	23	20	4090	1991	4	0.60206
2	23	20	4090	1992	4	0.60206
2	23	20	4090	1993	5	0.69897
2	23	20	4090	1994	3	0.477121
2	23	20	4090	1995	4	0.60206
2	23	20	4090	1996	2	0.30103
2	23	20	4090	1997	1	0
2	23	20	4090	1998	2	0.30103
2	23	20	4090	1999	2	0.30103
2	23	20	4090	2000	4	0.60206
2	23	20	4090	2001	3	0.477121
2	23	20	4090	2002	3	0.477121
2	23	20	4090	2003	4	0.60206
2	23	20	4090	2004	5	0.69897
2	27	20	4090	1980	12	1.07918
2	27	20	4090	1981	6	0.778151
2	27	20	4090	1982	3	0.477121
2	27	20	4090	1983	3	0.477121
2	27	20	4090	1984	4	0.60206
2	27	20	4090	1985	3	0.477121
2	27	20	4090	1986	3	0.477121
2	27	20	4090	1987	8	0.90309
2	27	20	4090	1988	2	0.30103
2	27	20	4090	1989	2	0.30103
2	27	20	4090	1990	6	0.778151
2	27	20	4090	1991	2	0.30103
2	27	20	4090	1992	2	0.30103
2	27	20	4090	1993	1	0
2	27	20	4090	1994	6	0.778151
2	27	20	4090	1995	2	0.30103
2	27	20	4090	1996	3	0.477121
2	27	20	4090	1997	3	0.477121
2	27	20	4090	1998	5	0.69897
2	27	20	4090	1999	6	0.778151
2	27	20	4090	2000	6	0.778151
2	27	20	4090	2001	3	0.477121
2	27	20	4090	2002	5	0.69897
2	27	20	4090	2003	10	1
2	27	20	4090	2004	6	0.778151
2	33	10	4090	1980	2	0.30103
2	33	10	4090	1981	3	0.477121
2	33	10	4090	1982	1	0
2	33	10	4090	1983	3	0.477121
2	33	10	4090	1984	3	0.477121
2	33	10	4090	1985	4	0.60206
2	33	10	4090	1986	3	0.477121
2	33	10	4090	1987	3	0.477121
2	33	10	4090	1988	2	0.30103
2	33	10	4090	1989	3	0.477121
2	33	10	4090	1990	5	0.69897
2	33	10	4090	1991	5	0.69897
2	33	10	4090	1992	3	0.477121
2	33	10	4090	1993	6	0.778151
2	33	10	4090	1994	5	0.69897
2	33	10	4090	1995	2	0.30103
2	33	10	4090	1996	2	0.30103
2	33	10	4090	1997	2	0.30103
2	33	10	4090	1998	3	0.477121
2	33	10	4090	1999	4	0.60206
2	33	10	4090	2000	3	0.477121
2	33	10	4090	2001	1	0
2	33	10	4090	2002	6	0.778151
2	33	10	4090	2003	3	0.477121
2	33	10	4090	2004	2	0.30103
2	33	40	4090	1980	1	0
2	33	40	4090	1981	4	0.60206
2	33	40	4090	1982	4	0.60206
2	33	40	4090	1983	7	0.845098
2	33	40	4090	1984	1	0
2	33	40	4090	1985	2	0.30103
2	33	40	4090	1986	1	0
2	33	40	4090	1987	1	0
2	33	40	4090	1988	3	0.477121
2	33	40	4090	1989	3	0.477121
2	33	40	4090	1990	3	0.477121
2	33	40	4090	1991	2	0.30103
2	33	40	4090	1992	1	0
2	33	40	4090	1993	2	0.30103
2	33	40	4090	1994	5	0.69897
2	33	40	4090	1995	1	0
2	33	40	4090	1996	3	0.477121
2	33	40	4090	1997	5	0.69897
2	33	40	4090	1998	2	0.30103
2	33	40	4090	1999	5	0.69897
2	33	40	4090	2000	4	0.60206
2	33	40	4090	2001	6	0.778151
2	33	40	4090	2002	3	0.477121
2	33	40	4090	2003	13	1.11394
2	33	40	4090	2004	10	1
2	34	40	4090	1980	5	0.69897
2	34	40	4090	1981	2	0.30103
2	34	40	4090	1982	3	0.477121
2	34	40	4090	1983	2	0.30103
2	34	40	4090	1984	6	0.778151
2	34	40	4090	1985	7	0.845098
2	34	40	4090	1986	4	0.60206
2	34	40	4090	1987	3	0.477121
2	34	40	4090	1988	5	0.69897
2	34	40	4090	1989	6	0.778151
2	34	40	4090	1990	5	0.69897
2	34	40	4090	1991	5	0.69897
2	34	40	4090	1992	6	0.778151
2	34	40	4090	1993	3	0.477121
2	34	40	4090	1994	5	0.69897
2	34	40	4090	1995	8	0.90309
2	34	40	4090	1996	4	0.60206
2	34	40	4090	1997	7	0.845098
2	34	40	4090	1998	5	0.69897
2	34	40	4090	1999	1	0
2	34	40	4090	2000	5	0.69897
2	34	40	4090	2001	4	0.60206
2	34	40	4090	2002	3	0.477121
2	34	40	4090	2003	3	0.477121
2	34	40	4090	2004	4	0.60206
2	48	20	4090	1980	6	0.778151
2	48	20	4090	1981	4	0.60206
2	48	20	4090	1982	7	0.845098
2	48	20	4090	1983	6	0.778151
2	48	20	4090	1984	6	0.778151
2	48	20	4090	1985	7	0.845098
2	48	20	4090	1986	4	0.60206
2	48	20	4090	1987	4	0.60206
2	48	20	4090	1988	3	0.477121
2	48	20	4090	1989	2	0.30103
2	48	20	4090	1990	4	0.60206
2	48	20	4090	1991	2	0.30103
2	48	20	4090	1992	1	0
2	48	20	4090	1993	5	0.69897
2	48	20	4090	1994	3	0.477121
2	48	20	4090	1995	2	0.30103
2	48	20	4090	1996	2	0.30103
2	48	20	4090	1997	3	0.477121
2	48	20	4090	1998	2	0.30103
2	48	20	4090	1999	4	0.60206
2	48	20	4090	2000	5	0.69897
2	48	20	4090	2001	2	0.30103
2	48	20	4090	2002	1	0
2	48	20	4090	2003	5	0.69897
2	48	20	4090	2004	3	0.477121
2	48	30	4090	1980	6	0.778151
2	48	30	4090	1981	5	0.69897
2	48	30	4090	1982	5	0.69897
2	48	30	4090	1983	7	0.845098
2	48	30	4090	1984	3	0.477121
2	48	30	4090	1985	6	0.778151
2	48	30	4090	1986	6	0.778151
2	48	30	4090	1987	2	0.30103
2	48	30	4090	1988	5	0.69897
2	48	30	4090	1989	4	0.60206
2	48	30	4090	1990	4	0.60206
2	48	30	4090	1991	5	0.69897
2	48	30	4090	1992	6	0.778151
2	48	30	4090	1993	5	0.69897
2	48	30	4090	1994	5	0.69897
2	48	30	4090	1995	5	0.69897
2	48	30	4090	1996	3	0.477121
2	48	30	4090	1997	4	0.60206
2	48	30	4090	1998	3	0.477121
2	48	30	4090	1999	7	0.845098
2	48	30	4090	2000	3	0.477121
2	48	30	4090	2001	6	0.778151
2	48	30	4090	2002	7	0.845098
2	48	30	4090	2003	3	0.477121
2	48	30	4090	2004	3	0.477121
2	14	10	4160	1980	4	0.60206
2	14	10	4160	1981	5	0.69897
2	14	10	4160	1982	3	0.477121
2	14	10	4160	1983	10	1
2	14	10	4160	1984	8	0.90309
2	14	10	4160	1985	2	0.30103
2	14	10	4160	1986	4	0.60206
2	14	10	4160	1987	5	0.69897
2	14	10	4160	1988	2	0.30103
2	14	10	4160	1989	2	0.30103
2	14	10	4160	1990	5	0.69897
2	14	10	4160	1991	1	0
2	14	10	4160	1992	5	0.69897
2	14	10	4160	1993	1	0
2	14	10	4160	1994	4	0.60206
2	14	10	4160	1995	2	0.30103
2	14	10	4160	1996	6	0.778151
2	14	10	4160	1997	4	0.60206
2	14	10	4160	1998	3	0.477121
2	14	10	4160	1999	1	0
2	14	10	4160	2000	1	0
2	14	10	4160	2001	3	0.477121
2	14	10	4160	2002	1	0
2	14	10	4160	2003	2	0.30103
2	14	10	4160	2004	4	0.60206
2	19	10	4160	1980	5	0.69897
2	19	10	4160	1981	3	0.477121
2	19	10	4160	1982	1	0
2	19	10	4160	1983	2	0.30103
2	19	10	4160	1984	2	0.30103
2	19	10	4160	1985	5	0.69897
2	19	10	4160	1986	4	0.60206
2	19	10	4160	1987	3	0.477121
2	19	10	4160	1988	3	0.477121
2	19	10	4160	1989	3	0.477121
2	19	10	4160	1990	3	0.477121
2	19	10	4160	1991	2	0.30103
2	19	10	4160	1992	1	0
2	19	10	4160	1993	4	0.60206
2	19	10	4160	1994	4	0.60206
2	19	10	4160	1995	2	0.30103
2	19	10	4160	1996	1	0
2	19	10	4160	1997	2	0.30103
2	19	10	4160	1998	2	0.30103
2	19	10	4160	1999	2	0.30103
2	19	10	4160	2000	2	0.30103
2	19	10	4160	2001	1	0
2	19	10	4160	2002	4	0.60206
2	19	10	4160	2003	3	0.477121
2	19	10	4160	2004	4	0.60206
2	14	50	4230	1980	15	1.17609
2	14	50	4230	1981	15	1.17609
2	14	50	4230	1982	28	1.44716
2	14	50	4230	1983	29	1.4624
2	14	50	4230	1984	23	1.36173
2	14	50	4230	1985	16	1.20412
2	14	50	4230	1986	15	1.17609
2	14	50	4230	1987	21	1.32222
2	14	50	4230	1988	6	0.778151
2	14	50	4230	1989	12	1.07918
2	14	50	4230	1990	10	1
2	14	50	4230	1991	25	1.39794
2	14	50	4230	1992	13	1.11394
2	14	50	4230	1993	6	0.778151
2	14	50	4230	1994	18	1.25527
2	14	50	4230	1995	7	0.845098
2	14	50	4230	1996	22	1.34242
2	14	50	4230	1997	14	1.14613
2	14	50	4230	1998	9	0.954243
2	14	50	4230	1999	11	1.04139
2	14	50	4230	2000	11	1.04139
2	14	50	4230	2001	10	1
2	14	50	4230	2002	5	0.69897
2	14	50	4230	2003	6	0.778151
2	14	50	4230	2004	10	1
2	20	10	4230	1980	6	0.778151
2	20	10	4230	1981	2	0.30103
2	20	10	4230	1982	7	0.845098
2	20	10	4230	1983	10	1
2	20	10	4230	1984	8	0.90309
2	20	10	4230	1985	6	0.778151
2	20	10	4230	1986	10	1
2	20	10	4230	1987	4	0.60206
2	20	10	4230	1988	7	0.845098
2	20	10	4230	1989	8	0.90309
2	20	10	4230	1990	6	0.778151
2	20	10	4230	1991	6	0.778151
2	20	10	4230	1992	4	0.60206
2	20	10	4230	1993	7	0.845098
2	20	10	4230	1994	6	0.778151
2	20	10	4230	1995	3	0.477121
2	20	10	4230	1996	6	0.778151
2	20	10	4230	1997	2	0.30103
2	20	10	4230	1998	4	0.60206
2	20	10	4230	1999	8	0.90309
2	20	10	4230	2000	8	0.90309
2	20	10	4230	2001	9	0.954243
2	20	10	4230	2002	6	0.778151
2	20	10	4230	2003	9	0.954243
2	20	10	4230	2004	4	0.60206
2	22	30	4230	1980	3	0.477121
2	22	30	4230	1981	6	0.778151
2	22	30	4230	1982	3	0.477121
2	22	30	4230	1983	3	0.477121
2	22	30	4230	1984	4	0.60206
2	22	30	4230	1985	5	0.69897
2	22	30	4230	1986	1	0
2	22	30	4230	1987	2	0.30103
2	22	30	4230	1988	7	0.845098
2	22	30	4230	1989	8	0.90309
2	22	30	4230	1990	2	0.30103
2	22	30	4230	1991	11	1.04139
2	22	30	4230	1992	2	0.30103
2	22	30	4230	1993	8	0.90309
2	22	30	4230	1994	5	0.69897
2	22	30	4230	1995	4	0.60206
2	22	30	4230	1996	2	0.30103
2	22	30	4230	1997	3	0.477121
2	22	30	4230	1998	13	1.11394
2	22	30	4230	1999	3	0.477121
2	22	30	4230	2000	3	0.477121
2	22	30	4230	2001	1	0
2	22	30	4230	2002	6	0.778151
2	22	30	4230	2003	6	0.778151
2	22	30	4230	2004	7	0.845098
2	20	10	4440	1980	2	0.30103
2	20	10	4440	1981	2	0.30103
2	20	10	4440	1982	3	0.477121
2	20	10	4440	1983	4	0.60206
2	20	10	4440	1984	4	0.60206
2	20	10	4440	1985	6	0.778151
2	20	10	4440	1986	5	0.69897
2	20	10	4440	1987	7	0.845098
2	20	10	4440	1988	6	0.778151
2	20	10	4440	1989	3	0.477121
2	20	10	4440	1990	6	0.778151
2	20	10	4440	1991	2	0.30103
2	20	10	4440	1992	8	0.90309
2	20	10	4440	1993	5	0.69897
2	20	10	4440	1994	5	0.69897
2	20	10	4440	1995	3	0.477121
2	20	10	4440	1996	5	0.69897
2	20	10	4440	1997	3	0.477121
2	20	10	4440	1998	5	0.69897
2	20	10	4440	1999	5	0.69897
2	20	10	4440	2000	3	0.477121
2	20	10	4440	2001	8	0.90309
2	20	10	4440	2002	3	0.477121
2	20	10	4440	2003	3	0.477121
2	20	10	4440	2004	4	0.60206
2	48	10	4440	1980	2	0.30103
2	48	10	4440	1981	4	0.60206
2	48	10	4440	1982	2	0.30103
2	48	10	4440	1983	4	0.60206
2	48	10	4440	1984	5	0.69897
2	48	10	4440	1985	5	0.69897
2	48	10	4440	1986	2	0.30103
2	48	10	4440	1987	3	0.477121
2	48	10	4440	1988	4	0.60206
2	48	10	4440	1989	1	0
2	48	10	4440	1990	4	0.60206
2	48	10	4440	1991	5	0.69897
2	48	10	4440	1992	3	0.477121
2	48	10	4440	1993	3	0.477121
2	48	10	4440	1994	2	0.30103
2	48	10	4440	1995	2	0.30103
2	48	10	4440	1996	3	0.477121
2	48	10	4440	1997	5	0.69897
2	48	10	4440	1998	5	0.69897
2	48	10	4440	1999	2	0.30103
2	48	10	4440	2000	2	0.30103
2	48	10	4440	2001	5	0.69897
2	48	10	4440	2002	4	0.60206
2	48	10	4440	2003	7	0.845098
2	48	10	4440	2004	2	0.30103
2	27	10	4520	1980	8	0.90309
2	27	10	4520	1981	7	0.845098
2	27	10	4520	1982	11	1.04139
2	27	10	4520	1983	2	0.30103
2	27	10	4520	1984	4	0.60206
2	27	10	4520	1985	2	0.30103
2	27	10	4520	1986	10	1
2	27	10	4520	1987	4	0.60206
2	27	10	4520	1988	4	0.60206
2	27	10	4520	1989	4	0.60206
2	27	10	4520	1990	5	0.69897
2	27	10	4520	1991	7	0.845098
2	27	10	4520	1992	4	0.60206
2	27	10	4520	1993	7	0.845098
2	27	10	4520	1994	2	0.30103
2	27	10	4520	1995	5	0.69897
2	27	10	4520	1996	1	0
2	27	10	4520	1997	1	0
2	27	10	4520	1998	4	0.60206
2	27	10	4520	1999	2	0.30103
2	27	10	4520	2000	1	0
2	27	10	4520	2001	2	0.30103
2	27	10	4520	2002	2	0.30103
2	27	10	4520	2003	3	0.477121
2	27	10	4520	2004	2	0.30103
2	34	50	4520	1980	3	0.477121
2	34	50	4520	1981	1	0
2	34	50	4520	1982	4	0.60206
2	34	50	4520	1983	5	0.69897
2	34	50	4520	1984	1	0
2	34	50	4520	1985	9	0.954243
2	34	50	4520	1986	2	0.30103
2	34	50	4520	1987	4	0.60206
2	34	50	4520	1988	3	0.477121
2	34	50	4520	1989	5	0.69897
2	34	50	4520	1990	5	0.69897
2	34	50	4520	1991	4	0.60206
2	34	50	4520	1992	5	0.69897
2	34	50	4520	1993	3	0.477121
2	34	50	4520	1994	5	0.69897
2	34	50	4520	1995	1	0
2	34	50	4520	1996	3	0.477121
2	34	50	4520	1997	1	0
2	34	50	4520	1998	2	0.30103
2	34	50	4520	1999	2	0.30103
2	34	50	4520	2000	2	0.30103
2	34	50	4520	2001	1	0
2	34	50	4520	2002	3	0.477121
2	34	50	4520	2003	5	0.69897
2	34	50	4520	2004	3	0.477121
2	39	20	4610	1980	10	1
2	39	20	4610	1981	5	0.69897
2	39	20	4610	1982	8	0.90309
2	39	20	4610	1983	9	0.954243
2	39	20	4610	1984	4	0.60206
2	39	20	4610	1985	5	0.69897
2	39	20	4610	1986	8	0.90309
2	39	20	4610	1987	5	0.69897
2	39	20	4610	1988	3	0.477121
2	39	20	4610	1989	2	0.30103
2	39	20	4610	1990	6	0.778151
2	39	20	4610	1991	6	0.778151
2	39	20	4610	1992	4	0.60206
2	39	20	4610	1993	6	0.778151
2	39	20	4610	1994	1	0
2	39	20	4610	1995	2	0.30103
2	39	20	4610	1996	3	0.477121
2	39	20	4610	1997	1	0
2	39	20	4610	1998	3	0.477121
2	39	20	4610	1999	2	0.30103
2	39	20	4610	2000	1	0
2	39	20	4610	2001	2	0.30103
2	39	20	4610	2002	3	0.477121
2	39	20	4610	2003	1	0
2	39	20	4610	2004	1	0
2	14	20	4770	1980	19	1.27875
2	14	20	4770	1981	10	1
2	14	20	4770	1982	11	1.04139
2	14	20	4770	1983	4	0.60206
2	14	20	4770	1984	8	0.90309
2	14	20	4770	1985	6	0.778151
2	14	20	4770	1986	12	1.07918
2	14	20	4770	1987	3	0.477121
2	14	20	4770	1988	5	0.69897
2	14	20	4770	1989	2	0.30103
2	14	20	4770	1990	12	1.07918
2	14	20	4770	1991	8	0.90309
2	14	20	4770	1992	3	0.477121
2	14	20	4770	1993	4	0.60206
2	14	20	4770	1994	7	0.845098
2	14	20	4770	1995	7	0.845098
2	14	20	4770	1996	3	0.477121
2	14	20	4770	1997	6	0.778151
2	14	20	4770	1998	6	0.778151
2	14	20	4770	1999	2	0.30103
2	14	20	4770	2000	5	0.69897
2	14	20	4770	2001	7	0.845098
2	14	20	4770	2002	4	0.60206
2	14	20	4770	2003	4	0.60206
2	14	20	4770	2004	6	0.778151
2	14	30	4770	1980	10	1
2	14	30	4770	1981	4	0.60206
2	14	30	4770	1982	3	0.477121
2	14	30	4770	1983	6	0.778151
2	14	30	4770	1984	8	0.90309
2	14	30	4770	1985	8	0.90309
2	14	30	4770	1986	4	0.60206
2	14	30	4770	1987	3	0.477121
2	14	30	4770	1988	4	0.60206
2	14	30	4770	1989	4	0.60206
2	14	30	4770	1990	12	1.07918
2	14	30	4770	1991	14	1.14613
2	14	30	4770	1992	2	0.30103
2	14	30	4770	1993	5	0.69897
2	14	30	4770	1994	5	0.69897
2	14	30	4770	1995	2	0.30103
2	14	30	4770	1996	1	0
2	14	30	4770	1997	8	0.90309
2	14	30	4770	1998	2	0.30103
2	14	30	4770	1999	4	0.60206
2	14	30	4770	2000	6	0.778151
2	14	30	4770	2001	5	0.69897
2	14	30	4770	2002	4	0.60206
2	14	30	4770	2003	3	0.477121
2	14	30	4770	2004	6	0.778151
2	14	40	4770	1980	22	1.34242
2	14	40	4770	1981	17	1.23045
2	14	40	4770	1982	7	0.845098
2	14	40	4770	1983	10	1
2	14	40	4770	1984	4	0.60206
2	14	40	4770	1985	8	0.90309
2	14	40	4770	1986	18	1.25527
2	14	40	4770	1987	8	0.90309
2	14	40	4770	1988	11	1.04139
2	14	40	4770	1989	16	1.20412
2	14	40	4770	1990	12	1.07918
2	14	40	4770	1991	8	0.90309
2	14	40	4770	1992	4	0.60206
2	14	40	4770	1993	8	0.90309
2	14	40	4770	1994	7	0.845098
2	14	40	4770	1995	2	0.30103
2	14	40	4770	1996	5	0.69897
2	14	40	4770	1997	8	0.90309
2	14	40	4770	1998	3	0.477121
2	14	40	4770	1999	4	0.60206
2	14	40	4770	2000	6	0.778151
2	14	40	4770	2001	4	0.60206
2	14	40	4770	2002	6	0.778151
2	14	40	4770	2003	3	0.477121
2	14	40	4770	2004	5	0.69897
2	14	50	4770	1980	6	0.778151
2	14	50	4770	1981	14	1.14613
2	14	50	4770	1982	17	1.23045
2	14	50	4770	1983	7	0.845098
2	14	50	4770	1984	18	1.25527
2	14	50	4770	1985	10	1
2	14	50	4770	1986	7	0.845098
2	14	50	4770	1987	8	0.90309
2	14	50	4770	1988	7	0.845098
2	14	50	4770	1989	4	0.60206
2	14	50	4770	1990	5	0.69897
2	14	50	4770	1991	8	0.90309
2	14	50	4770	1992	2	0.30103
2	14	50	4770	1993	8	0.90309
2	14	50	4770	1994	9	0.954243
2	14	50	4770	1995	3	0.477121
2	14	50	4770	1996	8	0.90309
2	14	50	4770	1997	9	0.954243
2	14	50	4770	1998	15	1.17609
2	14	50	4770	1999	3	0.477121
2	14	50	4770	2000	2	0.30103
2	14	50	4770	2001	9	0.954243
2	14	50	4770	2002	6	0.778151
2	14	50	4770	2003	7	0.845098
2	14	50	4770	2004	6	0.778151
2	17	10	4770	1980	4	0.60206
2	17	10	4770	1981	3	0.477121
2	17	10	4770	1982	12	1.07918
2	17	10	4770	1983	3	0.477121
2	17	10	4770	1984	3	0.477121
2	17	10	4770	1985	4	0.60206
2	17	10	4770	1986	2	0.30103
2	17	10	4770	1987	2	0.30103
2	17	10	4770	1988	4	0.60206
2	17	10	4770	1989	8	0.90309
2	17	10	4770	1990	5	0.69897
2	17	10	4770	1991	4	0.60206
2	17	10	4770	1992	2	0.30103
2	17	10	4770	1993	8	0.90309
2	17	10	4770	1994	4	0.60206
2	17	10	4770	1995	7	0.845098
2	17	10	4770	1996	4	0.60206
2	17	10	4770	1997	7	0.845098
2	17	10	4770	1998	7	0.845098
2	17	10	4770	1999	6	0.778151
2	17	10	4770	2000	3	0.477121
2	17	10	4770	2001	2	0.30103
2	17	10	4770	2002	4	0.60206
2	17	10	4770	2003	3	0.477121
2	17	10	4770	2004	1	0
2	17	20	4770	1980	17	1.23045
2	17	20	4770	1981	10	1
2	17	20	4770	1982	5	0.69897
2	17	20	4770	1983	1	0
2	17	20	4770	1984	6	0.778151
2	17	20	4770	1985	4	0.60206
2	17	20	4770	1986	7	0.845098
2	17	20	4770	1987	4	0.60206
2	17	20	4770	1988	7	0.845098
2	17	20	4770	1989	7	0.845098
2	17	20	4770	1990	5	0.69897
2	17	20	4770	1991	5	0.69897
2	17	20	4770	1992	5	0.69897
2	17	20	4770	1993	8	0.90309
2	17	20	4770	1994	7	0.845098
2	17	20	4770	1995	2	0.30103
2	17	20	4770	1996	7	0.845098
2	17	20	4770	1997	11	1.04139
2	17	20	4770	1998	5	0.69897
2	17	20	4770	1999	5	0.69897
2	17	20	4770	2000	4	0.60206
2	17	20	4770	2001	5	0.69897
2	17	20	4770	2002	1	0
2	17	20	4770	2003	3	0.477121
2	17	20	4770	2004	3	0.477121
2	17	40	4770	1980	12	1.07918
2	17	40	4770	1981	4	0.60206
2	17	40	4770	1982	5	0.69897
2	17	40	4770	1983	3	0.477121
2	17	40	4770	1984	8	0.90309
2	17	40	4770	1985	1	0
2	17	40	4770	1986	3	0.477121
2	17	40	4770	1987	3	0.477121
2	17	40	4770	1988	4	0.60206
2	17	40	4770	1989	2	0.30103
2	17	40	4770	1990	3	0.477121
2	17	40	4770	1991	11	1.04139
2	17	40	4770	1992	4	0.60206
2	17	40	4770	1993	6	0.778151
2	17	40	4770	1994	11	1.04139
2	17	40	4770	1995	5	0.69897
2	17	40	4770	1996	23	1.36173
2	17	40	4770	1997	5	0.69897
2	17	40	4770	1998	7	0.845098
2	17	40	4770	1999	13	1.11394
2	17	40	4770	2000	1	0
2	17	40	4770	2001	6	0.778151
2	17	40	4770	2002	2	0.30103
2	17	40	4770	2003	7	0.845098
2	17	40	4770	2004	7	0.845098
2	19	20	4770	1980	2	0.30103
2	19	20	4770	1981	10	1
2	19	20	4770	1982	6	0.778151
2	19	20	4770	1983	5	0.69897
2	19	20	4770	1984	1	0
2	19	20	4770	1985	6	0.778151
2	19	20	4770	1986	8	0.90309
2	19	20	4770	1987	10	1
2	19	20	4770	1988	2	0.30103
2	19	20	4770	1989	5	0.69897
2	19	20	4770	1990	7	0.845098
2	19	20	4770	1991	5	0.69897
2	19	20	4770	1992	7	0.845098
2	19	20	4770	1993	4	0.60206
2	19	20	4770	1994	3	0.477121
2	19	20	4770	1995	5	0.69897
2	19	20	4770	1996	3	0.477121
2	19	20	4770	1997	2	0.30103
2	19	20	4770	1998	6	0.778151
2	19	20	4770	1999	1	0
2	19	20	4770	2000	3	0.477121
2	19	20	4770	2001	3	0.477121
2	19	20	4770	2002	7	0.845098
2	19	20	4770	2003	3	0.477121
2	19	20	4770	2004	5	0.69897
2	19	30	4770	1980	5	0.69897
2	19	30	4770	1981	7	0.845098
2	19	30	4770	1982	12	1.07918
2	19	30	4770	1983	5	0.69897
2	19	30	4770	1984	4	0.60206
2	19	30	4770	1985	9	0.954243
2	19	30	4770	1986	1	0
2	19	30	4770	1987	8	0.90309
2	19	30	4770	1988	6	0.778151
2	19	30	4770	1989	9	0.954243
2	19	30	4770	1990	5	0.69897
2	19	30	4770	1991	4	0.60206
2	19	30	4770	1992	8	0.90309
2	19	30	4770	1993	6	0.778151
2	19	30	4770	1994	7	0.845098
2	19	30	4770	1995	2	0.30103
2	19	30	4770	1996	4	0.60206
2	19	30	4770	1997	3	0.477121
2	19	30	4770	1998	5	0.69897
2	19	30	4770	1999	4	0.60206
2	19	30	4770	2000	7	0.845098
2	19	30	4770	2001	5	0.69897
2	19	30	4770	2002	6	0.778151
2	19	30	4770	2003	2	0.30103
2	19	30	4770	2004	5	0.69897
2	20	10	4770	1980	2	0.30103
2	20	10	4770	1981	2	0.30103
2	20	10	4770	1982	5	0.69897
2	20	10	4770	1983	3	0.477121
2	20	10	4770	1984	3	0.477121
2	20	10	4770	1985	3	0.477121
2	20	10	4770	1986	4	0.60206
2	20	10	4770	1987	4	0.60206
2	20	10	4770	1988	4	0.60206
2	20	10	4770	1989	4	0.60206
2	20	10	4770	1990	7	0.845098
2	20	10	4770	1991	2	0.30103
2	20	10	4770	1992	4	0.60206
2	20	10	4770	1993	1	0
2	20	10	4770	1994	1	0
2	20	10	4770	1995	2	0.30103
2	20	10	4770	1996	4	0.60206
2	20	10	4770	1997	5	0.69897
2	20	10	4770	1998	10	1
2	20	10	4770	1999	7	0.845098
2	20	10	4770	2000	6	0.778151
2	20	10	4770	2001	6	0.778151
2	20	10	4770	2002	2	0.30103
2	20	10	4770	2003	3	0.477121
2	20	10	4770	2004	8	0.90309
2	20	40	4770	1980	4	0.60206
2	20	40	4770	1981	15	1.17609
2	20	40	4770	1982	10	1
2	20	40	4770	1983	4	0.60206
2	20	40	4770	1984	5	0.69897
2	20	40	4770	1985	11	1.04139
2	20	40	4770	1986	6	0.778151
2	20	40	4770	1987	7	0.845098
2	20	40	4770	1988	6	0.778151
2	20	40	4770	1989	2	0.30103
2	20	40	4770	1990	9	0.954243
2	20	40	4770	1991	7	0.845098
2	20	40	4770	1992	4	0.60206
2	20	40	4770	1993	11	1.04139
2	20	40	4770	1994	2	0.30103
2	20	40	4770	1995	5	0.69897
2	20	40	4770	1996	3	0.477121
2	20	40	4770	1997	7	0.845098
2	20	40	4770	1998	7	0.845098
2	20	40	4770	1999	10	1
2	20	40	4770	2000	15	1.17609
2	20	40	4770	2001	4	0.60206
2	20	40	4770	2002	6	0.778151
2	20	40	4770	2003	7	0.845098
2	20	40	4770	2004	6	0.778151
2	20	50	4770	1980	15	1.17609
2	20	50	4770	1981	8	0.90309
2	20	50	4770	1982	4	0.60206
2	20	50	4770	1983	7	0.845098
2	20	50	4770	1984	8	0.90309
2	20	50	4770	1985	5	0.69897
2	20	50	4770	1986	8	0.90309
2	20	50	4770	1987	5	0.69897
2	20	50	4770	1988	8	0.90309
2	20	50	4770	1989	5	0.69897
2	20	50	4770	1990	7	0.845098
2	20	50	4770	1991	4	0.60206
2	20	50	4770	1992	5	0.69897
2	20	50	4770	1993	10	1
2	20	50	4770	1994	2	0.30103
2	20	50	4770	1995	2	0.30103
2	20	50	4770	1996	8	0.90309
2	20	50	4770	1997	5	0.69897
2	20	50	4770	1998	13	1.11394
2	20	50	4770	1999	10	1
2	20	50	4770	2000	16	1.20412
2	20	50	4770	2001	2	0.30103
2	20	50	4770	2002	8	0.90309
2	20	50	4770	2003	10	1
2	20	50	4770	2004	8	0.90309
2	22	30	4770	1980	8	0.90309
2	22	30	4770	1981	10	1
2	22	30	4770	1982	8	0.90309
2	22	30	4770	1983	12	1.07918
2	22	30	4770	1984	8	0.90309
2	22	30	4770	1985	19	1.27875
2	22	30	4770	1986	7	0.845098
2	22	30	4770	1987	6	0.778151
2	22	30	4770	1988	4	0.60206
2	22	30	4770	1989	8	0.90309
2	22	30	4770	1990	9	0.954243
2	22	30	4770	1991	3	0.477121
2	22	30	4770	1992	4	0.60206
2	22	30	4770	1993	5	0.69897
2	22	30	4770	1994	7	0.845098
2	22	30	4770	1995	6	0.778151
2	22	30	4770	1996	9	0.954243
2	22	30	4770	1997	10	1
2	22	30	4770	1998	7	0.845098
2	22	30	4770	1999	8	0.90309
2	22	30	4770	2000	10	1
2	22	30	4770	2001	4	0.60206
2	22	30	4770	2002	12	1.07918
2	22	30	4770	2003	4	0.60206
2	22	30	4770	2004	10	1
2	22	40	4770	1980	3	0.477121
2	22	40	4770	1981	5	0.69897
2	22	40	4770	1982	6	0.778151
2	22	40	4770	1983	12	1.07918
2	22	40	4770	1984	2	0.30103
2	22	40	4770	1985	5	0.69897
2	22	40	4770	1986	11	1.04139
2	22	40	4770	1987	3	0.477121
2	22	40	4770	1988	5	0.69897
2	22	40	4770	1989	2	0.30103
2	22	40	4770	1990	5	0.69897
2	22	40	4770	1991	6	0.778151
2	22	40	4770	1992	7	0.845098
2	22	40	4770	1993	3	0.477121
2	22	40	4770	1994	4	0.60206
2	22	40	4770	1995	5	0.69897
2	22	40	4770	1996	6	0.778151
2	22	40	4770	1997	1	0
2	22	40	4770	1998	3	0.477121
2	22	40	4770	1999	3	0.477121
2	22	40	4770	2000	5	0.69897
2	22	40	4770	2001	2	0.30103
2	22	40	4770	2002	3	0.477121
2	22	40	4770	2003	4	0.60206
2	22	40	4770	2004	2	0.30103
2	27	30	4770	1980	20	1.30103
2	27	30	4770	1981	18	1.25527
2	27	30	4770	1982	15	1.17609
2	27	30	4770	1983	9	0.954243
2	27	30	4770	1984	9	0.954243
2	27	30	4770	1985	7	0.845098
2	27	30	4770	1986	9	0.954243
2	27	30	4770	1987	11	1.04139
2	27	30	4770	1988	5	0.69897
2	27	30	4770	1989	3	0.477121
2	27	30	4770	1990	2	0.30103
2	27	30	4770	1991	12	1.07918
2	27	30	4770	1992	3	0.477121
2	27	30	4770	1993	8	0.90309
2	27	30	4770	1994	5	0.69897
2	27	30	4770	1995	6	0.778151
2	27	30	4770	1996	5	0.69897
2	27	30	4770	1997	2	0.30103
2	27	30	4770	1998	12	1.07918
2	27	30	4770	1999	18	1.25527
2	27	30	4770	2000	9	0.954243
2	27	30	4770	2001	20	1.30103
2	27	30	4770	2002	11	1.04139
2	27	30	4770	2003	13	1.11394
[truncated: 184,251 more rows]

## Sheet: BSS
Plot	Species	Year	Count	LogCount	Diff
C3	8	1958	0.0325	-1.48812	0.60206
C3	8	1959	0.13	-0.886057	0.370356
C3	8	1960	0.305	-0.5157	-0.4843
C3	8	1961	0.1	-1	-0.234083
C3	8	1962	0.0583333	-1.23408	0.268845
C3	8	1963	0.108333	-0.965238	-0.716003
C3	8	1964	0.0208333	-1.68124	0.20412
C3	8	1965	0.0333333	-1.47712	-1.20412
C3	8	1966	0.00208333	-2.68124	2.07918
C3	8	1967	0.25	-0.60206	0.213075
C3	8	1968	0.408333	-0.388985	-0.169366
C3	8	1969	0.276471	-0.558351	0.17814
C3	8	1970	0.416667	-0.380211	-1.09691
C3	8	1971	0.0333333	-1.47712	0.566732
C3	8	1972	0.122917	-0.910389	-0.0149772
C3	8	1973	0.11875	-0.925366	-0.641932
C3	8	1974	0.0270833	-1.5673	0.187087
C3	8	1975	0.0416667	-1.38021	-0.0705811
C3	8	1976	0.0354167	-1.45079	-0.0263289
C3	8	1977	0.0333333	-1.47712	2.66815
C3	140	1958	15.525	1.19103	-0.849597
C3	140	1959	2.195	0.341435	-0.75037
C3	140	1960	0.39	-0.408935	-0.0218858
C3	140	1961	0.370833	-0.430821	0.385064
C3	140	1962	0.9	-0.0457575	-0.972726
C3	140	1963	0.0958333	-1.01848	1.0121
C3	140	1964	0.985417	-0.0063801	0.925458
C3	140	1965	8.3	0.919078	-0.972953
C3	140	1966	0.883333	-0.0538754	-0.186457
C3	140	1967	0.575	-0.240332	-1.44091
C3	140	1968	0.0208333	-1.68124	1.43457
C3	140	1969	0.566667	-0.246672	-1.39318
C3	140	1970	0.0229167	-1.63985	1.10783
C3	140	1971	0.29375	-0.532022	-0.769008
C3	140	1972	0.05	-1.30103	0.684247
C3	140	1973	0.241667	-0.616783	0.14773
C3	140	1974	0.339583	-0.469054	-0.735066
C3	140	1975	0.0625	-1.20412	0.48192
C3	140	1976	0.189583	-0.7222	0.0537958
C3	140	1977	0.214583	-0.668404	0.798325
C3	197	1958	1.34872	0.129921	-1.37856
C3	197	1959	0.0564103	-1.24864	1.68615
C3	197	1960	2.73846	0.437507	-1.17511
C3	197	1961	0.182979	-0.737599	0.808227
C3	197	1962	1.1766	0.0706273	-1.74273
C3	197	1963	0.0212766	-1.6721	1.52114
C3	197	1964	0.706383	-0.15096	-0.172833
C3	197	1965	0.474468	-0.323793	-0.0118451
C3	197	1966	0.461702	-0.335638	0.759058
C3	197	1967	2.65106	0.42342	-1.39655
C3	197	1968	0.106383	-0.973128	-1.22185
C3	197	1969	0.00638298	-2.19498	0.60206
C3	197	1970	0.0255319	-1.59292	-0.477121
C3	197	1971	0.00851064	-2.07004	0.916454
C3	197	1972	0.0702128	-1.15358	1.4068
C3	197	1973	1.79149	0.253214	-2.32325
C3	197	1974	0.00851064	-2.07004	0.720159
C3	197	1975	0.0446809	-1.34988	-0.280827
C3	197	1976	0.0234043	-1.63071	-0.196295
C3	197	1977	0.0148936	-1.827	1.87622
C3	205	1958	1.12	0.049218	-0.639044
C3	205	1959	0.257143	-0.589826	0.729705
C3	205	1960	1.38	0.139879	-1.05556
C3	205	1961	0.121429	-0.915679	0.754828
C3	205	1962	0.690476	-0.160851	-0.0661987
C3	205	1963	0.592857	-0.22705	0.361955
C3	205	1964	1.36429	0.134905	0.178861
C3	205	1965	2.05952	0.313767	-0.565948
C3	205	1966	0.559524	-0.252181	0.160411
C3	205	1967	0.809524	-0.0917704	-1.05436
C3	205	1968	0.0714286	-1.14613	0.425969
C3	205	1969	0.190476	-0.720159	-0.279841
C3	205	1970	0.1	-1	-0.104735
C3	205	1971	0.0785714	-1.10474	0
C3	205	1972	0.0785714	-1.10474	0.685606
C3	205	1973	0.380952	-0.419129	-0.41879
C3	205	1974	0.145238	-0.837919	-0.0777597
C3	205	1975	0.121429	-0.915679	-0.666177
C3	205	1976	0.0261905	-1.58186	0.743937
C3	205	1977	0.145238	-0.837919	1.34128
C3	230	1958	3.18684	0.503361	-0.237426
C3	230	1959	1.84474	0.265934	0.0413364
C3	230	1960	2.02895	0.307271	0.100969
C3	230	1961	2.56	0.40824	-0.0742332
C3	230	1962	2.15778	0.334007	0.0298141
C3	230	1963	2.31111	0.363821	0.0371966
C3	230	1964	2.51778	0.401017	-0.15114
C3	230	1965	1.77778	0.249877	-0.201522
C3	230	1966	1.11778	0.0483555	0.997489
C3	230	1967	11.1133	1.04584	-0.481573
C3	230	1968	3.66667	0.564271	0.0635494
C3	230	1969	4.24444	0.627821	-0.157182
C3	230	1970	2.95556	0.470639	0
C3	230	1971	2.95556	0.470639	0.28625
C3	230	1972	5.71333	0.75689	-0.126801
C3	230	1973	4.26667	0.630089	-0.771418
C3	230	1974	0.722222	-0.141329	0.576253
C3	230	1975	2.72222	0.434924	-0.488253
C3	230	1976	0.884444	-0.0533294	0.167273
C3	230	1977	1.3	0.113943	0.251545
C3	275	1958	2.32	0.365488	0.842146
C3	275	1959	16.13	1.20763	0.181532
C3	275	1960	24.5	1.38917	0.209488
C3	275	1961	39.6875	1.59865	-0.740568
C3	275	1962	7.2125	0.858086	-0.608887
C3	275	1963	1.775	0.249198	0.468715
C3	275	1964	5.22292	0.717913	-0.446846
C3	275	1965	1.86667	0.271067	0.212045
C3	275	1966	3.04167	0.483112	-0.203882
C3	275	1967	1.90208	0.27923	-0.335158
C3	275	1968	0.879167	-0.0559288	0.0948469
C3	275	1969	1.09375	0.0389181	0.223335
C3	275	1970	1.82917	0.262253	0.326718
C3	275	1971	3.88125	0.588972	-0.106753
C3	275	1972	3.03542	0.482218	-0.120097
C3	275	1973	2.30208	0.362121	0.213596
C3	275	1974	3.76458	0.575717	-0.38074
C3	275	1975	1.56667	0.194977	-0.177248
C3	275	1976	1.04167	0.0177288	0.00432137
C3	275	1977	1.05208	0.0220501	-1.62411
C3	310	1958	0.025	-1.60206	2.89818
C3	310	1959	19.775	1.29612	-0.432794
C3	310	1960	7.3	0.863323	-0.267311
C3	310	1961	3.94468	0.596012	0.216332
C3	310	1962	6.49149	0.812344	0.066153
C3	310	1963	7.55957	0.878497	-0.907143
C3	310	1964	0.93617	-0.0286452	-0.0413927
C3	310	1965	0.851064	-0.0700379	-0.989276
C3	310	1966	0.087234	-1.05931	0.932523
C3	310	1967	0.746809	-0.126791	-0.399179
C3	310	1968	0.297872	-0.52597	0.466656
C3	310	1969	0.87234	-0.059314	-0.709694
C3	310	1970	0.170213	-0.769008	0.0159881
C3	310	1971	0.176596	-0.75302	0.938857
C3	310	1972	1.53404	0.185837	-0.456535
C3	310	1973	0.53617	-0.270697	-0.0771181
C3	310	1974	0.448936	-0.347815	0.654354
C3	310	1975	2.02553	0.306539	-0.829418
C3	310	1976	0.3	-0.522879	-0.0628593
C3	310	1977	0.259574	-0.585738	-0.704297
C3	355	1958	0.0512821	-1.29003	0.550228
C3	355	1959	0.182051	-0.739806	0.583311
C3	355	1960	0.697436	-0.156496	0.185102
C3	355	1961	1.06809	0.0286059	0.475388
C3	355	1962	3.19149	0.503993	0.237376
C3	355	1963	5.51277	0.74137	0.162989
C3	355	1964	8.0234	0.904359	0.129493
C3	355	1965	10.8106	1.03385	0.0780972
C3	355	1966	12.9404	1.11195	0.332262
C3	355	1967	27.8106	1.44421	-0.0753111
C3	355	1968	23.383	1.3689	0.157659
C3	355	1969	33.617	1.52656	-0.270734
C3	355	1970	18.0229	1.25583	0.117791
C3	355	1971	23.6383	1.37362	-0.362667
C3	355	1972	10.2553	1.01095	0.0486223
C3	355	1973	11.4702	1.05957	-0.371834
C3	355	1974	4.87234	0.687738	0.295495
C3	355	1975	9.62128	0.983233	-0.762124
C3	355	1976	1.66383	0.221109	0.555654
C3	355	1977	5.98085	0.776763	-1.06707
C3	501	1958	0.5125	-0.290306	1.0086
C3	501	1959	5.2275	0.718294	0.142194
C3	501	1960	7.2525	0.860488	-0.482166
C3	501	1961	2.38958	0.378322	-0.215708
C3	501	1962	1.45417	0.162614	-0.565102
C3	501	1963	0.395833	-0.402488	0.192538
C3	501	1964	0.616667	-0.20995	0.137234
C3	501	1965	0.845833	-0.0727152	-0.547828
C3	501	1966	0.239583	-0.620543	0.756868
C3	501	1967	1.36875	0.136324	-0.0127447
C3	501	1968	1.32917	0.123579	0.327759
C3	501	1969	2.82708	0.451339	-0.151668
C3	501	1970	1.99375	0.299671	0.301937
C3	501	1971	3.99583	0.601607	-0.0503607
C3	501	1972	3.55833	0.551247	-0.00821385
C3	501	1973	3.49167	0.543033	-1.25579
C3	501	1974	0.19375	-0.712758	0.507188
C3	501	1975	0.622917	-0.20557	-0.194638
C3	501	1976	0.397917	-0.400208	0.172285
C3	501	1977	0.591667	-0.227923	0.343533
C3	535	1958	1.305	0.115611	0.518363
C3	535	1959	4.305	0.633973	0.431513
C3	535	1960	11.6275	1.06549	-0.380491
C3	535	1961	4.84167	0.684995	0.376568
C3	535	1962	11.5229	1.06156	-1.36989
C3	535	1963	0.491667	-0.308329	0.275448
C3	535	1964	0.927083	-0.0328812	0.197977
C3	535	1965	1.4625	0.165096	0.303498
C3	535	1966	2.94167	0.468593	0.0754746
C3	535	1967	3.5	0.544068	-0.590832
C3	535	1968	0.897917	-0.046764	0.0292237
C3	535	1969	0.960417	-0.0175403	0.0175403
C3	535	1970	1	0	0.504018
C3	535	1971	3.19167	0.504018	-0.0713154
C3	535	1972	2.70833	0.432702	-0.937852
C3	535	1973	0.3125	-0.50515	-0.21705
C3	535	1974	0.189583	-0.7222	0.611502
C3	535	1975	0.775	-0.110698	-1.20882
C3	535	1976	0.0479167	-1.31951	0.143422
C3	535	1977	0.0666667	-1.17609	1.09925
C3	550	1958	0.837838	-0.07684	-0.69897
C3	550	1959	0.167568	-0.77581	0.841077
C3	550	1960	1.16216	0.0652667	0.0603952
C3	550	1961	1.33556	0.125662	0.0844484
C3	550	1962	1.62222	0.21011	0.161983
C3	550	1963	2.35556	0.372093	0.120822
C3	550	1964	3.11111	0.492916	0.248324
C3	550	1965	5.51111	0.741239	0.191009
C3	550	1966	8.55556	0.932248	0.189056
C3	550	1967	13.2222	1.1213	0.162499
C3	550	1968	19.2222	1.2838	-0.119451
C3	550	1969	14.6	1.16435	0.0104497
C3	550	1970	14.9556	1.1748	0.0383314
C3	550	1971	16.3356	1.21313	-0.219845
C3	550	1972	9.84667	0.993289	-0.133284
C3	550	1973	7.24444	0.860005	-0.125828
C3	550	1974	5.42222	0.734177	0.112435
C3	550	1975	7.02444	0.846612	-0.000962807
C3	550	1976	7.00889	0.845649	-0.238075
C3	550	1977	4.05111	0.607574	-0.565196
C3	645	1958	1.1025	0.0423786	-0.421722
C3	645	1959	0.4175	-0.379344	0.977039
C3	645	1960	3.96	0.597695	-0.258161
C3	645	1961	2.18542	0.339534	0.279167
C3	645	1962	4.15625	0.618702	-0.661454
C3	645	1963	0.90625	-0.042752	0.155999
C3	645	1964	1.29792	0.113247	0.536939
C3	645	1965	4.46875	0.650186	0.211771
C3	645	1966	7.27708	0.861957	-0.270429
C3	645	1967	3.90417	0.591528	-0.646429
C3	645	1968	0.88125	-0.0549009	0.232197
C3	645	1969	1.50417	0.177296	-0.775752
C3	645	1970	0.252083	-0.598456	0.113114
C3	645	1971	0.327083	-0.485342	0.0446496
C3	645	1972	0.3625	-0.440692	0.0690809
C3	645	1973	0.425	-0.371611	-0.0377886
C3	645	1974	0.389583	-0.4094	-0.0465323
C3	645	1975	0.35	-0.455932	0.277118
C3	645	1976	0.6625	-0.178814	-0.441729
C3	645	1977	0.239583	-0.620543	0.774358
C3	685	1958	1.425	0.153815	-0.105567
C3	685	1959	1.1175	0.0482475	0.466964
C3	685	1960	3.275	0.515211	-0.143742
C3	685	1961	2.35217	0.371469	0.0521326
C3	685	1962	2.65217	0.423602	-0.490864
C3	685	1963	0.856522	-0.0672616	0.167932
C3	685	1964	1.26087	0.10067	0.0366014
C3	685	1965	1.37174	0.137272	0.119049
C3	685	1966	1.80435	0.25632	0.348328
C3	685	1967	4.02391	0.604649	-0.10544
C3	685	1968	3.15652	0.499209	0.0421534
C3	685	1969	3.47826	0.541362	-0.284519
C3	685	1970	1.80652	0.256843	0.0847203
C3	685	1971	2.19565	0.341564	0.116581
C3	685	1972	2.87174	0.458145	-0.395808
C3	685	1973	1.15435	0.0623367	-0.675876
C3	685	1974	0.243478	-0.61354	0.132626
C3	685	1975	0.330435	-0.480914	-0.690482
C3	685	1976	0.0673913	-1.1714	0.0137883
C3	685	1977	0.0695652	-1.15761	1.48701
C3	770	1958	2.135	0.329398	0.476782
C3	770	1959	6.4	0.80618	0.0932301
C3	770	1960	7.9325	0.89941	0.693761
C3	770	1961	39.1896	1.59317	-0.569061
C3	770	1962	10.5708	1.02411	0.36213
C3	770	1963	24.3354	1.38624	0.269
C3	770	1964	45.2104	1.65524	-0.826874
C3	770	1965	6.73542	0.828364	0.190492
C3	770	1966	10.4437	1.01886	-0.454585
C3	770	1967	3.66667	0.564271	-0.673804
C3	770	1968	0.777083	-0.109532	0.553121
C3	770	1969	2.77708	0.443589	0.668401
C3	770	1970	12.9417	1.11199	-0.472047
C3	770	1971	4.36458	0.639943	0.328443
C3	770	1972	9.29792	0.968386	-0.772832
C3	770	1973	1.56875	0.195554	-1.02554
C3	770	1974	0.147917	-0.829983	-1.85126
C3	770	1975	0.00208333	-2.68124	1.30103
C3	770	1976	0.0416667	-1.38021	0.961421
C3	770	1977	0.38125	-0.41879	1.91225
D1	60	1958	31.15	1.49346	-2.44231
D1	60	1959	0.1125	-0.948847	1.21953
D1	60	1960	1.865	0.270679	-1.42426
D1	60	1961	0.0702128	-1.15358	0.736759
D1	60	1962	0.382979	-0.416825	0.121304
D1	60	1963	0.506383	-0.295521	-1.2974
D1	60	1964	0.0255319	-1.59292	0.753328
D1	60	1965	0.144681	-0.839589	0.30737
D1	60	1966	0.293617	-0.532219	0.0124093
D1	60	1967	0.302128	-0.51981	0.00304769
D1	60	1968	0.304255	-0.516762	0.104735
D1	60	1969	0.387234	-0.412026	-1.78295
D1	60	1970	0.00638298	-2.19498	1.58358
D1	60	1971	0.244681	-0.6114	-0.738479
D1	60	1972	0.0446809	-1.34988	0.425969
D1	60	1973	0.119149	-0.92391	-0.405765
D1	60	1974	0.0468085	-1.32968	-0.228479
D1	60	1975	0.0276596	-1.55815	0.712131
D1	60	1976	0.142553	-0.846023	-0.503856
D1	60	1977	0.0446809	-1.34988	1.82808
D1	140	1958	3.0075	0.478206	-0.313853
D1	140	1959	1.46	0.164353	-0.406577
D1	140	1960	0.5725	-0.242225	0.358943
D1	140	1961	1.30833	0.116718	-0.291455
D1	140	1962	0.66875	-0.174736	-0.893721
D1	140	1963	0.0854167	-1.06846	0.783415
D1	140	1964	0.51875	-0.285042	0.990478
D1	140	1965	5.075	0.705436	-0.332831
D1	140	1966	2.35833	0.372605	-0.430597
D1	140	1967	0.875	-0.0579919	-0.533344
D1	140	1968	0.25625	-0.591336	0.894172
D1	140	1969	2.00833	0.302836	-1.9049
D1	140	1970	0.025	-1.60206	1.63515
D1	140	1971	1.07917	0.0330885	-0.597058
D1	140	1972	0.272917	-0.56397	-0.172789
D1	140	1973	0.183333	-0.736759	0.7863
D1	140	1974	1.12083	0.049541	-0.982594
D1	140	1975	0.116667	-0.933053	-0.104735
D1	140	1976	0.0916667	-1.03779	0.623719
D1	140	1977	0.385417	-0.41407	0.774304
D1	230	1958	2.29211	0.360235	-0.28488
D1	230	1959	1.18947	0.0753548	0.0907168
D1	230	1960	1.46579	0.166072	0.228456
D1	230	1961	2.48043	0.394528	-0.391705
D1	230	1962	1.00652	0.00282316	-0.0915497
D1	230	1963	0.815217	-0.0887266	-0.247695
D1	230	1964	0.46087	-0.336422	0.26695
D1	230	1965	0.852174	-0.0694718	0.171637
D1	230	1966	1.26522	0.102165	0.495148
D1	230	1967	3.95652	0.597314	-0.377547
D1	230	1968	1.6587	0.219767	0.316133
D1	230	1969	3.43478	0.535899	0.275559
D1	230	1970	6.47826	0.811458	-0.122034
D1	230	1971	4.8913	0.689425	0.0839801
D1	230	1972	5.93478	0.773405	-0.168756
D1	230	1973	4.02391	0.604649	-0.719632
D1	230	1974	0.767391	-0.114983	0.511789
D1	230	1975	2.49348	0.396806	-0.391178
D1	230	1976	1.01304	0.00562808	0.193745
D1	230	1977	1.58261	0.199374	-0.383132
D1	275	1958	0.655	-0.183759	1.17075
D1	275	1959	9.705	0.986996	-0.137269
D1	275	1960	7.075	0.849726	0.510859
D1	275	1961	22.9396	1.36059	-0.105665
D1	275	1962	17.9854	1.25492	-0.438403
D1	275	1963	6.55417	0.816517	0.160539
D1	275	1964	9.48542	0.977056	-0.455265
D1	275	1965	3.325	0.521792	-0.0180577
D1	275	1966	3.18958	0.503734	-0.00427599
D1	275	1967	3.15833	0.499458	-0.15951
D1	275	1968	2.1875	0.339948	-0.194467
D1	275	1969	1.39792	0.145481	-0.00194606
D1	275	1970	1.39167	0.143535	-0.124073
D1	275	1971	1.04583	0.0194625	0.296246
D1	275	1972	2.06875	0.315708	-0.806618
D1	275	1973	0.322917	-0.49091	0.269061
D1	275	1974	0.6	-0.221849	0.121532
D1	275	1975	0.79375	-0.100316	-0.428637
D1	275	1976	0.295833	-0.528953	0.184171
D1	275	1977	0.452083	-0.344782	0.882286
D1	501	1958	3.4475	0.537504	0.0524453
D1	501	1959	3.89	0.58995	0.0286214
D1	501	1960	4.155	0.618571	0.198498
D1	501	1961	6.5625	0.817069	0.0307346
D1	501	1962	7.04375	0.847804	-0.458269
D1	501	1963	2.45208	0.389535	-0.463321
D1	501	1964	0.84375	-0.0737862	-0.0276714
D1	501	1965	0.791667	-0.101458	-0.197767
D1	501	1966	0.502083	-0.299224	0.464938
D1	501	1967	1.46458	0.165714	0.012183
D1	501	1968	1.50625	0.177897	0.425743
D1	501	1969	4.01458	0.60364	-0.139996
D1	501	1970	2.90833	0.463644	-0.0585256
D1	501	1971	2.54167	0.405119	0.226077
D1	501	1972	4.27755	0.631195	-0.0116236
D1	501	1973	4.16458	0.619572	-0.832465
D1	501	1974	0.6125	-0.212894	-0.351076
D1	501	1975	0.272917	-0.56397	0.207011
D1	501	1976	0.439583	-0.356959	0.0449334
D1	501	1977	0.4875	-0.312025	-1.62998
D1	580	1958	0.0114286	-1.94201	1.32736
D1	580	1959	0.242857	-0.614649	0.146128
D1	580	1960	0.34	-0.468521	1.32571
D1	580	1961	7.19762	0.857189	0.0611411
D1	580	1962	8.28571	0.91833	0.139933
D1	580	1963	11.4357	1.05826	0.256657
D1	580	1964	20.65	1.31492	0.0303136
D1	580	1965	22.1429	1.34523	-0.0482031
D1	580	1966	19.8167	1.29703	0.108291
D1	580	1967	25.4286	1.40532	-0.0508476
D1	580	1968	22.619	1.35447	-0.327416
D1	580	1969	10.6429	1.02706	0.0115998
D1	580	1970	10.931	1.03866	-0.124088
D1	580	1971	8.21429	0.91457	-0.479773
D1	580	1972	2.72143	0.434797	-0.323246
D1	580	1973	1.29286	0.111551	-0.588672
D1	580	1974	0.333333	-0.477121	0.268845
D1	580	1975	0.619048	-0.208276	-0.235996
D1	580	1976	0.359524	-0.444272	0.698394
D1	580	1977	1.79524	0.254122	-0.243398
D1	685	1958	1.025	0.0107239	0.321715
D1	685	1959	2.15	0.332438	0.272327
D1	685	1960	4.025	0.604766	0.0474187
D1	685	1961	4.48936	0.652185	-0.0342478
D1	685	1962	4.14894	0.617937	-0.40298
D1	685	1963	1.64043	0.214957	0.155521
D1	685	1964	2.34681	0.370478	0.207844
D1	685	1965	3.78723	0.578322	0.103688
D1	685	1966	4.80851	0.682011	0.326227
D1	685	1967	10.1915	1.00824	-0.335943
D1	685	1968	4.70213	0.672294	-0.05369
D1	685	1969	4.15532	0.618604	0.0576026
D1	685	1970	4.74468	0.676207	-0.325464
D1	685	1971	2.24255	0.350743	0.159859
D1	685	1972	3.24043	0.510602	-0.15291
D1	685	1973	2.27872	0.357692	-0.483247
D1	685	1974	0.748936	-0.125555	0.0251662
D1	685	1975	0.793617	-0.100389	0.0546315
D1	685	1976	0.9	-0.0457575	-0.707262
D1	685	1977	0.176596	-0.75302	0.730157
D1	770	1958	0.948718	-0.0228629	0.590462
D1	770	1959	3.69487	0.567599	0.0288567
D1	770	1960	3.94872	0.596456	0.752635
D1	770	1961	22.3404	1.34909	-0.333976
D1	770	1962	10.3542	1.01512	0.404805
D1	770	1963	26.2979	1.41992	0.12678
D1	770	1964	35.2128	1.5467	-1.18058
D1	770	1965	2.3234	0.366125	-0.436163
D1	770	1966	0.851064	-0.0700379	0.219454
D1	770	1967	1.41064	0.149416	-1.04336
D1	770	1968	0.12766	-0.893947	0.827154
D1	770	1969	0.857447	-0.0667928	-0.0131283
D1	770	1970	0.831915	-0.0799211	-0.836302
D1	770	1971	0.121277	-0.916223	1.78383
D1	770	1972	7.37234	0.867605	-2.04834
D1	770	1973	0.0659574	-1.18074	-0.41218
D1	770	1974	0.0255319	-1.59292	0.41218
D1	770	1975	0.0659574	-1.18074	-1.49136
D1	770	1976	0.00212766	-2.6721	1.74036
D1	770	1977	0.117021	-0.931735	1.23547
D2	8	1960	2.0125	0.303736	-0.149287
D2	8	1961	1.42708	0.154449	-0.810385
D2	8	1962	0.220833	-0.655935	-1.42325
D2	8	1963	0.00833333	-2.07918	0.243038
D2	8	1964	0.0145833	-1.83614	0.646264
D2	8	1965	0.0645833	-1.18988	-1.49136
D2	8	1966	0.00208333	-2.68124	2.70501
D2	8	1967	1.05625	0.0237667	-0.276873
D2	8	1968	0.558333	-0.253106	0
D2	8	1969	0.558333	-0.253106	-0.4325
D2	8	1970	0.20625	-0.685606	-0.23976
D2	8	1971	0.11875	-0.925366	-0.433656
D2	8	1972	0.04375	-1.35902	0.376751
D2	8	1973	0.104167	-0.982271	-0.0177288
D2	8	1974	0.1	-1	-0.778151
D2	8	1975	0.0166667	-1.77815	0.821186
D2	8	1976	0.110417	-0.956965	-1.02531
D2	8	1977	0.0104167	-1.98227	0.447158
D2	8	1978	0.0291667	-1.53511	-0.845098
D2	8	1979	0.00416667	-2.38021	1.48626
D2	20	1960	0.12766	-0.893947	1.09108
D2	20	1961	1.57447	0.197134	-0.121044
D2	20	1962	1.19149	0.0760902	-0.0553411
D2	20	1963	1.04894	0.0207491	0.280281
D2	20	1964	2	0.30103	0.191522
D2	20	1965	3.10851	0.492552	0.0906223
D2	20	1966	3.82979	0.583175	-0.0618696
D2	20	1967	3.32128	0.521305	0.122567
D2	20	1968	4.40426	0.643872	0.171309
D2	20	1969	6.53404	0.815182	0.106117
D2	20	1970	8.34255	0.921299	0.115873
D2	20	1971	10.8936	1.03717	0.0900706
D2	20	1972	13.4043	1.12724	0.00391166
D2	20	1973	13.5255	1.13115	-0.0217122
D2	20	1974	12.866	1.10944	0.130203
D2	20	1975	17.3638	1.23965	0.172869
D2	20	1976	25.8532	1.41251	-0.0346192
D2	20	1977	23.8723	1.37789	0.00304715
D2	20	1978	24.0404	1.38094	0.104628
D2	20	1979	30.5894	1.48557	-0.36754
D2	60	1960	13.1229	1.11803	-3.02112
D2	60	1961	0.0125	-1.90309	1.67821
D2	60	1962	0.595833	-0.224875	-0.298004
D2	60	1963	0.3	-0.522879	-0.695964
D2	60	1964	0.0604167	-1.21884	0.218843
D2	60	1965	0.1	-1	-0.982271
D2	60	1966	0.0104167	-1.98227	1.54158
D2	60	1967	0.3625	-0.440692	-0.508155
D2	60	1968	0.1125	-0.948847	0.891888
D2	60	1969	0.877083	-0.0569591	-1.24407
D2	60	1970	0.05	-1.30103	1.03141
D2	60	1971	0.5375	-0.269622	-0.920258
D2	60	1972	0.0645833	-1.18988	1.03368
D2	60	1973	0.697917	-0.156196	-0.993566
D2	60	1974	0.0708333	-1.14976	-0.327359
D2	60	1975	0.0333333	-1.47712	0.258278
D2	60	1976	0.0604167	-1.21884	0.350515
D2	60	1977	0.135417	-0.868328	-0.666785
D2	60	1978	0.0291667	-1.53511	0.569875
D2	60	1979	0.108333	-0.965238	2.05145
D2	140	1960	12.1957	1.08621	-0.319448
D2	140	1961	5.84468	0.766761	-0.795406
D2	140	1962	0.93617	-0.0286452	-0.455932
D2	140	1963	0.32766	-0.484577	0.238991
D2	140	1964	0.568085	-0.245587	0.970385
D2	140	1965	5.30638	0.724799	-1.21792
D2	140	1966	0.321277	-0.493121	0.0411311
D2	140	1967	0.353191	-0.45199	-0.742987
D2	140	1968	0.0638298	-1.19498	1.03208
D2	140	1969	0.687234	-0.162895	-1.01784
D2	140	1970	0.0659574	-1.18074	0.946389
D2	140	1971	0.582979	-0.234347	-1.6596
D2	140	1972	0.012766	-1.89395	1.60566
D2	140	1973	0.514894	-0.288282	0.15901
D2	140	1974	0.742553	-0.129272	-1.31238
D2	140	1975	0.0361702	-1.44165	0.568892
D2	140	1976	0.134043	-0.872757	0.636822
D2	140	1977	0.580851	-0.235935	-0.0523473
D2	140	1978	0.514894	-0.288282	-0.804032
D2	140	1979	0.0808511	-1.09231	1.27252
D2	230	1960	1.51429	0.180208	-0.443243
D2	230	1961	0.545714	-0.263035	0.197533
D2	230	1962	0.86	-0.0655015	-0.0146735
D2	230	1963	0.831429	-0.0801751	-0.141674
D2	230	1964	0.6	-0.221849	0.210535
D2	230	1965	0.974286	-0.0113137	-0.231724
D2	230	1966	0.571429	-0.243038	0.959041
D2	230	1967	5.2	0.716003	0.0825487
D2	230	1968	6.28857	0.798552	-0.218768
D2	230	1969	3.8	0.579784	0.069273
D2	230	1970	4.45714	0.649057	-0.180287
D2	230	1971	2.94286	0.468769	0.1242
D2	230	1972	3.91714	0.592969	-0.0984173
D2	230	1973	3.12286	0.494552	-0.454289
D2	230	1974	1.09714	0.0402632	-0.156196
D2	230	1975	0.765714	-0.115933	0.0267101
D2	230	1976	0.814286	-0.0892232	-0.190027
D2	230	1977	0.525714	-0.27925	-0.432309
D2	230	1978	0.194286	-0.711559	-0.470781
D2	230	1979	0.0657143	-1.18234	0.163035
D2	275	1960	0.0956522	-1.01931	1.02586
D2	275	1961	1.01522	0.00655905	0.198151
D2	275	1962	1.60217	0.20471	0.367556
D2	275	1963	3.73478	0.572265	0.243832
D2	275	1964	6.54783	0.816097	-0.840366
D2	275	1965	0.945652	-0.0242686	0.330927
D2	275	1966	2.02609	0.306658	-0.36089
D2	275	1967	0.882609	-0.0542318	-1.07705
D2	275	1968	0.073913	-1.13128	1.11492
D2	275	1969	0.963043	-0.0163541	-1.06662
D2	275	1970	0.0826087	-1.08297	1.01239
D2	275	1971	0.85	-0.0705811	0.0341636
D2	275	1972	0.919565	-0.0364175	-0.312473
D2	275	1973	0.447826	-0.348891	-0.284483
D2	275	1974	0.232609	-0.633374	-0.51087
D2	275	1975	0.0717391	-1.14424	-1.21748
D2	275	1976	0.00434783	-2.36173	0.176091
D2	275	1977	0.00652174	-2.18564	0.69897
D2	275	1978	0.0326087	-1.48667	0.166331
D2	275	1979	0.0478261	-1.32034	1.67332
D2	501	1960	2.25417	0.352986	0.292518
D2	501	1961	4.42083	0.645504	-0.258931
D2	501	1962	2.43542	0.386573	0.0131725
D2	501	1963	2.51042	0.399746	-0.270755
D2	501	1964	1.34583	0.128991	-0.223645
D2	501	1965	0.804167	-0.0946539	-0.401896
D2	501	1966	0.31875	-0.49655	0.20976
D2	501	1967	0.516667	-0.28679	-0.132001
D2	501	1968	0.38125	-0.41879	0.633524
D2	501	1969	1.63958	0.214733	0.139455
D2	501	1970	2.26042	0.354189	0.195785
D2	501	1971	3.54792	0.549973	-0.244443
D2	501	1972	2.02083	0.30553	-0.156183
D2	501	1973	1.41042	0.149347	-0.834953
D2	501	1974	0.20625	-0.685606	-0.182722
D2	501	1975	0.135417	-0.868328	0.835447
D2	501	1976	0.927083	-0.0328812	-0.0517629
D2	501	1977	0.822917	-0.0846441	-0.42928
D2	501	1978	0.30625	-0.513924	-0.00594933
D2	501	1979	0.302083	-0.519873	-0.272518
D2	595	1960	0.16129	-0.792392	1.37694
D2	595	1961	3.84194	0.58455	0.291631
D2	595	1962	7.51935	0.876181	-0.259654
D2	595	1963	4.13548	0.616526	-0.322558
D2	595	1964	1.96774	0.293968	-0.497528
D2	595	1965	0.625806	-0.20356	-0.0045005
D2	595	1966	0.619355	-0.20806	0.38972
D2	595	1967	1.51935	0.181659	-1.06024
D2	595	1968	0.132258	-0.878578	0.750828
D2	595	1969	0.745161	-0.12775	-0.359291
D2	595	1970	0.325806	-0.48704	0.619961
D2	595	1971	1.35806	0.13292	-0.773024
D2	595	1972	0.229032	-0.640103	-0.851258
D2	595	1973	0.0322581	-1.49136	0.851258
D2	595	1974	0.229032	-0.640103	0
D2	595	1975	0.229032	-0.640103	-0.228009
D2	595	1976	0.135484	-0.868112	0.853872
D2	595	1977	0.967742	-0.0142404	-0.0621479
D2	595	1978	0.83871	-0.0763883	-0.501159
D2	595	1979	0.264516	-0.577548	-0.390267
D2	645	1960	0.107692	-0.967815	0.971143
D2	645	1961	1.00769	0.00332794	0.928182
D2	645	1962	8.54103	0.93151	-0.702373
D2	645	1963	1.69487	0.229137	0.270762
D2	645	1964	3.16154	0.499898	0.211151
D2	645	1965	5.14103	0.71105	-0.306041
D2	645	1966	2.54103	0.405009	0.213709
D2	645	1967	4.15641	0.618718	-2.20978
D2	645	1968	0.025641	-1.59106	1.46687
D2	645	1969	0.751282	-0.124197	-2.46687
D2	645	1970	0.0025641	-2.59106	1.53148
D2	645	1971	0.0871795	-1.05959	0.468521
D2	645	1972	0.25641	-0.591065	0.399674
D2	645	1973	0.64359	-0.191391	-0.88116
D2	645	1974	0.0846154	-1.07255	0.144244
D2	645	1975	0.117949	-0.928307	-0.264818
D2	645	1976	0.0641026	-1.19312	1.08493
D2	645	1977	0.779487	-0.108191	0.151604
D2	645	1978	1.10513	0.0434127	-0.184228
D2	645	1979	0.723077	-0.140815	-0.313347
D2	685	1960	0.351429	-0.454163	0.211125
D2	685	1961	0.571429	-0.243038	0.0211893
D2	685	1962	0.6	-0.221849	-0.413734
D2	685	1963	0.231429	-0.635583	0.553913
D2	685	1964	0.828571	-0.08167	0.486992
D2	685	1965	2.54286	0.405322	0.0241996
D2	685	1966	2.68857	0.429522	0.482776
D2	685	1967	8.17143	0.912298	-0.170809
D2	685	1968	5.51429	0.741489	0.0470831
D2	685	1969	6.14571	0.788572	-0.0584826
D2	685	1970	5.37143	0.73009	-0.0431983
D2	685	1971	4.86286	0.686892	-0.189172
D2	685	1972	3.14571	0.497719	0.0445725
D2	685	1973	3.48571	0.542292	-0.538585
D2	685	1974	1.00857	0.00370666	-0.357443
D2	685	1975	0.442857	-0.353736	-0.165026
D2	685	1976	0.302857	-0.518762	-0.0710634
D2	685	1977	0.257143	-0.589826	-0.39794
D2	685	1978	0.102857	-0.987766	0.077166
D2	685	1979	0.122857	-0.9106	-0.680465
D3	20	1960	0.025641	-1.59106	-0.522879
D3	20	1961	0.00769231	-2.11394	0.636822
D3	20	1962	0.0333333	-1.47712	0.731155
D3	20	1963	0.179487	-0.745967	0.410174
D3	20	1964	0.461538	-0.335792	-0.410174
D3	20	1965	0.179487	-0.745967	0.477121
D3	20	1966	0.538462	-0.268845	0.198919
D3	20	1967	0.851282	-0.0699265	0.177832
D3	20	1968	1.28205	0.107905	0.058426
D3	20	1969	1.46667	0.166331	-0.0575583
D3	20	1970	1.28462	0.108773	0.259204
D3	20	1971	2.33333	0.367977	-0.0500205
D3	20	1972	2.07949	0.317956	-0.168658
D3	20	1973	1.41026	0.149298	0
D3	20	1974	1.41026	0.149298	0.3709
D3	20	1975	3.31282	0.520198	-0.0143525
D3	20	1976	3.20513	0.505845	0.146128
D3	20	1977	4.48718	0.651973	0.137535
D3	20	1978	6.15897	0.789508	0.0917445
D3	20	1979	7.60769	0.881253	-2.35837
D3	205	1960	0.0333333	-1.47712	-0.20412
D3	205	1961	0.0208333	-1.68124	1.9154
D3	205	1962	1.71458	0.234159	0.542633
D3	205	1963	5.98125	0.776792	0.260635
D3	205	1964	10.9	1.03743	0.275297
D3	205	1965	20.5458	1.31272	0.0176477
D3	205	1966	21.3979	1.33037	0.0124623
D3	205	1967	22.0208	1.34283	-0.521102
D3	205	1968	6.63333	0.821732	0.138699
D3	205	1969	9.12917	0.960431	-1.3937
D3	205	1970	0.36875	-0.433268	0.275773
D3	205	1971	0.695833	-0.157495	0.36946
D3	205	1972	1.62917	0.211966	-0.722945
D3	205	1973	0.308333	-0.51098	0.80425
D3	205	1974	1.96458	0.29327	-0.0829742
D3	205	1975	1.62292	0.210296	-1.16726
D3	205	1976	0.110417	-0.956965	1.31909
D3	205	1977	2.30208	0.362121	0.249115
D3	205	1978	4.08542	0.611236	-1.04944
D3	205	1979	0.364583	-0.438203	0.508044
D3	230	1960	1.17447	0.0698412	0.0311156
D3	230	1961	1.2617	0.100957	0.26477
D3	230	1962	2.32128	0.365727	0.404655
D3	230	1963	5.89362	0.770382	0.0391062
D3	230	1964	6.44894	0.809488	-0.507535
D3	230	1965	2.00426	0.301953	-0.528447
D3	230	1966	0.593617	-0.226494	1.05546
D3	230	1967	6.74468	0.828961	-0.461645
D3	230	1968	2.32979	0.367316	0.322314
D3	230	1969	4.89362	0.68963	-0.108148
D3	230	1970	3.81489	0.581482	0.457383
D3	230	1971	10.9362	1.03887	0.184459
D3	230	1972	16.7234	1.22332	-0.135755
D3	230	1973	12.234	1.08757	-0.729878
D3	230	1974	2.27872	0.357692	0.470447
D3	230	1975	6.73191	0.828139	-0.787587
D3	230	1976	1.09787	0.0405518	0.212146
D3	230	1977	1.78936	0.252698	-0.186809
D3	230	1978	1.16383	0.0658895	-0.0696014
D3	230	1979	0.991489	-0.00371194	0.0240387
D3	275	1960	1.04792	0.0203267	0.880609
D3	275	1961	7.96042	0.900936	-0.293704
D3	275	1962	4.04792	0.607232	0.515121
D3	275	1963	13.2542	1.12235	0.11653
D3	275	1964	17.3333	1.23888	-1.08253
D3	275	1965	1.43333	0.156347	0.253375
D3	275	1966	2.56875	0.409722	0.170062
D3	275	1967	3.8	0.579784	-0.851092
D3	275	1968	0.535417	-0.271308	0.418082
D3	275	1969	1.40208	0.146774	-0.0293644
D3	275	1970	1.31042	0.117409	0.265058
D3	275	1971	2.4125	0.382467	0.0445181
D3	275	1972	2.67292	0.426985	0.216262
D3	275	1973	4.39792	0.643247	0.0845991
D3	275	1974	5.34375	0.727846	-0.72514
D3	275	1975	1.00625	0.00270589	-0.133719
D3	275	1976	0.739583	-0.131013	0.377142
D3	275	1977	1.7625	0.246129	0.137462
D3	275	1978	2.41875	0.383591	-0.589161
D3	275	1979	0.622917	-0.20557	-1.52143
D3	310	1960	0.01875	-1.727	2.37658
D3	310	1961	4.4625	0.649578	0.777746
D3	310	1962	26.75	1.42732	-0.615525
D3	310	1963	6.48333	0.811798	-1.14279
D3	310	1964	0.466667	-0.330993	0.798971
D3	310	1965	2.9375	0.467978	-1.30412
D3	310	1966	0.145833	-0.836143	0.910777
D3	310	1967	1.1875	0.0746336	0.338596
D3	310	1968	2.58958	0.41323	-0.281558
D3	310	1969	1.35417	0.131672	-1.02052
D3	310	1970	0.129167	-0.88885	0.440604
D3	310	1971	0.35625	-0.448245	0.77603
D3	310	1972	2.12708	0.327785	-0.38166
D3	310	1973	0.883333	-0.0538754	-0.131822
D3	310	1974	0.652083	-0.185697	0.427181
D3	310	1975	1.74375	0.241484	-0.983206
D3	310	1976	0.18125	-0.741722	0.541923
D3	310	1977	0.63125	-0.199799	0.434485
D3	310	1978	1.71667	0.234686	-0.956886
D3	310	1979	0.189583	-0.7222	0.546109
D3	501	1960	0.666667	-0.176091	0.587921
D3	501	1961	2.58125	0.41183	0.417608
D3	501	1962	6.75208	0.829438	-1.01932
D3	501	1963	0.645833	-0.18988	0.125639
D3	501	1964	0.8625	-0.0642409	-0.371488
D3	501	1965	0.366667	-0.435729	-0.27703
D3	501	1966	0.19375	-0.712758	0.269563
D3	501	1967	0.360417	-0.443195	-0.658263
D3	501	1968	0.0791667	-1.10146	0.780052
D3	501	1969	0.477083	-0.321406	-0.425337
D3	501	1970	0.179167	-0.746743	0.718714
D3	501	1971	0.9375	-0.0280287	0.0334238
D3	501	1972	1.0125	0.00539503	0.155973
D3	501	1973	1.45	0.161368	-0.752704
D3	501	1974	0.25625	-0.591336	0.358801
D3	501	1975	0.585417	-0.232535	-0.21571
D3	501	1976	0.35625	-0.448245	0.322098
D3	501	1977	0.747917	-0.126147	-0.685863
D3	501	1978	0.154167	-0.81201	0.121994
D3	501	1979	0.204167	-0.690015	1.00921
D3	535	1960	2.08542	0.319193	0.805746
D3	535	1961	13.3333	1.12494	0.171544
D3	535	1962	19.7917	1.29648	-1.28664
D3	535	1963	1.02292	0.00984025	0.832795
D3	535	1964	6.96042	0.842635	0.0547627
D3	535	1965	7.89583	0.897398	-0.0719989
D3	535	1966	6.68958	0.825399	0.212691
D3	535	1967	10.9167	1.03809	-1.79505
D3	535	1968	0.175	-0.756962	0.786684
D3	535	1969	1.07083	0.0297219	-0.345475
D3	535	1970	0.483333	-0.315753	0.26798
D3	535	1971	0.895833	-0.0477728	-0.0412917
D3	535	1972	0.814583	-0.0890645	-0.968927
D3	535	1973	0.0875	-1.05799	0.459536
D3	535	1974	0.252083	-0.598456	0.184386
D3	535	1975	0.385417	-0.41407	-0.534778
D3	535	1976	0.1125	-0.948847	0.384878
D3	535	1977	0.272917	-0.56397	-0.331941
D3	535	1978	0.127083	-0.895911	-0.162081
D3	535	1979	0.0875	-1.05799	0.230992
D3	645	1960	0.148936	-0.827	0.991226
D3	645	1961	1.45957	0.164226	0.712679
D3	645	1962	7.53191	0.876905	-0.145197
D3	645	1963	5.39149	0.731709	0.431376
D3	645	1964	14.5574	1.16309	-0.049782
D3	645	1965	12.9809	1.1133	-0.131224
D3	645	1966	9.59574	0.982079	-0.483621
D3	645	1967	3.15106	0.498457	-2.09137
D3	645	1968	0.0255319	-1.59292	1.04467
D3	645	1969	0.282979	-0.548246	-0.618702
D3	645	1970	0.0680851	-1.16695	1.04262
D3	645	1971	0.751064	-0.124323	0.087709
D3	645	1972	0.919149	-0.0366141	-0.343228
D3	645	1973	0.417021	-0.379842	-0.239178
D3	645	1974	0.240426	-0.619019	0.616238
D3	645	1975	0.993617	-0.00278098	-0.315208
D3	645	1976	0.480851	-0.317989	-0.0663067
D3	645	1977	0.412766	-0.384296	-0.0182888
D3	645	1978	0.395745	-0.402585	-0.190332
D3	645	1979	0.255319	-0.592917	0.592917

## Sheet: DBBS
Plot	Species	Year	Count	LogCount
10	4500	1984	2	0.30103
10	4500	1985	4	0.60206
10	4500	1986	3	0.477121
10	4500	1987	2	0.30103
10	4500	1988	4	0.60206
10	4500	1989	3	0.477121
10	4500	1990	2	0.30103
10	4500	1991	3	0.477121
10	4500	1992	3	0.477121
10	4500	1993	2	0.30103
10	4500	1994	2	0.30103
10	4500	1995	2	0.30103
10	4500	1996	2	0.30103
10	4500	1997	2	0.30103
10	4500	1998	4	0.60206
10	4500	1999	2	0.30103
10	4500	2000	3	0.477121
10	4500	2001	2	0.30103
10	4500	2002	3	0.477121
10	4500	2003	2	0.30103
10	4500	2004	2	0.30103
10	4500	2005	4	0.60206
10	4500	2006	4	0.60206
10	4500	2007	1	0
10	6700	1984	1	0
10	6700	1985	2	0.30103
10	6700	1986	1	0
10	6700	1987	3	0.477121
10	6700	1988	1	0
10	6700	1989	2	0.30103
10	6700	1990	2	0.30103
10	6700	1991	3	0.477121
10	6700	1992	3	0.477121
10	6700	1993	3	0.477121
10	6700	1994	4	0.60206
10	6700	1995	3	0.477121
10	6700	1996	3	0.477121
10	6700	1997	3	0.477121
10	6700	1998	4	0.60206
10	6700	1999	5	0.69897
10	6700	2000	6	0.778151
10	6700	2001	4	0.60206
10	6700	2002	5	0.69897
10	6700	2003	6	0.778151
10	6700	2004	6	0.778151
10	6700	2005	6	0.778151
10	6700	2006	5	0.69897
10	6700	2007	5	0.69897
10	11870	1984	1	0
10	11870	1985	3	0.477121
10	11870	1986	2	0.30103
10	11870	1987	1	0
10	11870	1988	3	0.477121
10	11870	1989	3	0.477121
10	11870	1990	4	0.60206
10	11870	1991	5	0.69897
10	11870	1992	4	0.60206
10	11870	1993	4	0.60206
10	11870	1994	4	0.60206
10	11870	1995	4	0.60206
10	11870	1996	5	0.69897
10	11870	1997	3	0.477121
10	11870	1998	6	0.778151
10	11870	1999	6	0.778151
10	11870	2000	5	0.69897
10	11870	2001	4	0.60206
10	11870	2002	6	0.778151
10	11870	2003	4	0.60206
10	11870	2004	6	0.778151
10	11870	2005	4	0.60206
10	11870	2006	6	0.778151
10	11870	2007	5	0.69897
10	14640	1984	1	0
10	14640	1985	1	0
10	14640	1986	3	0.477121
10	14640	1987	2	0.30103
10	14640	1988	4	0.60206
10	14640	1989	3	0.477121
10	14640	1990	3	0.477121
10	14640	1991	3	0.477121
10	14640	1992	1	0
10	14640	1993	4	0.60206
10	14640	1994	3	0.477121
10	14640	1995	1	0
10	14640	1996	3	0.477121
10	14640	1997	3	0.477121
10	14640	1998	4	0.60206
10	14640	1999	3	0.477121
10	14640	2000	3	0.477121
10	14640	2001	2	0.30103
10	14640	2002	4	0.60206
10	14640	2003	4	0.60206
10	14640	2004	4	0.60206
10	14640	2005	4	0.60206
10	14640	2006	5	0.69897
10	14640	2007	2	0.30103
10	15910	1984	7	0.845098
10	15910	1985	11	1.04139
10	15910	1986	9	0.954243
10	15910	1987	7	0.845098
10	15910	1988	8	0.90309
10	15910	1989	7	0.845098
10	15910	1990	11	1.04139
10	15910	1991	6	0.778151
10	15910	1992	6	0.778151
10	15910	1993	4	0.60206
10	15910	1994	10	1
10	15910	1995	6	0.778151
10	15910	1996	5	0.69897
10	15910	1997	7	0.845098
10	15910	1998	13	1.11394
10	15910	1999	5	0.69897
10	15910	2000	7	0.845098
10	15910	2001	2	0.30103
10	15910	2002	1	0
10	15910	2003	1	0
10	15910	2004	2	0.30103
10	15910	2005	3	0.477121
10	15910	2006	4	0.60206
10	15910	2007	3	0.477121
11	90	1984	10	1
11	90	1985	9	0.954243
11	90	1986	5	0.69897
11	90	1987	7	0.845098
11	90	1988	9	0.954243
11	90	1989	6	0.778151
11	90	1990	9	0.954243
11	90	1991	10	1
11	90	1992	10	1
11	90	1993	4	0.60206
11	90	1994	7	0.845098
11	90	1995	6	0.778151
11	90	1996	9	0.954243
11	90	1997	6	0.778151
11	90	1998	9	0.954243
11	90	1999	7	0.845098
11	90	2000	6	0.778151
11	90	2001	7	0.845098
11	90	2002	6	0.778151
11	90	2003	6	0.778151
11	90	2004	7	0.845098
11	90	2005	5	0.69897
11	90	2006	5	0.69897
11	90	2007	5	0.69897
11	1860	1984	3	0.477121
11	1860	1985	24	1.38021
11	1860	1986	8	0.90309
11	1860	1987	18	1.25527
11	1860	1988	23	1.36173
11	1860	1989	10	1
11	1860	1990	3	0.477121
11	1860	1991	6	0.778151
11	1860	1992	23	1.36173
11	1860	1993	9	0.954243
11	1860	1994	10	1
11	1860	1995	11	1.04139
11	1860	1996	11	1.04139
11	1860	1997	24	1.38021
11	1860	1998	33	1.51851
11	1860	1999	36	1.5563
11	1860	2000	5	0.69897
11	1860	2001	7	0.845098
11	1860	2002	9	0.954243
11	1860	2003	26	1.41497
11	1860	2004	5	0.69897
11	1860	2005	88	1.94448
11	1860	2006	50	1.69897
11	1860	2007	32	1.50515
11	4290	1984	14	1.14613
11	4290	1985	13	1.11394
11	4290	1986	16	1.20412
11	4290	1987	12	1.07918
11	4290	1988	21	1.32222
11	4290	1989	21	1.32222
11	4290	1990	12	1.07918
11	4290	1991	14	1.14613
11	4290	1992	17	1.23045
11	4290	1993	15	1.17609
11	4290	1994	13	1.11394
11	4290	1995	11	1.04139
11	4290	1996	5	0.69897
11	4290	1997	10	1
11	4290	1998	15	1.17609
11	4290	1999	13	1.11394
11	4290	2000	14	1.14613
11	4290	2001	11	1.04139
11	4290	2002	12	1.07918
11	4290	2003	15	1.17609
11	4290	2004	13	1.11394
11	4290	2005	15	1.17609
11	4290	2006	8	0.90309
11	4290	2007	9	0.954243
11	12500	1984	6	0.778151
11	12500	1985	5	0.69897
11	12500	1986	6	0.778151
11	12500	1987	8	0.90309
11	12500	1988	9	0.954243
11	12500	1989	14	1.14613
11	12500	1990	12	1.07918
11	12500	1991	7	0.845098
11	12500	1992	10	1
11	12500	1993	13	1.11394
11	12500	1994	10	1
11	12500	1995	10	1
11	12500	1996	8	0.90309
11	12500	1997	17	1.23045
11	12500	1998	18	1.25527
11	12500	1999	16	1.20412
11	12500	2000	11	1.04139
11	12500	2001	14	1.14613
11	12500	2002	22	1.34242
11	12500	2003	13	1.11394
11	12500	2004	17	1.23045
11	12500	2005	12	1.07918
11	12500	2006	14	1.14613
11	12500	2007	15	1.17609
11	12510	1984	40	1.60206
11	12510	1985	30	1.47712
11	12510	1986	38	1.57978
11	12510	1987	36	1.5563
11	12510	1988	52	1.716
11	12510	1989	50	1.69897
11	12510	1990	45	1.65321
11	12510	1991	33	1.51851
11	12510	1992	46	1.66276
11	12510	1993	50	1.69897
11	12510	1994	48	1.68124
11	12510	1995	44	1.64345
11	12510	1996	45	1.65321
11	12510	1997	34	1.53148
11	12510	1998	58	1.76343
11	12510	1999	38	1.57978
11	12510	2000	45	1.65321
11	12510	2001	37	1.5682
11	12510	2002	41	1.61278
11	12510	2003	43	1.63347
11	12510	2004	31	1.49136
11	12510	2005	39	1.59106
11	12510	2006	30	1.47712
11	12510	2007	30	1.47712
11	18770	1984	12	1.07918
11	18770	1985	11	1.04139
11	18770	1986	10	1
11	18770	1987	10	1
11	18770	1988	13	1.11394
11	18770	1989	10	1
11	18770	1990	9	0.954243
11	18770	1991	5	0.69897
11	18770	1992	8	0.90309
11	18770	1993	8	0.90309
11	18770	1994	8	0.90309
11	18770	1995	11	1.04139
11	18770	1996	8	0.90309
11	18770	1997	10	1
11	18770	1998	13	1.11394
11	18770	1999	13	1.11394
11	18770	2000	16	1.20412
11	18770	2001	11	1.04139
11	18770	2002	8	0.90309
11	18770	2003	11	1.04139
11	18770	2004	18	1.25527
11	18770	2005	15	1.17609
11	18770	2006	12	1.07918
11	18770	2007	11	1.04139
18	1860	1984	34	1.53148
18	1860	1985	38	1.57978
18	1860	1986	34	1.53148
18	1860	1987	37	1.5682
18	1860	1988	45	1.65321
18	1860	1989	42	1.62325
18	1860	1990	32	1.50515
18	1860	1991	25	1.39794
18	1860	1992	19	1.27875
18	1860	1993	19	1.27875
18	1860	1994	52	1.716
18	1860	1995	43	1.63347
18	1860	1996	21	1.32222
18	1860	1997	12	1.07918
18	1860	1998	11	1.04139
18	1860	1999	44	1.64345
18	1860	2000	38	1.57978
18	1860	2001	53	1.72428
18	1860	2002	57	1.75587
18	1860	2003	22	1.34242
18	1860	2004	12	1.07918
18	1860	2005	28	1.44716
18	1860	2006	11	1.04139
18	1860	2007	11	1.04139
18	4930	1984	18	1.25527
18	4930	1985	19	1.27875
18	4930	1986	13	1.11394
18	4930	1987	21	1.32222
18	4930	1988	30	1.47712
18	4930	1989	29	1.4624
18	4930	1990	16	1.20412
18	4930	1991	8	0.90309
18	4930	1992	12	1.07918
18	4930	1993	16	1.20412
18	4930	1994	37	1.5682
18	4930	1995	31	1.49136
18	4930	1996	2	0.30103
18	4930	1997	6	0.778151
18	4930	1998	5	0.69897
18	4930	1999	13	1.11394
18	4930	2000	15	1.17609
18	4930	2001	11	1.04139
18	4930	2002	7	0.845098
18	4930	2003	9	0.954243
18	4930	2004	13	1.11394
18	4930	2005	18	1.25527
18	4930	2006	4	0.60206
18	4930	2007	12	1.07918
18	5410	1984	18	1.25527
18	5410	1985	15	1.17609
18	5410	1986	14	1.14613
18	5410	1987	17	1.23045
18	5410	1988	18	1.25527
18	5410	1989	18	1.25527
18	5410	1990	18	1.25527
18	5410	1991	15	1.17609
18	5410	1992	10	1
18	5410	1993	9	0.954243
18	5410	1994	10	1
18	5410	1995	7	0.845098
18	5410	1996	5	0.69897
18	5410	1997	4	0.60206
18	5410	1998	3	0.477121
18	5410	1999	3	0.477121
18	5410	2000	3	0.477121
18	5410	2001	4	0.60206
18	5410	2002	2	0.30103
18	5410	2003	1	0
18	5410	2004	1	0
18	5410	2005	1	0
18	5410	2006	1	0
18	5410	2007	1	0
18	6680	1984	2	0.30103
18	6680	1985	4	0.60206
18	6680	1986	2	0.30103
18	6680	1987	1	0
18	6680	1988	3	0.477121
18	6680	1989	3	0.477121
18	6680	1990	3	0.477121
18	6680	1991	3	0.477121
18	6680	1992	4	0.60206
18	6680	1993	2	0.30103
18	6680	1994	3	0.477121
18	6680	1995	3	0.477121
18	6680	1996	2	0.30103
18	6680	1997	3	0.477121
18	6680	1998	1	0
18	6680	1999	2	0.30103
18	6680	2000	3	0.477121
18	6680	2001	3	0.477121
18	6680	2002	4	0.60206
18	6680	2003	4	0.60206
18	6680	2004	5	0.69897
18	6680	2005	4	0.60206
18	6680	2006	2	0.30103
18	6680	2007	3	0.477121
18	6700	1984	8	0.90309
18	6700	1985	10	1
18	6700	1986	6	0.778151
18	6700	1987	7	0.845098
18	6700	1988	9	0.954243
18	6700	1989	10	1
18	6700	1990	12	1.07918
18	6700	1991	7	0.845098
18	6700	1992	7	0.845098
18	6700	1993	10	1
18	6700	1994	6	0.778151
18	6700	1995	9	0.954243
18	6700	1996	6	0.778151
18	6700	1997	10	1
18	6700	1998	5	0.69897
18	6700	1999	10	1
18	6700	2000	7	0.845098
18	6700	2001	8	0.90309
18	6700	2002	6	0.778151
18	6700	2003	11	1.04139
18	6700	2004	4	0.60206
18	6700	2005	7	0.845098
18	6700	2006	7	0.845098
18	6700	2007	8	0.90309
18	7240	1984	3	0.477121
18	7240	1985	2	0.30103
18	7240	1986	2	0.30103
18	7240	1987	4	0.60206
18	7240	1988	4	0.60206
18	7240	1989	3	0.477121
18	7240	1990	4	0.60206
18	7240	1991	3	0.477121
18	7240	1992	3	0.477121
18	7240	1993	4	0.60206
18	7240	1994	4	0.60206
18	7240	1995	3	0.477121
18	7240	1996	4	0.60206
18	7240	1997	4	0.60206
18	7240	1998	4	0.60206
18	7240	1999	5	0.69897
18	7240	2000	5	0.69897
18	7240	2001	3	0.477121
18	7240	2002	4	0.60206
18	7240	2003	3	0.477121
18	7240	2004	3	0.477121
18	7240	2005	4	0.60206
18	7240	2006	2	0.30103
18	7240	2007	4	0.60206
18	8760	1984	3	0.477121
18	8760	1985	6	0.778151
18	8760	1986	5	0.69897
18	8760	1987	7	0.845098
18	8760	1988	7	0.845098
18	8760	1989	8	0.90309
18	8760	1990	7	0.845098
18	8760	1991	8	0.90309
18	8760	1992	6	0.778151
18	8760	1993	6	0.778151
18	8760	1994	7	0.845098
18	8760	1995	5	0.69897
18	8760	1996	7	0.845098
18	8760	1997	6	0.778151
18	8760	1998	5	0.69897
18	8760	1999	5	0.69897
18	8760	2000	6	0.778151
18	8760	2001	5	0.69897
18	8760	2002	5	0.69897
18	8760	2003	5	0.69897
18	8760	2004	3	0.477121
18	8760	2005	5	0.69897
18	8760	2006	7	0.845098
18	8760	2007	6	0.778151
18	9740	1984	6	0.778151
18	9740	1985	1	0
18	9740	1986	1	0
18	9740	1987	2	0.30103
18	9740	1988	3	0.477121
18	9740	1989	3	0.477121
18	9740	1990	4	0.60206
18	9740	1991	2	0.30103
18	9740	1992	4	0.60206
18	9740	1993	7	0.845098
18	9740	1994	6	0.778151
18	9740	1995	5	0.69897
18	9740	1996	8	0.90309
18	9740	1997	7	0.845098
18	9740	1998	8	0.90309
18	9740	1999	5	0.69897
18	9740	2000	6	0.778151
18	9740	2001	7	0.845098
18	9740	2002	7	0.845098
18	9740	2003	8	0.90309
18	9740	2004	10	1
18	9740	2005	10	1
18	9740	2006	7	0.845098
18	9740	2007	10	1
18	9760	1984	41	1.61278
18	9760	1985	29	1.4624
18	9760	1986	36	1.5563
18	9760	1987	37	1.5682
18	9760	1988	49	1.6902
18	9760	1989	74	1.86923
18	9760	1990	78	1.89209
18	9760	1991	97	1.98677
18	9760	1992	87	1.93952
18	9760	1993	76	1.88081
18	9760	1994	85	1.92942
18	9760	1995	84	1.92428
18	9760	1996	83	1.91908
18	9760	1997	82	1.91381
18	9760	1998	100	2
18	9760	1999	97	1.98677
18	9760	2000	94	1.97313
18	9760	2001	107	2.02938
18	9760	2002	102	2.0086
18	9760	2003	94	1.97313
18	9760	2004	82	1.91381
18	9760	2005	92	1.96379
18	9760	2006	96	1.98227
18	9760	2007	90	1.95424
18	10090	1984	52	1.716
18	10090	1985	48	1.68124
18	10090	1986	48	1.68124
18	10090	1987	51	1.70757
18	10090	1988	50	1.69897
18	10090	1989	49	1.6902
18	10090	1990	56	1.74819
18	10090	1991	48	1.68124
18	10090	1992	47	1.6721
18	10090	1993	41	1.61278
18	10090	1994	42	1.62325
18	10090	1995	39	1.59106
18	10090	1996	44	1.64345
18	10090	1997	52	1.716
18	10090	1998	50	1.69897
18	10090	1999	60	1.77815
18	10090	2000	59	1.77085
18	10090	2001	55	1.74036
18	10090	2002	46	1.66276
18	10090	2003	47	1.6721
18	10090	2004	50	1.69897
18	10090	2005	50	1.69897
18	10090	2006	52	1.716
18	10090	2007	48	1.68124
18	10110	1984	14	1.14613
18	10110	1985	11	1.04139
18	10110	1986	10	1
18	10110	1987	7	0.845098
18	10110	1988	15	1.17609
18	10110	1989	31	1.49136
18	10110	1990	43	1.63347
18	10110	1991	27	1.43136
18	10110	1992	34	1.53148
18	10110	1993	21	1.32222
18	10110	1994	36	1.5563
18	10110	1995	47	1.6721
18	10110	1996	36	1.5563
18	10110	1997	30	1.47712
18	10110	1998	31	1.49136
18	10110	1999	39	1.59106
18	10110	2000	55	1.74036
18	10110	2001	48	1.68124
18	10110	2002	51	1.70757
18	10110	2003	28	1.44716
18	10110	2004	44	1.64345
18	10110	2005	50	1.69897
18	10110	2006	23	1.36173
18	10110	2007	27	1.43136
18	10201	1984	12	1.07918
18	10201	1985	7	0.845098
18	10201	1986	10	1
18	10201	1987	20	1.30103
18	10201	1988	23	1.36173
18	10201	1989	20	1.30103
18	10201	1990	15	1.17609
18	10201	1991	13	1.11394
18	10201	1992	10	1
18	10201	1993	10	1
18	10201	1994	10	1
18	10201	1995	8	0.90309
18	10201	1996	8	0.90309
18	10201	1997	8	0.90309
18	10201	1998	6	0.778151
18	10201	1999	10	1
18	10201	2000	7	0.845098
18	10201	2001	9	0.954243
18	10201	2002	11	1.04139
18	10201	2003	6	0.778151
18	10201	2004	11	1.04139
18	10201	2005	7	0.845098
18	10201	2006	7	0.845098
18	10201	2007	9	0.954243
18	10990	1984	10	1
18	10990	1985	6	0.778151
18	10990	1986	4	0.60206
18	10990	1987	5	0.69897
18	10990	1988	10	1
18	10990	1989	9	0.954243
18	10990	1990	12	1.07918
18	10990	1991	8	0.90309
18	10990	1992	7	0.845098
18	10990	1993	14	1.14613
18	10990	1994	11	1.04139
18	10990	1995	14	1.14613
18	10990	1996	12	1.07918
18	10990	1997	6	0.778151
18	10990	1998	8	0.90309
18	10990	1999	13	1.11394
18	10990	2000	15	1.17609
18	10990	2001	15	1.17609
18	10990	2002	21	1.32222
18	10990	2003	16	1.20412
18	10990	2004	11	1.04139
18	10990	2005	16	1.20412
18	10990	2006	12	1.07918
18	10990	2007	10	1
18	11220	1984	8	0.90309
18	11220	1985	6	0.778151
18	11220	1986	10	1
18	11220	1987	9	0.954243
18	11220	1988	9	0.954243
18	11220	1989	11	1.04139
18	11220	1990	12	1.07918
18	11220	1991	11	1.04139
18	11220	1992	12	1.07918
18	11220	1993	14	1.14613
18	11220	1994	15	1.17609
18	11220	1995	11	1.04139
18	11220	1996	13	1.11394
18	11220	1997	10	1
18	11220	1998	9	0.954243
18	11220	1999	15	1.17609
18	11220	2000	13	1.11394
18	11220	2001	12	1.07918
18	11220	2002	16	1.20412
18	11220	2003	13	1.11394
18	11220	2004	11	1.04139
18	11220	2005	16	1.20412
18	11220	2006	17	1.23045
18	11220	2007	18	1.25527
18	11390	1984	6	0.778151
18	11390	1985	2	0.30103
18	11390	1986	4	0.60206
18	11390	1987	6	0.778151
18	11390	1988	9	0.954243
18	11390	1989	11	1.04139
18	11390	1990	13	1.11394
18	11390	1991	10	1
18	11390	1992	9	0.954243
18	11390	1993	11	1.04139
18	11390	1994	11	1.04139
18	11390	1995	10	1
18	11390	1996	10	1
18	11390	1997	17	1.23045
18	11390	1998	14	1.14613
18	11390	1999	22	1.34242
18	11390	2000	23	1.36173
18	11390	2001	24	1.38021
18	11390	2002	28	1.44716
18	11390	2003	23	1.36173
18	11390	2004	25	1.39794
18	11390	2005	28	1.44716
18	11390	2006	27	1.43136
18	11390	2007	27	1.43136
18	11460	1984	15	1.17609
18	11460	1985	12	1.07918
18	11460	1986	11	1.04139
18	11460	1987	15	1.17609
18	11460	1988	20	1.30103
18	11460	1989	35	1.54407
18	11460	1990	34	1.53148
18	11460	1991	26	1.41497
18	11460	1992	20	1.30103
18	11460	1993	21	1.32222
18	11460	1994	26	1.41497
18	11460	1995	26	1.41497
18	11460	1996	22	1.34242
18	11460	1997	14	1.14613
18	11460	1998	14	1.14613
18	11460	1999	17	1.23045
18	11460	2000	10	1
18	11460	2001	11	1.04139
18	11460	2002	5	0.69897
18	11460	2003	10	1
18	11460	2004	11	1.04139
18	11460	2005	6	0.778151
18	11460	2006	2	0.30103
18	11460	2007	4	0.60206
18	11870	1984	11	1.04139
18	11870	1985	7	0.845098
18	11870	1986	7	0.845098
18	11870	1987	9	0.954243
18	11870	1988	12	1.07918
18	11870	1989	13	1.11394
18	11870	1990	16	1.20412
18	11870	1991	16	1.20412
18	11870	1992	12	1.07918
18	11870	1993	15	1.17609
18	11870	1994	16	1.20412
18	11870	1995	18	1.25527
18	11870	1996	15	1.17609
18	11870	1997	22	1.34242
18	11870	1998	13	1.11394
18	11870	1999	24	1.38021
18	11870	2000	18	1.25527
18	11870	2001	26	1.41497
18	11870	2002	27	1.43136
18	11870	2003	20	1.30103
18	11870	2004	23	1.36173
18	11870	2005	25	1.39794
18	11870	2006	20	1.30103
18	11870	2007	18	1.25527
18	12750	1984	3	0.477121
18	12750	1985	2	0.30103
18	12750	1986	2	0.30103
18	12750	1987	2	0.30103
18	12750	1988	2	0.30103
18	12750	1989	4	0.60206
18	12750	1990	3	0.477121
18	12750	1991	1	0
18	12750	1992	4	0.60206
18	12750	1993	6	0.778151
18	12750	1994	3	0.477121
18	12750	1995	2	0.30103
18	12750	1996	4	0.60206
18	12750	1997	6	0.778151
18	12750	1998	4	0.60206
18	12750	1999	2	0.30103
18	12750	2000	1	0
18	12750	2001	1	0
18	12750	2002	1	0
18	12750	2003	4	0.60206
18	12750	2004	3	0.477121
18	12750	2005	2	0.30103
18	12750	2006	2	0.30103
18	12750	2007	1	0
18	12770	1984	3	0.477121
18	12770	1985	3	0.477121
18	12770	1986	2	0.30103
18	12770	1987	1	0
18	12770	1988	2	0.30103
18	12770	1989	2	0.30103
18	12770	1990	1	0
18	12770	1991	1	0
18	12770	1992	2	0.30103
18	12770	1993	3	0.477121
18	12770	1994	2	0.30103
18	12770	1995	1	0
18	12770	1996	1	0
18	12770	1997	4	0.60206
18	12770	1998	1	0
18	12770	1999	2	0.30103
18	12770	2000	2	0.30103
18	12770	2001	1	0
18	12770	2002	3	0.477121
18	12770	2003	7	0.845098
18	12770	2004	3	0.477121
18	12770	2005	6	0.778151
18	12770	2006	6	0.778151
18	12770	2007	3	0.477121
18	13110	1984	1	0
18	13110	1985	2	0.30103
18	13110	1986	1	0
18	13110	1987	2	0.30103
18	13110	1988	5	0.69897
18	13110	1989	6	0.778151
18	13110	1990	8	0.90309
18	13110	1991	2	0.30103
18	13110	1992	5	0.69897
18	13110	1993	4	0.60206
18	13110	1994	3	0.477121
18	13110	1995	1	0
18	13110	1996	3	0.477121
18	13110	1997	6	0.778151
18	13110	1998	5	0.69897
18	13110	1999	2	0.30103
18	13110	2000	1	0
18	13110	2001	2	0.30103
18	13110	2002	3	0.477121
18	13110	2003	7	0.845098
18	13110	2004	6	0.778151
18	13110	2005	4	0.60206
18	13110	2006	1	0
18	13110	2007	3	0.477121
18	13120	1984	60	1.77815
18	13120	1985	48	1.68124
18	13120	1986	41	1.61278
18	13120	1987	37	1.5682
18	13120	1988	72	1.85733
18	13120	1989	85	1.92942
18	13120	1990	99	1.99564
18	13120	1991	113	2.05308
18	13120	1992	99	1.99564
18	13120	1993	86	1.9345
18	13120	1994	96	1.98227
18	13120	1995	109	2.03743
18	13120	1996	93	1.96848
18	13120	1997	77	1.88649
18	13120	1998	78	1.89209
18	13120	1999	77	1.88649
18	13120	2000	98	1.99123
18	13120	2001	90	1.95424
18	13120	2002	75	1.87506
18	13120	2003	66	1.81954
18	13120	2004	53	1.72428
18	13120	2005	85	1.92942
18	13120	2006	52	1.716
18	13120	2007	59	1.77085
18	13140	1984	5	0.69897
18	13140	1985	3	0.477121
18	13140	1986	2	0.30103
18	13140	1987	2	0.30103
18	13140	1988	2	0.30103
18	13140	1989	6	0.778151
18	13140	1990	5	0.69897
18	13140	1991	2	0.30103
18	13140	1992	2	0.30103
18	13140	1993	4	0.60206
18	13140	1994	3	0.477121
18	13140	1995	2	0.30103
18	13140	1996	6	0.778151
18	13140	1997	3	0.477121
18	13140	1998	4	0.60206
18	13140	1999	7	0.845098
18	13140	2000	6	0.778151
18	13140	2001	7	0.845098
18	13140	2002	10	1
18	13140	2003	12	1.07918
18	13140	2004	9	0.954243
18	13140	2005	5	0.69897
18	13140	2006	3	0.477121
18	13140	2007	4	0.60206
18	14370	1984	3	0.477121
18	14370	1985	2	0.30103
18	14370	1986	2	0.30103
18	14370	1987	3	0.477121
18	14370	1988	3	0.477121
18	14370	1989	2	0.30103
18	14370	1990	4	0.60206
18	14370	1991	2	0.30103
18	14370	1992	3	0.477121
18	14370	1993	3	0.477121
18	14370	1994	4	0.60206
18	14370	1995	2	0.30103
18	14370	1996	5	0.69897
18	14370	1997	3	0.477121
18	14370	1998	3	0.477121
18	14370	1999	3	0.477121
18	14370	2000	5	0.69897
18	14370	2001	3	0.477121
18	14370	2002	3	0.477121
18	14370	2003	4	0.60206
18	14370	2004	5	0.69897
18	14370	2005	2	0.30103
18	14370	2006	3	0.477121
18	14370	2007	3	0.477121
18	14420	1984	2	0.30103
18	14420	1985	3	0.477121
18	14420	1986	2	0.30103
18	14420	1987	1	0
18	14420	1988	4	0.60206
18	14420	1989	3	0.477121
18	14420	1990	2	0.30103
18	14420	1991	2	0.30103
18	14420	1992	3	0.477121
18	14420	1993	2	0.30103
18	14420	1994	2	0.30103
18	14420	1995	2	0.30103
18	14420	1996	4	0.60206
18	14420	1997	3	0.477121
18	14420	1998	2	0.30103
18	14420	1999	2	0.30103
18	14420	2000	3	0.477121
18	14420	2001	3	0.477121
18	14420	2002	3	0.477121
18	14420	2003	4	0.60206
18	14420	2004	4	0.60206
18	14420	2005	3	0.477121
18	14420	2006	2	0.30103
18	14420	2007	1	0
18	14540	1984	2	0.30103
18	14540	1985	1	0
18	14540	1986	2	0.30103
18	14540	1987	3	0.477121
18	14540	1988	3	0.477121
18	14540	1989	2	0.30103
18	14540	1990	3	0.477121
18	14540	1991	4	0.60206
18	14540	1992	3	0.477121
18	14540	1993	4	0.60206
18	14540	1994	2	0.30103
18	14540	1995	2	0.30103
18	14540	1996	1	0
18	14540	1997	4	0.60206
18	14540	1998	2	0.30103
18	14540	1999	3	0.477121
18	14540	2000	4	0.60206
18	14540	2001	4	0.60206
18	14540	2002	3	0.477121
18	14540	2003	5	0.69897
18	14540	2004	2	0.30103
18	14540	2005	3	0.477121
18	14540	2006	4	0.60206
18	14540	2007	3	0.477121
18	14620	1984	5	0.69897
18	14620	1985	4	0.60206
18	14620	1986	3	0.477121
18	14620	1987	5	0.69897
18	14620	1988	9	0.954243
18	14620	1989	7	0.845098
18	14620	1990	9	0.954243
18	14620	1991	9	0.954243
18	14620	1992	7	0.845098
18	14620	1993	6	0.778151
18	14620	1994	13	1.11394
18	14620	1995	7	0.845098
18	14620	1996	6	0.778151
18	14620	1997	5	0.69897
18	14620	1998	5	0.69897
18	14620	1999	8	0.90309
18	14620	2000	8	0.90309
18	14620	2001	12	1.07918
18	14620	2002	9	0.954243
18	14620	2003	10	1
18	14620	2004	9	0.954243
18	14620	2005	10	1
18	14620	2006	14	1.14613
18	14620	2007	10	1
18	14640	1984	7	0.845098
18	14640	1985	7	0.845098
18	14640	1986	5	0.69897
18	14640	1987	8	0.90309
18	14640	1988	9	0.954243
18	14640	1989	11	1.04139
18	14640	1990	11	1.04139
18	14640	1991	9	0.954243
18	14640	1992	7	0.845098
18	14640	1993	8	0.90309
18	14640	1994	10	1
18	14640	1995	8	0.90309
18	14640	1996	11	1.04139
18	14640	1997	7	0.845098
18	14640	1998	9	0.954243
18	14640	1999	8	0.90309
18	14640	2000	9	0.954243
18	14640	2001	15	1.17609
18	14640	2002	16	1.20412
18	14640	2003	12	1.07918
18	14640	2004	15	1.17609
18	14640	2005	12	1.07918
18	14640	2006	12	1.07918
18	14640	2007	15	1.17609
18	14870	1984	4	0.60206
18	14870	1985	2	0.30103
18	14870	1986	1	0
18	14870	1987	2	0.30103
18	14870	1988	1	0
18	14870	1989	3	0.477121
18	14870	1990	3	0.477121
18	14870	1991	2	0.30103
18	14870	1992	5	0.69897
18	14870	1993	3	0.477121
18	14870	1994	3	0.477121
18	14870	1995	2	0.30103
18	14870	1996	4	0.60206
18	14870	1997	2	0.30103
18	14870	1998	2	0.30103
18	14870	1999	6	0.778151
18	14870	2000	5	0.69897
18	14870	2001	7	0.845098
18	14870	2002	5	0.69897
18	14870	2003	6	0.778151
18	14870	2004	6	0.778151
18	14870	2005	4	0.60206
18	14870	2006	3	0.477121
18	14870	2007	7	0.845098
18	15390	1984	2	0.30103
18	15390	1985	2	0.30103
18	15390	1986	2	0.30103
18	15390	1987	3	0.477121
18	15390	1988	3	0.477121
18	15390	1989	3	0.477121
18	15390	1990	4	0.60206
18	15390	1991	5	0.69897
18	15390	1992	4	0.60206
18	15390	1993	4	0.60206
18	15390	1994	4	0.60206
18	15390	1995	3	0.477121
18	15390	1996	4	0.60206
18	15390	1997	4	0.60206
18	15390	1998	3	0.477121
18	15390	1999	4	0.60206
18	15390	2000	4	0.60206
18	15390	2001	3	0.477121
18	15390	2002	2	0.30103
18	15390	2003	4	0.60206
18	15390	2004	2	0.30103
18	15390	2005	4	0.60206
18	15390	2006	2	0.30103
18	15390	2007	3	0.477121
18	15671	1984	8	0.90309
18	15671	1985	8	0.90309
18	15671	1986	9	0.954243
18	15671	1987	10	1
18	15671	1988	11	1.04139
18	15671	1989	12	1.07918
18	15671	1990	12	1.07918
18	15671	1991	12	1.07918
18	15671	1992	12	1.07918
18	15671	1993	7	0.845098
18	15671	1994	11	1.04139
18	15671	1995	13	1.11394
18	15671	1996	10	1
18	15671	1997	11	1.04139
18	15671	1998	7	0.845098
18	15671	1999	9	0.954243
18	15671	2000	8	0.90309
18	15671	2001	11	1.04139
18	15671	2002	7	0.845098
18	15671	2003	6	0.778151
18	15671	2004	6	0.778151
18	15671	2005	6	0.778151
18	15671	2006	6	0.778151
18	15671	2007	5	0.69897
18	15820	1984	2	0.30103
18	15820	1985	4	0.60206
18	15820	1986	3	0.477121
18	15820	1987	5	0.69897
18	15820	1988	9	0.954243
18	15820	1989	16	1.20412
18	15820	1990	14	1.14613
18	15820	1991	9	0.954243
18	15820	1992	6	0.778151
18	15820	1993	5	0.69897
18	15820	1994	8	0.90309
18	15820	1995	8	0.90309
18	15820	1996	8	0.90309
18	15820	1997	6	0.778151
18	15820	1998	3	0.477121
18	15820	1999	7	0.845098
18	15820	2000	10	1
18	15820	2001	9	0.954243
18	15820	2002	12	1.07918
18	15820	2003	10	1
18	15820	2004	3	0.477121
18	15820	2005	8	0.90309
18	15820	2006	4	0.60206
18	15820	2007	4	0.60206
18	16360	1984	17	1.23045
18	16360	1985	16	1.20412
18	16360	1986	14	1.14613
18	16360	1987	23	1.36173
18	16360	1988	22	1.34242
18	16360	1989	26	1.41497
18	16360	1990	29	1.4624
18	16360	1991	30	1.47712
18	16360	1992	25	1.39794
18	16360	1993	35	1.54407
18	16360	1994	36	1.5563
18	16360	1995	30	1.47712
18	16360	1996	35	1.54407
18	16360	1997	31	1.49136
18	16360	1998	30	1.47712
18	16360	1999	30	1.47712
18	16360	2000	35	1.54407
18	16360	2001	34	1.53148
18	16360	2002	35	1.54407
18	16360	2003	40	1.60206
18	16360	2004	44	1.64345
18	16360	2005	45	1.65321
18	16360	2006	47	1.6721
18	16360	2007	41	1.61278
18	16600	1984	25	1.39794
18	16600	1985	14	1.14613
18	16600	1986	12	1.07918
18	16600	1987	17	1.23045
18	16600	1988	20	1.30103
18	16600	1989	33	1.51851
18	16600	1990	29	1.4624
18	16600	1991	26	1.41497
18	16600	1992	26	1.41497
18	16600	1993	15	1.17609
18	16600	1994	19	1.27875
18	16600	1995	13	1.11394
18	16600	1996	15	1.17609
18	16600	1997	30	1.47712
18	16600	1998	27	1.43136
18	16600	1999	24	1.38021
18	16600	2000	31	1.49136
18	16600	2001	39	1.59106
18	16600	2002	47	1.6721
18	16600	2003	40	1.60206
18	16600	2004	41	1.61278
18	16600	2005	31	1.49136
18	16600	2006	22	1.34242
18	16600	2007	26	1.41497
18	18570	1984	15	1.17609
18	18570	1985	8	0.90309
18	18570	1986	9	0.954243
18	18570	1987	10	1
18	18570	1988	15	1.17609
18	18570	1989	20	1.30103
18	18570	1990	24	1.38021
18	18570	1991	21	1.32222
18	18570	1992	24	1.38021
18	18570	1993	24	1.38021
18	18570	1994	29	1.4624
18	18570	1995	27	1.43136
18	18570	1996	25	1.39794
18	18570	1997	27	1.43136
18	18570	1998	22	1.34242
18	18570	1999	23	1.36173
18	18570	2000	23	1.36173
18	18570	2001	26	1.41497
18	18570	2002	22	1.34242
18	18570	2003	21	1.32222
18	18570	2004	21	1.32222
18	18570	2005	15	1.17609
18	18570	2006	16	1.20412
18	18570	2007	24	1.38021
19	1860	1984	5	0.69897
19	1860	1985	5	0.69897
19	1860	1986	11	1.04139
19	1860	1987	8	0.90309
19	1860	1988	9	0.954243
19	1860	1989	9	0.954243
19	1860	1990	4	0.60206
19	1860	1991	10	1
19	1860	1992	5	0.69897
19	1860	1993	3	0.477121
19	1860	1994	7	0.845098
19	1860	1995	3	0.477121
19	1860	1996	6	0.778151
19	1860	1997	6	0.778151
19	1860	1998	11	1.04139
19	1860	1999	10	1
19	1860	2000	7	0.845098
19	1860	2001	7	0.845098
19	1860	2002	6	0.778151
19	1860	2003	9	0.954243
19	1860	2004	4	0.60206
19	1860	2005	7	0.845098
19	1860	2006	6	0.778151
19	1860	2007	10	1
19	9920	1984	5	0.69897
19	9920	1985	3	0.477121
19	9920	1986	6	0.778151
19	9920	1987	6	0.778151
19	9920	1988	6	0.778151
19	9920	1989	6	0.778151
19	9920	1990	4	0.60206
19	9920	1991	5	0.69897
19	9920	1992	6	0.778151
19	9920	1993	6	0.778151
19	9920	1994	3	0.477121
19	9920	1995	5	0.69897
19	9920	1996	6	0.778151
19	9920	1997	6	0.778151
19	9920	1998	7	0.845098
19	9920	1999	2	0.30103
19	9920	2000	3	0.477121
19	9920	2001	3	0.477121
19	9920	2002	2	0.30103
19	9920	2003	5	0.69897
19	9920	2004	7	0.845098
19	9920	2005	6	0.778151
19	9920	2006	5	0.69897
19	9920	2007	4	0.60206
19	10201	1984	2	0.30103
19	10201	1985	1	0
19	10201	1986	3	0.477121
19	10201	1987	1	0
19	10201	1988	6	0.778151
19	10201	1989	5	0.69897
19	10201	1990	6	0.778151
19	10201	1991	4	0.60206
19	10201	1992	3	0.477121
19	10201	1993	3	0.477121
19	10201	1994	3	0.477121
19	10201	1995	3	0.477121
19	10201	1996	4	0.60206
19	10201	1997	3	0.477121
19	10201	1998	3	0.477121
19	10201	1999	4	0.60206
19	10201	2000	4	0.60206
19	10201	2001	5	0.69897
19	10201	2002	4	0.60206
19	10201	2003	7	0.845098
19	10201	2004	5	0.69897
19	10201	2005	5	0.69897
19	10201	2006	3	0.477121
19	10201	2007	6	0.778151
19	11370	1984	1	0
19	11370	1985	1	0
19	11370	1986	2	0.30103
19	11370	1987	2	0.30103
19	11370	1988	2	0.30103
19	11370	1989	2	0.30103
19	11370	1990	2	0.30103
19	11370	1991	4	0.60206
19	11370	1992	2	0.30103
19	11370	1993	5	0.69897
19	11370	1994	5	0.69897
19	11370	1995	4	0.60206
19	11370	1996	7	0.845098
19	11370	1997	6	0.778151
19	11370	1998	6	0.778151
19	11370	1999	6	0.778151
19	11370	2000	8	0.90309
19	11370	2001	9	0.954243
19	11370	2002	6	0.778151
19	11370	2003	8	0.90309
19	11370	2004	5	0.69897
19	11370	2005	3	0.477121
19	11370	2006	5	0.69897
19	11370	2007	1	0
19	12750	1984	4	0.60206
19	12750	1985	2	0.30103
19	12750	1986	2	0.30103
19	12750	1987	3	0.477121
19	12750	1988	3	0.477121
19	12750	1989	5	0.69897
19	12750	1990	8	0.90309
19	12750	1991	7	0.845098
19	12750	1992	3	0.477121
19	12750	1993	6	0.778151
19	12750	1994	6	0.778151
19	12750	1995	6	0.778151
19	12750	1996	6	0.778151
19	12750	1997	7	0.845098
19	12750	1998	10	1
19	12750	1999	12	1.07918
19	12750	2000	14	1.14613
19	12750	2001	14	1.14613
19	12750	2002	13	1.11394
19	12750	2003	10	1
19	12750	2004	14	1.14613
19	12750	2005	10	1
19	12750	2006	13	1.11394
19	12750	2007	13	1.11394
19	14640	1984	1	0
19	14640	1985	2	0.30103
19	14640	1986	1	0
19	14640	1987	1	0
19	14640	1988	2	0.30103
19	14640	1989	1	0
19	14640	1990	3	0.477121
19	14640	1991	2	0.30103
19	14640	1992	4	0.60206
19	14640	1993	2	0.30103
19	14640	1994	3	0.477121
19	14640	1995	3	0.477121
19	14640	1996	2	0.30103
19	14640	1997	1	0
19	14640	1998	4	0.60206
19	14640	1999	2	0.30103
19	14640	2000	3	0.477121
19	14640	2001	3	0.477121
19	14640	2002	4	0.60206
19	14640	2003	4	0.60206
19	14640	2004	1	0
19	14640	2005	4	0.60206
19	14640	2006	5	0.69897
19	14640	2007	3	0.477121
19	15671	1984	1	0
19	15671	1985	2	0.30103
19	15671	1986	1	0
19	15671	1987	2	0.30103
19	15671	1988	2	0.30103
19	15671	1989	1	0
19	15671	1990	2	0.30103
19	15671	1991	2	0.30103
19	15671	1992	2	0.30103
19	15671	1993	1	0
19	15671	1994	1	0
19	15671	1995	2	0.30103
19	15671	1996	3	0.477121
19	15671	1997	2	0.30103
19	15671	1998	3	0.477121
19	15671	1999	2	0.30103
19	15671	2000	2	0.30103
19	15671	2001	3	0.477121
19	15671	2002	2	0.30103
19	15671	2003	2	0.30103
19	15671	2004	2	0.30103
19	15671	2005	2	0.30103
19	15671	2006	2	0.30103
19	15671	2007	2	0.30103
19	15820	1984	5	0.69897
19	15820	1985	3	0.477121
19	15820	1986	6	0.778151
19	15820	1987	5	0.69897
19	15820	1988	4	0.60206
19	15820	1989	8	0.90309
19	15820	1990	7	0.845098
19	15820	1991	9	0.954243
19	15820	1992	9	0.954243
19	15820	1993	9	0.954243
19	15820	1994	10	1
19	15820	1995	11	1.04139
19	15820	1996	9	0.954243
19	15820	1997	10	1
19	15820	1998	8	0.90309
19	15820	1999	10	1
19	15820	2000	16	1.20412
19	15820	2001	20	1.30103
19	15820	2002	11	1.04139
19	15820	2003	17	1.23045
19	15820	2004	16	1.20412
19	15820	2005	12	1.07918
19	15820	2006	8	0.90309
19	15820	2007	11	1.04139
19	16600	1984	3	0.477121
19	16600	1985	3	0.477121
19	16600	1986	4	0.60206
19	16600	1987	5	0.69897
19	16600	1988	4	0.60206
19	16600	1989	9	0.954243
19	16600	1990	5	0.69897
19	16600	1991	5	0.69897
19	16600	1992	8	0.90309
19	16600	1993	9	0.954243
19	16600	1994	3	0.477121
19	16600	1995	4	0.60206
19	16600	1996	6	0.778151
19	16600	1997	3	0.477121
19	16600	1998	3	0.477121
19	16600	1999	6	0.778151
19	16600	2000	9	0.954243
19	16600	2001	6	0.778151
19	16600	2002	2	0.30103
19	16600	2003	4	0.60206
19	16600	2004	12	1.07918
19	16600	2005	4	0.60206
19	16600	2006	4	0.60206
19	16600	2007	3	0.477121
19	18570	1984	1	0
19	18570	1985	1	0
19	18570	1986	1	0
19	18570	1987	2	0.30103
19	18570	1988	4	0.60206
19	18570	1989	3	0.477121
19	18570	1990	3	0.477121
19	18570	1991	4	0.60206
19	18570	1992	3	0.477121
19	18570	1993	3	0.477121
19	18570	1994	4	0.60206
19	18570	1995	5	0.69897
19	18570	1996	4	0.60206
19	18570	1997	4	0.60206
19	18570	1998	4	0.60206
19	18570	1999	1	0
19	18570	2000	3	0.477121
19	18570	2001	6	0.778151
19	18570	2002	7	0.845098
19	18570	2003	6	0.778151
19	18570	2004	13	1.11394
19	18570	2005	8	0.90309
19	18570	2006	8	0.90309
19	18570	2007	5	0.69897
20	1840	1984	24	1.38021
20	1840	1985	25	1.39794
20	1840	1986	23	1.36173
20	1840	1987	30	1.47712
20	1840	1988	31	1.49136
20	1840	1989	27	1.43136
20	1840	1990	16	1.20412
20	1840	1991	10	1
20	1840	1992	12	1.07918
20	1840	1993	10	1
20	1840	1994	20	1.30103
20	1840	1995	22	1.34242
20	1840	1996	11	1.04139
20	1840	1997	2	0.30103
20	1840	1998	2	0.30103
20	1840	1999	18	1.25527
20	1840	2000	12	1.07918
20	1840	2001	17	1.23045
20	1840	2002	16	1.20412
20	1840	2003	11	1.04139
20	1840	2004	7	0.845098
20	1840	2005	7	0.845098
20	1840	2006	7	0.845098
20	1840	2007	8	0.90309
20	1860	1984	38	1.57978
20	1860	1985	43	1.63347
20	1860	1986	41	1.61278
20	1860	1987	45	1.65321
20	1860	1988	43	1.63347
20	1860	1989	50	1.69897
20	1860	1990	39	1.59106
20	1860	1991	30	1.47712
20	1860	1992	25	1.39794
20	1860	1993	19	1.27875
20	1860	1994	44	1.64345
20	1860	1995	44	1.64345
20	1860	1996	36	1.5563
20	1860	1997	11	1.04139
20	1860	1998	20	1.30103
20	1860	1999	39	1.59106
20	1860	2000	38	1.57978
20	1860	2001	41	1.61278
20	1860	2002	40	1.60206
20	1860	2003	27	1.43136
20	1860	2004	19	1.27875
20	1860	2005	24	1.38021
20	1860	2006	17	1.23045
20	1860	2007	10	1
20	2870	1984	2	0.30103
20	2870	1985	2	0.30103
20	2870	1986	2	0.30103
20	2870	1987	2	0.30103
20	2870	1988	3	0.477121
20	2870	1989	2	0.30103
20	2870	1990	2	0.30103
20	2870	1991	3	0.477121
20	2870	1992	2	0.30103
20	2870	1993	2	0.30103
20	2870	1994	1	0
20	2870	1995	1	0
20	2870	1996	1	0
20	2870	1997	2	0.30103
20	2870	1998	1	0
20	2870	1999	2	0.30103
20	2870	2000	2	0.30103
20	2870	2001	3	0.477121
20	2870	2002	2	0.30103
20	2870	2003	2	0.30103
20	2870	2004	2	0.30103
20	2870	2005	2	0.30103
20	2870	2006	2	0.30103
20	2870	2007	2	0.30103
20	6680	1984	4	0.60206
20	6680	1985	3	0.477121
20	6680	1986	2	0.30103
20	6680	1987	5	0.69897
20	6680	1988	3	0.477121
20	6680	1989	3	0.477121
20	6680	1990	5	0.69897
20	6680	1991	2	0.30103
20	6680	1992	6	0.778151
20	6680	1993	6	0.778151
20	6680	1994	7	0.845098
20	6680	1995	7	0.845098
20	6680	1996	5	0.69897
20	6680	1997	4	0.60206
20	6680	1998	6	0.778151
20	6680	1999	2	0.30103
20	6680	2000	3	0.477121
20	6680	2001	5	0.69897
20	6680	2002	3	0.477121
20	6680	2003	4	0.60206
20	6680	2004	4	0.60206
20	6680	2005	3	0.477121
20	6680	2006	2	0.30103
20	6680	2007	2	0.30103
20	6700	1984	13	1.11394
20	6700	1985	11	1.04139
20	6700	1986	9	0.954243
20	6700	1987	11	1.04139
20	6700	1988	5	0.69897
20	6700	1989	10	1
20	6700	1990	10	1
20	6700	1991	10	1
20	6700	1992	8	0.90309
20	6700	1993	8	0.90309
20	6700	1994	8	0.90309
20	6700	1995	6	0.778151
20	6700	1996	8	0.90309
20	6700	1997	5	0.69897
20	6700	1998	4	0.60206
20	6700	1999	6	0.778151
20	6700	2000	6	0.778151
20	6700	2001	12	1.07918
20	6700	2002	6	0.778151
20	6700	2003	9	0.954243
20	6700	2004	6	0.778151
20	6700	2005	8	0.90309
20	6700	2006	8	0.90309
20	6700	2007	4	0.60206
20	7240	1984	3	0.477121
20	7240	1985	3	0.477121
20	7240	1986	3	0.477121
20	7240	1987	3	0.477121
20	7240	1988	5	0.69897
20	7240	1989	4	0.60206
20	7240	1990	4	0.60206
20	7240	1991	4	0.60206
20	7240	1992	3	0.477121
20	7240	1993	4	0.60206
20	7240	1994	4	0.60206
20	7240	1995	4	0.60206
20	7240	1996	5	0.69897
20	7240	1997	3	0.477121
20	7240	1998	2	0.30103
20	7240	1999	4	0.60206
20	7240	2000	7	0.845098
20	7240	2001	5	0.69897
20	7240	2002	3	0.477121
20	7240	2003	4	0.60206
20	7240	2004	3	0.477121
20	7240	2005	3	0.477121
20	7240	2006	3	0.477121
20	7240	2007	4	0.60206
20	8760	1984	5	0.69897
20	8760	1985	6	0.778151
20	8760	1986	6	0.778151
20	8760	1987	8	0.90309
20	8760	1988	7	0.845098
20	8760	1989	8	0.90309
20	8760	1990	8	0.90309
20	8760	1991	9	0.954243
20	8760	1992	7	0.845098
20	8760	1993	4	0.60206
20	8760	1994	6	0.778151
20	8760	1995	5	0.69897
20	8760	1996	6	0.778151
20	8760	1997	6	0.778151
20	8760	1998	6	0.778151
20	8760	1999	8	0.90309
20	8760	2000	7	0.845098
20	8760	2001	9	0.954243
20	8760	2002	8	0.90309
20	8760	2003	7	0.845098
20	8760	2004	5	0.69897
20	8760	2005	6	0.778151
20	8760	2006	6	0.778151
20	8760	2007	3	0.477121
20	9740	1984	5	0.69897
20	9740	1985	1	0
20	9740	1986	1	0
20	9740	1987	2	0.30103
20	9740	1988	3	0.477121
20	9740	1989	5	0.69897
20	9740	1990	6	0.778151
20	9740	1991	11	1.04139
20	9740	1992	15	1.17609
20	9740	1993	17	1.23045
20	9740	1994	16	1.20412
20	9740	1995	16	1.20412
20	9740	1996	14	1.14613
20	9740	1997	14	1.14613
20	9740	1998	9	0.954243
20	9740	1999	7	0.845098
20	9740	2000	8	0.90309
20	9740	2001	10	1
20	9740	2002	12	1.07918
20	9740	2003	14	1.14613
20	9740	2004	14	1.14613
20	9740	2005	5	0.69897
20	9740	2006	10	1
20	9740	2007	11	1.04139
20	9760	1984	13	1.11394
20	9760	1985	11	1.04139
20	9760	1986	6	0.778151
20	9760	1987	11	1.04139
20	9760	1988	17	1.23045
20	9760	1989	22	1.34242
20	9760	1990	28	1.44716
20	9760	1991	36	1.5563
20	9760	1992	35	1.54407
20	9760	1993	47	1.6721
20	9760	1994	49	1.6902
20	9760	1995	48	1.68124
20	9760	1996	50	1.69897
20	9760	1997	68	1.83251
20	9760	1998	68	1.83251
20	9760	1999	51	1.70757
20	9760	2000	52	1.716
20	9760	2001	41	1.61278
20	9760	2002	40	1.60206
20	9760	2003	38	1.57978
20	9760	2004	33	1.51851
20	9760	2005	28	1.44716
20	9760	2006	28	1.44716
20	9760	2007	31	1.49136
20	10090	1984	56	1.74819
20	10090	1985	52	1.716
20	10090	1986	54	1.73239
20	10090	1987	58	1.76343
20	10090	1988	68	1.83251
20	10090	1989	79	1.89763
20	10090	1990	84	1.92428
20	10090	1991	73	1.86332
20	10090	1992	68	1.83251
20	10090	1993	70	1.8451
20	10090	1994	66	1.81954
20	10090	1995	68	1.83251
20	10090	1996	70	1.8451
20	10090	1997	65	1.81291
20	10090	1998	72	1.85733
20	10090	1999	88	1.94448
20	10090	2000	85	1.92942
20	10090	2001	77	1.88649
20	10090	2002	77	1.88649
20	10090	2003	75	1.87506
20	10090	2004	73	1.86332
20	10090	2005	81	1.90849
20	10090	2006	73	1.86332
20	10090	2007	73	1.86332
20	10201	1984	15	1.17609
20	10201	1985	9	0.954243
20	10201	1986	12	1.07918
20	10201	1987	14	1.14613
20	10201	1988	19	1.27875
20	10201	1989	20	1.30103
20	10201	1990	17	1.23045
20	10201	1991	18	1.25527
20	10201	1992	12	1.07918
20	10201	1993	10	1
20	10201	1994	9	0.954243
20	10201	1995	7	0.845098
20	10201	1996	7	0.845098
20	10201	1997	10	1
20	10201	1998	10	1
20	10201	1999	3	0.477121
20	10201	2000	5	0.69897
20	10201	2001	9	0.954243
20	10201	2002	9	0.954243
20	10201	2003	9	0.954243
20	10201	2004	9	0.954243
20	10201	2005	3	0.477121
20	10201	2006	3	0.477121
20	10201	2007	3	0.477121
20	10660	1984	8	0.90309
20	10660	1985	1	0
20	10660	1986	2	0.30103
20	10660	1987	3	0.477121
20	10660	1988	5	0.69897
20	10660	1989	8	0.90309
20	10660	1990	11	1.04139
20	10660	1991	6	0.778151
20	10660	1992	6	0.778151
20	10660	1993	7	0.845098
20	10660	1994	4	0.60206
20	10660	1995	4	0.60206
20	10660	1996	2	0.30103
20	10660	1997	1	0
20	10660	1998	4	0.60206
20	10660	1999	4	0.60206
20	10660	2000	5	0.69897
20	10660	2001	5	0.69897
20	10660	2002	12	1.07918
20	10660	2003	10	1
20	10660	2004	9	0.954243
20	10660	2005	4	0.60206
20	10660	2006	5	0.69897
20	10660	2007	6	0.778151
20	10990	1984	8	0.90309
20	10990	1985	2	0.30103
20	10990	1986	3	0.477121
20	10990	1987	4	0.60206
20	10990	1988	7	0.845098
20	10990	1989	7	0.845098
20	10990	1990	9	0.954243
20	10990	1991	4	0.60206
20	10990	1992	5	0.69897
20	10990	1993	10	1
20	10990	1994	5	0.69897
20	10990	1995	6	0.778151
20	10990	1996	4	0.60206
20	10990	1997	6	0.778151
20	10990	1998	3	0.477121
20	10990	1999	6	0.778151
20	10990	2000	8	0.90309
20	10990	2001	9	0.954243
20	10990	2002	7	0.845098
20	10990	2003	4	0.60206
20	10990	2004	5	0.69897
20	10990	2005	5	0.69897
20	10990	2006	4	0.60206
20	10990	2007	5	0.69897
20	11220	1984	12	1.07918
20	11220	1985	13	1.11394
20	11220	1986	11	1.04139
20	11220	1987	10	1
20	11220	1988	9	0.954243
20	11220	1989	6	0.778151
20	11220	1990	9	0.954243
20	11220	1991	10	1
20	11220	1992	9	0.954243
20	11220	1993	8	0.90309
20	11220	1994	11	1.04139
20	11220	1995	8	0.90309
20	11220	1996	9	0.954243
20	11220	1997	8	0.90309
20	11220	1998	6	0.778151
20	11220	1999	11	1.04139
20	11220	2000	10	1
20	11220	2001	8	0.90309
20	11220	2002	9	0.954243
20	11220	2003	10	1
20	11220	2004	13	1.11394
20	11220	2005	7	0.845098
20	11220	2006	9	0.954243
20	11220	2007	8	0.90309
20	11390	1984	8	0.90309
20	11390	1985	3	0.477121
20	11390	1986	2	0.30103
20	11390	1987	6	0.778151
20	11390	1988	7	0.845098
20	11390	1989	10	1
20	11390	1990	12	1.07918
20	11390	1991	16	1.20412
20	11390	1992	15	1.17609
20	11390	1993	14	1.14613
20	11390	1994	12	1.07918
20	11390	1995	13	1.11394
20	11390	1996	17	1.23045
20	11390	1997	23	1.36173
20	11390	1998	17	1.23045
20	11390	1999	26	1.41497
20	11390	2000	26	1.41497
20	11390	2001	31	1.49136
20	11390	2002	32	1.50515
20	11390	2003	30	1.47712
20	11390	2004	28	1.44716
20	11390	2005	29	1.4624
20	11390	2006	30	1.47712
20	11390	2007	31	1.49136
20	11870	1984	16	1.20412
20	11870	1985	5	0.69897
20	11870	1986	7	0.845098
20	11870	1987	12	1.07918
20	11870	1988	12	1.07918
20	11870	1989	15	1.17609
20	11870	1990	18	1.25527
20	11870	1991	17	1.23045
20	11870	1992	15	1.17609
20	11870	1993	20	1.30103
20	11870	1994	18	1.25527
20	11870	1995	14	1.14613
20	11870	1996	15	1.17609
20	11870	1997	15	1.17609
20	11870	1998	21	1.32222
20	11870	1999	23	1.36173
20	11870	2000	16	1.20412
20	11870	2001	26	1.41497
20	11870	2002	27	1.43136
20	11870	2003	22	1.34242
20	11870	2004	22	1.34242
20	11870	2005	18	1.25527
20	11870	2006	21	1.32222
20	11870	2007	24	1.38021
20	12020	1984	4	0.60206
20	12020	1985	2	0.30103
20	12020	1986	1	0
20	12020	1987	3	0.477121
20	12020	1988	3	0.477121
20	12020	1989	4	0.60206
20	12020	1990	4	0.60206
20	12020	1991	3	0.477121
20	12020	1992	3	0.477121
20	12020	1993	3	0.477121
20	12020	1994	3	0.477121
20	12020	1995	2	0.30103
20	12020	1996	1	0
20	12020	1997	3	0.477121
20	12020	1998	3	0.477121
20	12020	1999	3	0.477121
20	12020	2000	4	0.60206
20	12020	2001	4	0.60206
20	12020	2002	4	0.60206
20	12020	2003	2	0.30103
20	12020	2004	3	0.477121
20	12020	2005	2	0.30103
20	12020	2006	2	0.30103
20	12020	2007	3	0.477121
20	12750	1984	7	0.845098
20	12750	1985	4	0.60206
20	12750	1986	3	0.477121
20	12750	1987	5	0.69897
20	12750	1988	3	0.477121
20	12750	1989	10	1
20	12750	1990	8	0.90309
20	12750	1991	6	0.778151
20	12750	1992	8	0.90309
20	12750	1993	15	1.17609
20	12750	1994	12	1.07918
20	12750	1995	12	1.07918
20	12750	1996	25	1.39794
20	12750	1997	22	1.34242
20	12750	1998	21	1.32222
20	12750	1999	18	1.25527
20	12750	2000	18	1.25527
20	12750	2001	24	1.38021
20	12750	2002	20	1.30103
20	12750	2003	20	1.30103
20	12750	2004	28	1.44716
20	12750	2005	17	1.23045
20	12750	2006	24	1.38021
20	12750	2007	23	1.36173
20	13110	1984	2	0.30103
20	13110	1985	2	0.30103
20	13110	1986	2	0.30103
20	13110	1987	4	0.60206
20	13110	1988	7	0.845098
20	13110	1989	4	0.60206
20	13110	1990	5	0.69897
20	13110	1991	3	0.477121
20	13110	1992	4	0.60206
20	13110	1993	5	0.69897
20	13110	1994	6	0.778151
20	13110	1995	4	0.60206
20	13110	1996	4	0.60206
20	13110	1997	12	1.07918
20	13110	1998	12	1.07918
20	13110	1999	6	0.778151
20	13110	2000	9	0.954243
20	13110	2001	8	0.90309
20	13110	2002	9	0.954243
20	13110	2003	10	1
20	13110	2004	11	1.04139
20	13110	2005	5	0.69897
20	13110	2006	2	0.30103
20	13110	2007	4	0.60206
20	13120	1984	61	1.78533
20	13120	1985	56	1.74819
20	13120	1986	61	1.78533
20	13120	1987	55	1.74036
20	13120	1988	73	1.86332
20	13120	1989	79	1.89763
20	13120	1990	74	1.86923
20	13120	1991	72	1.85733
20	13120	1992	50	1.69897
20	13120	1993	57	1.75587
20	13120	1994	78	1.89209
20	13120	1995	63	1.79934
20	13120	1996	65	1.81291
20	13120	1997	63	1.79934
20	13120	1998	59	1.77085
20	13120	1999	98	1.99123
20	13120	2000	100	2
20	13120	2001	88	1.94448
20	13120	2002	74	1.86923
20	13120	2003	70	1.8451
20	13120	2004	69	1.83885
20	13120	2005	101	2.00432
20	13120	2006	74	1.86923
20	13120	2007	83	1.91908
20	14420	1984	4	0.60206
20	14420	1985	2	0.30103
20	14420	1986	1	0
20	14420	1987	2	0.30103
20	14420	1988	3	0.477121
20	14420	1989	3	0.477121
20	14420	1990	3	0.477121
20	14420	1991	2	0.30103
20	14420	1992	2	0.30103
20	14420	1993	1	0
20	14420	1994	1	0
20	14420	1995	2	0.30103
20	14420	1996	2	0.30103
20	14420	1997	3	0.477121
20	14420	1998	2	0.30103
20	14420	1999	1	0
20	14420	2000	3	0.477121
20	14420	2001	2	0.30103
20	14420	2002	1	0
20	14420	2003	3	0.477121
20	14420	2004	2	0.30103
20	14420	2005	1	0
20	14420	2006	1	0
20	14420	2007	2	0.30103
20	14540	1984	2	0.30103
20	14540	1985	4	0.60206
20	14540	1986	2	0.30103
20	14540	1987	2	0.30103
20	14540	1988	2	0.30103
20	14540	1989	3	0.477121
20	14540	1990	2	0.30103
20	14540	1991	1	0
20	14540	1992	3	0.477121
20	14540	1993	2	0.30103
20	14540	1994	2	0.30103
20	14540	1995	2	0.30103
20	14540	1996	1	0
20	14540	1997	1	0
20	14540	1998	1	0
20	14540	1999	1	0
20	14540	2000	4	0.60206
20	14540	2001	4	0.60206
20	14540	2002	3	0.477121
20	14540	2003	3	0.477121
20	14540	2004	3	0.477121
20	14540	2005	2	0.30103
20	14540	2006	1	0
20	14540	2007	1	0
20	14610	1984	3	0.477121
20	14610	1985	3	0.477121
20	14610	1986	1	0
20	14610	1987	1	0
20	14610	1988	2	0.30103
20	14610	1989	2	0.30103
20	14610	1990	3	0.477121
20	14610	1991	1	0
20	14610	1992	2	0.30103
20	14610	1993	3	0.477121
20	14610	1994	1	0
20	14610	1995	2	0.30103
20	14610	1996	1	0
20	14610	1997	2	0.30103
20	14610	1998	2	0.30103
20	14610	1999	2	0.30103
20	14610	2000	3	0.477121
20	14610	2001	3	0.477121
20	14610	2002	3	0.477121
20	14610	2003	2	0.30103
20	14610	2004	1	0
20	14610	2005	1	0
20	14610	2006	1	0
20	14610	2007	1	0
20	14620	1984	9	0.954243
20	14620	1985	7	0.845098
20	14620	1986	5	0.69897
20	14620	1987	7	0.845098
20	14620	1988	10	1
20	14620	1989	10	1
20	14620	1990	10	1
20	14620	1991	10	1
20	14620	1992	10	1
20	14620	1993	12	1.07918
20	14620	1994	15	1.17609
20	14620	1995	14	1.14613
20	14620	1996	10	1
20	14620	1997	7	0.845098
20	14620	1998	6	0.778151
20	14620	1999	9	0.954243
20	14620	2000	10	1
20	14620	2001	15	1.17609
20	14620	2002	14	1.14613
20	14620	2003	11	1.04139
20	14620	2004	14	1.14613
20	14620	2005	17	1.23045
20	14620	2006	14	1.14613
20	14620	2007	13	1.11394
20	14640	1984	11	1.04139
20	14640	1985	9	0.954243
20	14640	1986	9	0.954243
20	14640	1987	9	0.954243
20	14640	1988	11	1.04139
20	14640	1989	12	1.07918
20	14640	1990	13	1.11394
20	14640	1991	12	1.07918
20	14640	1992	12	1.07918
20	14640	1993	12	1.07918
20	14640	1994	9	0.954243
20	14640	1995	12	1.07918
20	14640	1996	16	1.20412
20	14640	1997	14	1.14613
20	14640	1998	15	1.17609
20	14640	1999	11	1.04139
20	14640	2000	16	1.20412
20	14640	2001	22	1.34242
20	14640	2002	22	1.34242
20	14640	2003	21	1.32222
20	14640	2004	15	1.17609
20	14640	2005	19	1.27875
20	14640	2006	16	1.20412
20	14640	2007	21	1.32222
20	14870	1984	3	0.477121
20	14870	1985	3	0.477121
20	14870	1986	2	0.30103
20	14870	1987	4	0.60206
20	14870	1988	6	0.778151
20	14870	1989	6	0.778151
20	14870	1990	7	0.845098
20	14870	1991	5	0.69897
20	14870	1992	4	0.60206
20	14870	1993	6	0.778151
20	14870	1994	6	0.778151
20	14870	1995	6	0.778151
20	14870	1996	6	0.778151
20	14870	1997	3	0.477121
20	14870	1998	5	0.69897
20	14870	1999	2	0.30103
20	14870	2000	4	0.60206
20	14870	2001	3	0.477121
20	14870	2002	7	0.845098
20	14870	2003	8	0.90309
20	14870	2004	6	0.778151
20	14870	2005	5	0.69897
20	14870	2006	5	0.69897
20	14870	2007	6	0.778151
20	15390	1984	3	0.477121
20	15390	1985	3	0.477121
20	15390	1986	3	0.477121
20	15390	1987	3	0.477121
20	15390	1988	3	0.477121
20	15390	1989	4	0.60206
20	15390	1990	6	0.778151
20	15390	1991	5	0.69897
20	15390	1992	3	0.477121
20	15390	1993	2	0.30103
20	15390	1994	3	0.477121
20	15390	1995	3	0.477121
20	15390	1996	4	0.60206
20	15390	1997	3	0.477121
20	15390	1998	4	0.60206
20	15390	1999	5	0.69897
20	15390	2000	4	0.60206
20	15390	2001	3	0.477121
20	15390	2002	3	0.477121
20	15390	2003	3	0.477121
20	15390	2004	3	0.477121
20	15390	2005	6	0.778151
20	15390	2006	3	0.477121
20	15390	2007	2	0.30103
20	15671	1984	7	0.845098
20	15671	1985	7	0.845098
20	15671	1986	7	0.845098
20	15671	1987	10	1
20	15671	1988	10	1
20	15671	1989	10	1
20	15671	1990	11	1.04139
20	15671	1991	12	1.07918
20	15671	1992	10	1
20	15671	1993	9	0.954243
20	15671	1994	10	1
20	15671	1995	11	1.04139
20	15671	1996	10	1
20	15671	1997	9	0.954243
20	15671	1998	9	0.954243
20	15671	1999	9	0.954243
20	15671	2000	10	1
20	15671	2001	8	0.90309
20	15671	2002	6	0.778151
20	15671	2003	5	0.69897
20	15671	2004	4	0.60206
20	15671	2005	5	0.69897
20	15671	2006	4	0.60206
20	15671	2007	4	0.60206
20	15820	1984	18	1.25527
20	15820	1985	13	1.11394
20	15820	1986	14	1.14613
20	15820	1987	20	1.30103
20	15820	1988	30	1.47712
20	15820	1989	27	1.43136
20	15820	1990	33	1.51851
[truncated: 15,425 more rows]

## Sheet: Hay
Plot	Species	Year	Count	LogCount	Diff
e1q13	Bouteloua_gracilis	37	81	1.90849	-0.255272505
e1q13	Bouteloua_gracilis	38	45	1.65321	0.329058719
e1q13	Bouteloua_gracilis	39	96	1.98227	-0.338818557
e1q13	Bouteloua_gracilis	40	44	1.64345	-0.263241434
e1q13	Bouteloua_gracilis	41	24	1.38021	-0.477121255
e1q13	Bouteloua_gracilis	42	8	0.90309	0.544068044
e1q13	Bouteloua_gracilis	43	28	1.44716	0.057991947
e1q13	Bouteloua_gracilis	44	32	1.50515	0.085914629
e1q13	Bouteloua_gracilis	45	39	1.59106	-0.128666609
e1q13	Bouteloua_gracilis	46	29	1.4624	0.139661993
e1q13	Bouteloua_gracilis	47	40	1.60206	-0.37161107
e1q13	Bouteloua_gracilis	48	17	1.23045	-0.62838893
e1q13	Bouteloua_gracilis	49	4	0.60206	0.477121255
e1q13	Bouteloua_gracilis	50	12	1.07918	0.176091259
e1q13	Bouteloua_gracilis	51	18	1.25527	-0.21387982
e1q13	Bouteloua_gracilis	52	11	1.04139	0.757947864
e1q13	Bouteloua_gracilis	53	63	1.79934	0.191885527
e1q13	Bouteloua_gracilis	54	98	1.99123	-0.099131473
e1q13	Bouteloua_gracilis	55	78	1.89209	-0.011281011
e1q13	Bouteloua_gracilis	56	76	1.88081	-0.054738789
e1q13	Bouteloua_gracilis	57	67	1.82607	-0.269772302
e1q13	Bouteloua_gracilis	58	36	1.5563	0.191885526
e1q13	Bouteloua_gracilis	59	56	1.74819	-0.114719571
e1q13	Bouteloua_gracilis	60	43	1.63347	0.275016563
e1q13	Bouteloua_gracilis	61	81	1.90849	-1.005395032
e1q13	Bouteloua_gracilis	62	8	0.90309	0.243038049
e1q13	Bouteloua_gracilis	63	14	1.14613	0.15490196
e1q13	Bouteloua_gracilis	64	20	1.30103	0.096910013
e1q13	Bouteloua_gracilis	65	25	1.39794	-0.119186408
e1q13	Bouteloua_gracilis	66	19	1.27875	NA
e1q13	Buchloe_dactyloides	37	135	2.13033	-0.171292376
e1q13	Buchloe_dactyloides	38	91	1.95904	0.273954718
e1q13	Buchloe_dactyloides	39	171	2.233	-0.288513438
e1q13	Buchloe_dactyloides	40	88	1.94448	-0.17363066
e1q13	Buchloe_dactyloides	41	59	1.77085	-1.770852012
e1q13	Buchloe_dactyloides	42	1	0	0
e1q13	Buchloe_dactyloides	43	1	0	0
e1q13	Buchloe_dactyloides	44	1	0	0.301029996
e1q13	Buchloe_dactyloides	45	2	0.30103	-0.301029996
e1q13	Buchloe_dactyloides	46	1	0	1.041392685
e1q13	Buchloe_dactyloides	47	11	1.04139	-0.087150176
e1q13	Buchloe_dactyloides	48	9	0.954243	0.577236408
e1q13	Buchloe_dactyloides	49	34	1.53148	-0.355387658
e1q13	Buchloe_dactyloides	50	15	1.17609	0.329058719
e1q13	Buchloe_dactyloides	51	32	1.50515	-0.182930683
e1q13	Buchloe_dactyloides	52	21	1.32222	0.196294645
e1q13	Buchloe_dactyloides	53	33	1.51851	0.114954516
e1q13	Buchloe_dactyloides	54	43	1.63347	-0.042403849
e1q13	Buchloe_dactyloides	55	39	1.59106	-0.290034611
e1q13	Buchloe_dactyloides	56	20	1.30103	-0.522878746
e1q13	Buchloe_dactyloides	57	6	0.778151	-0.301029995
e1q13	Buchloe_dactyloides	58	3	0.477121	0.477121254
e1q13	Buchloe_dactyloides	59	9	0.954243	0
e1q13	Buchloe_dactyloides	60	9	0.954243	0.492915522
e1q13	Buchloe_dactyloides	61	28	1.44716	-0.243038048
e1q13	Buchloe_dactyloides	62	16	1.20412	-0.028028724
e1q13	Buchloe_dactyloides	63	15	1.17609	-0.875061263
e1q13	Buchloe_dactyloides	64	2	0.30103	-0.301029996
e1q13	Buchloe_dactyloides	65	1	0	0
e1q13	Buchloe_dactyloides	66	1	0	1.531478917
e1q1a1	Bouteloua_gracilis	37	34	1.53148	-0.327358934
e1q1a1	Bouteloua_gracilis	38	16	1.20412	0.074633618
e1q1a1	Bouteloua_gracilis	39	19	1.27875	0.265314443
e1q1a1	Bouteloua_gracilis	40	35	1.54407	-0.038918066
e1q1a1	Bouteloua_gracilis	41	32	1.50515	-0.660051938
e1q1a1	Bouteloua_gracilis	42	7	0.845098	-0.544068044
e1q1a1	Bouteloua_gracilis	43	2	0.30103	1.176091259
e1q1a1	Bouteloua_gracilis	44	30	1.47712	-0.014723257
e1q1a1	Bouteloua_gracilis	45	29	1.4624	-0.064457989
e1q1a1	Bouteloua_gracilis	46	25	1.39794	0.049218022
e1q1a1	Bouteloua_gracilis	47	28	1.44716	-0.405765346
e1q1a1	Bouteloua_gracilis	48	11	1.04139	0.449969009
e1q1a1	Bouteloua_gracilis	49	31	1.49136	0
e1q1a1	Bouteloua_gracilis	50	31	1.49136	-0.044203663
e1q1a1	Bouteloua_gracilis	51	28	1.44716	-0.015794267
e1q1a1	Bouteloua_gracilis	52	27	1.43136	0.100115153
e1q1a1	Bouteloua_gracilis	53	34	1.53148	0.509913768
e1q1a1	Bouteloua_gracilis	54	110	2.04139	-0.101873432
e1q1a1	Bouteloua_gracilis	55	87	1.93952	0.073317972
e1q1a1	Bouteloua_gracilis	56	103	2.01284	-0.155504729
e1q1a1	Bouteloua_gracilis	57	72	1.85733	-0.578578895
e1q1a1	Bouteloua_gracilis	58	19	1.27875	0.384004231
e1q1a1	Bouteloua_gracilis	59	46	1.66276	-0.029289376
e1q1a1	Bouteloua_gracilis	60	43	1.63347	0.395915322
e1q1a1	Bouteloua_gracilis	61	107	2.02938	-0.5242338
e1q1a1	Bouteloua_gracilis	62	32	1.50515	-0.09017663
e1q1a1	Bouteloua_gracilis	63	26	1.41497	0.076388346
e1q1a1	Bouteloua_gracilis	64	31	1.49136	-0.412180448
e1q1a1	Bouteloua_gracilis	65	12	1.07918	0.383216752
e1q1a1	Bouteloua_gracilis	66	29	1.4624	-0.100670162
e1q1a1	Buchloe_dactyloides	37	23	1.36173	0.240332155
e1q1a1	Buchloe_dactyloides	38	40	1.60206	0.096910013
e1q1a1	Buchloe_dactyloides	39	50	1.69897	-0.337242168
e1q1a1	Buchloe_dactyloides	40	23	1.36173	0.169751081
e1q1a1	Buchloe_dactyloides	41	34	1.53148	-0.490086232
e1q1a1	Buchloe_dactyloides	42	11	1.04139	-0.087150176
e1q1a1	Buchloe_dactyloides	43	9	0.954243	-0.352182518
e1q1a1	Buchloe_dactyloides	44	4	0.60206	0.778151251
e1q1a1	Buchloe_dactyloides	45	24	1.38021	0.360151447
e1q1a1	Buchloe_dactyloides	46	55	1.74036	-0.594234653
e1q1a1	Buchloe_dactyloides	47	14	1.14613	0.057991947
e1q1a1	Buchloe_dactyloides	48	16	1.20412	0.503450193
e1q1a1	Buchloe_dactyloides	49	51	1.70757	-0.07410172
e1q1a1	Buchloe_dactyloides	50	43	1.63347	-1.33243846
e1q1a1	Buchloe_dactyloides	51	2	0.30103	0.812913356
e1q1a1	Buchloe_dactyloides	52	13	1.11394	-0.210853365
e1q1a1	Buchloe_dactyloides	53	8	0.90309	1.079181246
e1q1a1	Buchloe_dactyloides	54	96	1.98227	-0.266267889
e1q1a1	Buchloe_dactyloides	55	52	1.716	0.355878663
e1q1a1	Buchloe_dactyloides	56	118	2.07188	-0.566732029
e1q1a1	Buchloe_dactyloides	57	32	1.50515	-1.505149978
e1q1a1	Buchloe_dactyloides	58	1	0	0.903089987
e1q1a1	Buchloe_dactyloides	59	8	0.90309	0.327358934
e1q1a1	Buchloe_dactyloides	60	17	1.23045	0.301029996
e1q1a1	Buchloe_dactyloides	61	34	1.53148	-0.069080919
e1q1a1	Buchloe_dactyloides	62	29	1.4624	0.117385599
e1q1a1	Buchloe_dactyloides	63	38	1.57978	-0.403692338
e1q1a1	Buchloe_dactyloides	64	15	1.17609	-0.574031268
e1q1a1	Buchloe_dactyloides	65	4	0.60206	0.977723606
e1q1a1	Buchloe_dactyloides	66	38	1.57978	-1.278753601
e1q1a2	Bouteloua_gracilis	37	2	0.30103	-0.301029996
e1q1a2	Bouteloua_gracilis	38	1	0	0
e1q1a2	Bouteloua_gracilis	39	1	0	0
e1q1a2	Bouteloua_gracilis	40	1	0	0
e1q1a2	Bouteloua_gracilis	41	1	0	0
e1q1a2	Bouteloua_gracilis	42	1	0	0.477121255
e1q1a2	Bouteloua_gracilis	43	3	0.477121	0
e1q1a2	Bouteloua_gracilis	44	3	0.477121	0.124938736
e1q1a2	Bouteloua_gracilis	45	4	0.60206	0.176091259
e1q1a2	Bouteloua_gracilis	46	6	0.778151	-0.176091259
e1q1a2	Bouteloua_gracilis	47	4	0.60206	0
e1q1a2	Bouteloua_gracilis	48	4	0.60206	0.397940009
e1q1a2	Bouteloua_gracilis	49	10	1	-0.22184875
e1q1a2	Bouteloua_gracilis	50	6	0.778151	0.06694679
e1q1a2	Bouteloua_gracilis	51	7	0.845098	0.109144469
e1q1a2	Bouteloua_gracilis	52	9	0.954243	0.22184875
e1q1a2	Bouteloua_gracilis	53	15	1.17609	0.301029996
e1q1a2	Bouteloua_gracilis	54	30	1.47712	-0.079181246
e1q1a2	Bouteloua_gracilis	55	25	1.39794	0.158362492
e1q1a2	Bouteloua_gracilis	56	36	1.5563	-0.442359149
e1q1a2	Bouteloua_gracilis	57	13	1.11394	0.116505569
e1q1a2	Bouteloua_gracilis	58	17	1.23045	0.403019535
e1q1a2	Bouteloua_gracilis	59	43	1.63347	-0.077165955
e1q1a2	Bouteloua_gracilis	60	36	1.5563	0.221848749
e1q1a2	Bouteloua_gracilis	61	60	1.77815	-0.079181246
e1q1a2	Bouteloua_gracilis	62	50	1.69897	-0.283996656
e1q1a2	Bouteloua_gracilis	63	26	1.41497	-0.301029996
e1q1a2	Bouteloua_gracilis	64	13	1.11394	0
e1q1a2	Bouteloua_gracilis	65	13	1.11394	0.317420412
e1q1a2	Bouteloua_gracilis	66	27	1.43136	-0.176091259
e1q1a2	Buchloe_dactyloides	37	18	1.25527	0.492915522
e1q1a2	Buchloe_dactyloides	38	56	1.74819	0.234083206
e1q1a2	Buchloe_dactyloides	39	96	1.98227	-0.77815125
e1q1a2	Buchloe_dactyloides	40	16	1.20412	0.528273777
e1q1a2	Buchloe_dactyloides	41	54	1.73239	-0.301029996
e1q1a2	Buchloe_dactyloides	42	27	1.43136	-0.069635928
e1q1a2	Buchloe_dactyloides	43	23	1.36173	-0.407485327
e1q1a2	Buchloe_dactyloides	44	9	0.954243	-0.255272505
e1q1a2	Buchloe_dactyloides	45	5	0.69897	0
e1q1a2	Buchloe_dactyloides	46	5	0.69897	0.079181246
e1q1a2	Buchloe_dactyloides	47	6	0.778151	-0.477121254
e1q1a2	Buchloe_dactyloides	48	2	0.30103	0.477121254
e1q1a2	Buchloe_dactyloides	49	6	0.778151	-0.477121254
e1q1a2	Buchloe_dactyloides	50	2	0.30103	0.176091259
e1q1a2	Buchloe_dactyloides	51	3	0.477121	0.124938736
e1q1a2	Buchloe_dactyloides	52	4	0.60206	-0.124938736
e1q1a2	Buchloe_dactyloides	53	3	0.477121	1.656417653
e1q1a2	Buchloe_dactyloides	54	136	2.13354	-0.282280559
e1q1a2	Buchloe_dactyloides	55	71	1.85126	0.21319964
e1q1a2	Buchloe_dactyloides	56	116	2.06446	-0.617299958
e1q1a2	Buchloe_dactyloides	57	28	1.44716	-0.085430195
e1q1a2	Buchloe_dactyloides	58	23	1.36173	0.519085756
e1q1a2	Buchloe_dactyloides	59	76	1.88081	-0.074633618
e1q1a2	Buchloe_dactyloides	60	64	1.80618	0.185046102
e1q1a2	Buchloe_dactyloides	61	98	1.99123	-0.227798082
e1q1a2	Buchloe_dactyloides	62	58	1.76343	-0.348454646
e1q1a2	Buchloe_dactyloides	63	26	1.41497	-0.301029996
e1q1a2	Buchloe_dactyloides	64	13	1.11394	0
e1q1a2	Buchloe_dactyloides	65	13	1.11394	0
e1q1a2	Buchloe_dactyloides	66	13	1.11394	0.141329153
e1q1a3	Bouteloua_gracilis	37	18	1.25527	0.023481096
e1q1a3	Bouteloua_gracilis	38	19	1.27875	0.101457641
e1q1a3	Bouteloua_gracilis	39	24	1.38021	-0.124938737
e1q1a3	Bouteloua_gracilis	40	18	1.25527	-0.024823584
e1q1a3	Bouteloua_gracilis	41	17	1.23045	-0.753327666
e1q1a3	Bouteloua_gracilis	42	3	0.477121	0.884606581
e1q1a3	Bouteloua_gracilis	43	23	1.36173	-0.082974235
e1q1a3	Bouteloua_gracilis	44	19	1.27875	-0.324511092
e1q1a3	Bouteloua_gracilis	45	9	0.954243	0.087150176
e1q1a3	Bouteloua_gracilis	46	11	1.04139	0.072550667
e1q1a3	Bouteloua_gracilis	47	13	1.11394	0.187086644
e1q1a3	Bouteloua_gracilis	48	20	1.30103	0.161368002
e1q1a3	Bouteloua_gracilis	49	29	1.4624	0
e1q1a3	Bouteloua_gracilis	50	29	1.4624	-0.231949077
e1q1a3	Bouteloua_gracilis	51	17	1.23045	0.070581075
e1q1a3	Bouteloua_gracilis	52	20	1.30103	0.113943352
e1q1a3	Bouteloua_gracilis	53	26	1.41497	0.436285001
e1q1a3	Bouteloua_gracilis	54	71	1.85126	-0.0519178
e1q1a3	Bouteloua_gracilis	55	63	1.79934	-0.075064679
e1q1a3	Bouteloua_gracilis	56	53	1.72428	0.00811789
e1q1a3	Bouteloua_gracilis	57	54	1.73239	-0.431363764
e1q1a3	Bouteloua_gracilis	58	20	1.30103	0.041392685
e1q1a3	Bouteloua_gracilis	59	22	1.34242	-0.087150176
e1q1a3	Bouteloua_gracilis	60	18	1.25527	0.713210444
e1q1a3	Bouteloua_gracilis	61	93	1.96848	-0.269512945
e1q1a3	Bouteloua_gracilis	62	50	1.69897	-0.443697499
e1q1a3	Bouteloua_gracilis	63	18	1.25527	-0.176091259
e1q1a3	Bouteloua_gracilis	64	12	1.07918	0
e1q1a3	Bouteloua_gracilis	65	12	1.07918	0.412180448
e1q1a3	Bouteloua_gracilis	66	31	1.49136	-0.148939013
e1q1a3	Buchloe_dactyloides	37	22	1.34242	0.329675177
e1q1a3	Buchloe_dactyloides	38	47	1.6721	0.106053392
e1q1a3	Buchloe_dactyloides	39	60	1.77815	-0.273001272
e1q1a3	Buchloe_dactyloides	40	32	1.50515	0.219125892
e1q1a3	Buchloe_dactyloides	41	53	1.72428	-1.72427587
e1q1a3	Buchloe_dactyloides	42	1	0	0.301029996
e1q1a3	Buchloe_dactyloides	43	2	0.30103	-0.301029996
e1q1a3	Buchloe_dactyloides	44	1	0	0
e1q1a3	Buchloe_dactyloides	45	1	0	0.477121255
e1q1a3	Buchloe_dactyloides	46	3	0.477121	0.636822097
e1q1a3	Buchloe_dactyloides	47	13	1.11394	-0.636822097
e1q1a3	Buchloe_dactyloides	48	3	0.477121	0.124938736
e1q1a3	Buchloe_dactyloides	49	4	0.60206	-0.124938736
e1q1a3	Buchloe_dactyloides	50	3	0.477121	-0.477121255
e1q1a3	Buchloe_dactyloides	51	1	0	0.698970004
e1q1a3	Buchloe_dactyloides	52	5	0.69897	0.079181246
e1q1a3	Buchloe_dactyloides	53	6	0.778151	1.113943353
e1q1a3	Buchloe_dactyloides	54	78	1.89209	-0.034762107
e1q1a3	Buchloe_dactyloides	55	72	1.85733	0.005990364
e1q1a3	Buchloe_dactyloides	56	73	1.86332	-0.34480892
e1q1a3	Buchloe_dactyloides	57	33	1.51851	-0.156786104
e1q1a3	Buchloe_dactyloides	58	23	1.36173	0.416423414
e1q1a3	Buchloe_dactyloides	59	60	1.77815	0.028028724
e1q1a3	Buchloe_dactyloides	60	64	1.80618	0.019894829
e1q1a3	Buchloe_dactyloides	61	67	1.82607	-0.062646809
e1q1a3	Buchloe_dactyloides	62	58	1.76343	-0.484674393
e1q1a3	Buchloe_dactyloides	63	19	1.27875	-1.278753601
e1q1a3	Buchloe_dactyloides	64	1	0	0.903089987
e1q1a3	Buchloe_dactyloides	65	8	0.90309	0.243038049
e1q1a3	Buchloe_dactyloides	66	14	1.14613	0.455931955
e1q31	Bouteloua_gracilis	37	40	1.60206	0.197280558
e1q31	Bouteloua_gracilis	38	63	1.79934	0.187431185
e1q31	Bouteloua_gracilis	39	97	1.98677	-0.042289062
e1q31	Bouteloua_gracilis	40	88	1.94448	-0.166331422
e1q31	Bouteloua_gracilis	41	60	1.77815	-0.77815125
e1q31	Bouteloua_gracilis	42	10	1	-1
e1q31	Bouteloua_gracilis	43	1	0	0
e1q31	Bouteloua_gracilis	44	1	0	0.301029996
e1q31	Bouteloua_gracilis	45	2	0.30103	0.176091259
e1q31	Bouteloua_gracilis	46	3	0.477121	0.698970004
e1q31	Bouteloua_gracilis	47	15	1.17609	-0.134698574
e1q31	Bouteloua_gracilis	48	11	1.04139	-0.439332694
e1q31	Bouteloua_gracilis	49	4	0.60206	0.176091259
e1q31	Bouteloua_gracilis	50	6	0.778151	-0.77815125
e1q31	Bouteloua_gracilis	51	1	0	0.301029996
e1q31	Bouteloua_gracilis	52	2	0.30103	1.633468455
e1q31	Bouteloua_gracilis	53	86	1.9345	0.15540666
e1q31	Bouteloua_gracilis	54	123	2.08991	-0.181420092
e1q31	Bouteloua_gracilis	55	81	1.90849	-0.063386979
e1q31	Bouteloua_gracilis	56	70	1.8451	-0.137527864
e1q31	Bouteloua_gracilis	57	51	1.70757	0.040617851
e1q31	Bouteloua_gracilis	58	56	1.74819	0.06472533
e1q31	Bouteloua_gracilis	59	65	1.81291	-0.451185521
e1q31	Bouteloua_gracilis	60	23	1.36173	0.62949824
e1q31	Bouteloua_gracilis	61	98	1.99123	-0.191885527
e1q31	Bouteloua_gracilis	62	63	1.79934	-0.243038048
e1q31	Bouteloua_gracilis	63	36	1.5563	-0.176091259
e1q31	Bouteloua_gracilis	64	24	1.38021	-0.124938737
e1q31	Bouteloua_gracilis	65	18	1.25527	0.207125493
e1q31	Bouteloua_gracilis	66	29	1.4624	0.081670046
e1q32	Bouteloua_gracilis	37	35	1.54407	-0.038918066
e1q32	Bouteloua_gracilis	38	32	1.50515	0.320924825
e1q32	Bouteloua_gracilis	39	67	1.82607	0.019023237
e1q32	Bouteloua_gracilis	40	70	1.8451	-0.276896316
e1q32	Bouteloua_gracilis	41	37	1.5682	-0.312929219
e1q32	Bouteloua_gracilis	42	18	1.25527	0
e1q32	Bouteloua_gracilis	43	18	1.25527	-0.954242509
e1q32	Bouteloua_gracilis	44	2	0.30103	-0.301029996
e1q32	Bouteloua_gracilis	45	1	0	0.477121255
e1q32	Bouteloua_gracilis	46	3	0.477121	0
e1q32	Bouteloua_gracilis	47	3	0.477121	-0.176091259
e1q32	Bouteloua_gracilis	48	2	0.30103	0.301029995
e1q32	Bouteloua_gracilis	49	4	0.60206	0.096910013
e1q32	Bouteloua_gracilis	50	5	0.69897	0.301029996
e1q32	Bouteloua_gracilis	51	10	1	-0.301029996
e1q32	Bouteloua_gracilis	52	5	0.69897	1.250420003
e1q32	Bouteloua_gracilis	53	89	1.94939	-0.014891556
e1q32	Bouteloua_gracilis	54	86	1.9345	-0.071175591
e1q32	Bouteloua_gracilis	55	73	1.86332	-0.13904699
e1q32	Bouteloua_gracilis	56	53	1.72428	-0.025305866
e1q32	Bouteloua_gracilis	57	50	1.69897	-0.193820026
e1q32	Bouteloua_gracilis	58	32	1.50515	0.118099312
e1q32	Bouteloua_gracilis	59	42	1.62325	-0.225309281
e1q32	Bouteloua_gracilis	60	25	1.39794	0.40140054
e1q32	Bouteloua_gracilis	61	63	1.79934	-0.028488537
e1q32	Bouteloua_gracilis	62	59	1.77085	-0.239373095
e1q32	Bouteloua_gracilis	63	34	1.53148	-0.084320886
e1q32	Bouteloua_gracilis	64	28	1.44716	-0.447158031
e1q32	Bouteloua_gracilis	65	10	1	0.322219295
e1q32	Bouteloua_gracilis	66	21	1.32222	0.535113201
e1q33	Bouteloua_gracilis	37	72	1.85733	-0.425968732
e1q33	Bouteloua_gracilis	38	27	1.43136	0.212088912
e1q33	Bouteloua_gracilis	39	44	1.64345	0.104735351
e1q33	Bouteloua_gracilis	40	56	1.74819	-0.425968732
e1q33	Bouteloua_gracilis	41	21	1.32222	-0.623249291
e1q33	Bouteloua_gracilis	42	5	0.69897	0.716003344
e1q33	Bouteloua_gracilis	43	26	1.41497	0.116505569
e1q33	Bouteloua_gracilis	44	34	1.53148	-0.276206412
e1q33	Bouteloua_gracilis	45	18	1.25527	-0.024823584
e1q33	Bouteloua_gracilis	46	17	1.23045	0.21670911
e1q33	Bouteloua_gracilis	47	28	1.44716	0.044203663
e1q33	Bouteloua_gracilis	48	31	1.49136	-0.093421685
e1q33	Bouteloua_gracilis	49	25	1.39794	0.107209969
e1q33	Bouteloua_gracilis	50	32	1.50515	0.063051746
e1q33	Bouteloua_gracilis	51	37	1.5682	0.121994356
e1q33	Bouteloua_gracilis	52	49	1.6902	-0.198834386
e1q33	Bouteloua_gracilis	53	31	1.49136	0.31481828
e1q33	Bouteloua_gracilis	54	64	1.80618	0
e1q33	Bouteloua_gracilis	55	64	1.80618	-0.162727298
e1q33	Bouteloua_gracilis	56	44	1.64345	-0.087150175
e1q33	Bouteloua_gracilis	57	36	1.5563	0.207125493
e1q33	Bouteloua_gracilis	58	58	1.76343	0.087830355
e1q33	Bouteloua_gracilis	59	71	1.85126	-0.489530513
e1q33	Bouteloua_gracilis	60	23	1.36173	0.477121255
e1q33	Bouteloua_gracilis	61	69	1.83885	-0.28254659
e1q33	Bouteloua_gracilis	62	36	1.5563	-0.556302501
e1q33	Bouteloua_gracilis	63	10	1	0.113943352
e1q33	Bouteloua_gracilis	64	13	1.11394	-0.113943352
e1q33	Bouteloua_gracilis	65	10	1	-0.045757491
e1q33	Bouteloua_gracilis	66	9	0.954243	0.84509804
e1q33	Buchloe_dactyloides	37	63	1.79934	-0.014010714
e1q33	Buchloe_dactyloides	38	61	1.78533	0.138949451
e1q33	Buchloe_dactyloides	39	84	1.92428	-0.131887597
e1q33	Buchloe_dactyloides	40	62	1.79239	-0.361027925
e1q33	Buchloe_dactyloides	41	27	1.43136	-0.829303773
e1q33	Buchloe_dactyloides	42	4	0.60206	-0.602059991
e1q33	Buchloe_dactyloides	43	1	0	0
e1q33	Buchloe_dactyloides	44	1	0	0
e1q33	Buchloe_dactyloides	45	1	0	0
e1q33	Buchloe_dactyloides	46	1	0	1.041392685
e1q33	Buchloe_dactyloides	47	11	1.04139	-1.041392685
e1q33	Buchloe_dactyloides	48	1	0	0
e1q33	Buchloe_dactyloides	49	1	0	0.477121255
e1q33	Buchloe_dactyloides	50	3	0.477121	-0.477121255
e1q33	Buchloe_dactyloides	51	1	0	0
e1q33	Buchloe_dactyloides	52	1	0	1.653212514
e1q33	Buchloe_dactyloides	53	45	1.65321	0.172862289
e1q33	Buchloe_dactyloides	54	67	1.82607	-0.294595886
e1q33	Buchloe_dactyloides	55	34	1.53148	-0.084320886
e1q33	Buchloe_dactyloides	56	28	1.44716	0.029963224
e1q33	Buchloe_dactyloides	57	30	1.47712	0.185636577
e1q33	Buchloe_dactyloides	58	46	1.66276	0.069635928
e1q33	Buchloe_dactyloides	59	54	1.73239	-0.241032066
e1q33	Buchloe_dactyloides	60	31	1.49136	0.07684003
e1q33	Buchloe_dactyloides	61	37	1.5682	-0.526809039
e1q33	Buchloe_dactyloides	62	11	1.04139	-0.138302698
e1q33	Buchloe_dactyloides	63	8	0.90309	-0.057991947
e1q33	Buchloe_dactyloides	64	7	0.845098	-0.146128036
e1q33	Buchloe_dactyloides	65	5	0.69897	-0.698970004
e1q33	Buchloe_dactyloides	66	1	0	1.886490725
e1q3a1	Bouteloua_gracilis	37	77	1.88649	-0.233278211
e1q3a1	Bouteloua_gracilis	38	45	1.65321	-0.121733597
e1q3a1	Bouteloua_gracilis	39	34	1.53148	0.387599175
e1q3a1	Bouteloua_gracilis	40	83	1.91908	-0.203074748
e1q3a1	Bouteloua_gracilis	41	52	1.716	-0.761760835
e1q3a1	Bouteloua_gracilis	42	9	0.954243	0.249877474
e1q3a1	Bouteloua_gracilis	43	16	1.20412	-0.903089987
e1q3a1	Bouteloua_gracilis	44	2	0.30103	0.812913356
e1q3a1	Bouteloua_gracilis	45	13	1.11394	-0.414973348
e1q3a1	Bouteloua_gracilis	46	5	0.69897	-0.221848749
e1q3a1	Bouteloua_gracilis	47	3	0.477121	0
e1q3a1	Bouteloua_gracilis	48	3	0.477121	-0.477121255
e1q3a1	Bouteloua_gracilis	49	1	0	0
e1q3a1	Bouteloua_gracilis	50	1	0	0.301029996
e1q3a1	Bouteloua_gracilis	51	2	0.30103	0.397940008
e1q3a1	Bouteloua_gracilis	52	5	0.69897	1.342422681
e1q3a1	Bouteloua_gracilis	53	110	2.04139	-0.149298082
e1q3a1	Bouteloua_gracilis	54	78	1.89209	0.005532488
e1q3a1	Bouteloua_gracilis	55	79	1.89763	-0.071552288
e1q3a1	Bouteloua_gracilis	56	67	1.82607	-0.282006759
e1q3a1	Bouteloua_gracilis	57	35	1.54407	0.046996563
e1q3a1	Bouteloua_gracilis	58	39	1.59106	0.241444306
e1q3a1	Bouteloua_gracilis	59	68	1.83251	-0.490086232
e1q3a1	Bouteloua_gracilis	60	22	1.34242	0.576655411
e1q3a1	Bouteloua_gracilis	61	83	1.91908	-0.618048096
e1q3a1	Bouteloua_gracilis	62	20	1.30103	0.301029995
e1q3a1	Bouteloua_gracilis	63	40	1.60206	-0.32330639
e1q3a1	Bouteloua_gracilis	64	19	1.27875	-0.278753601
e1q3a1	Bouteloua_gracilis	65	10	1	0.113943352
e1q3a1	Bouteloua_gracilis	66	13	1.11394	-0.812913356
e1q3a3	Bouteloua_curtipendula	37	2	0.30103	0
e1q3a3	Bouteloua_curtipendula	38	2	0.30103	0.602059991
e1q3a3	Bouteloua_curtipendula	39	8	0.90309	-0.301029996
e1q3a3	Bouteloua_curtipendula	40	4	0.60206	0.176091259
e1q3a3	Bouteloua_curtipendula	41	6	0.778151	-0.477121254
e1q3a3	Bouteloua_curtipendula	42	2	0.30103	0
e1q3a3	Bouteloua_curtipendula	43	2	0.30103	0.176091259
e1q3a3	Bouteloua_curtipendula	44	3	0.477121	0.221848749
e1q3a3	Bouteloua_curtipendula	45	5	0.69897	0.146128036
e1q3a3	Bouteloua_curtipendula	46	7	0.845098	0.057991947
e1q3a3	Bouteloua_curtipendula	47	8	0.90309	-0.204119983
e1q3a3	Bouteloua_curtipendula	48	5	0.69897	0.447158032
e1q3a3	Bouteloua_curtipendula	49	14	1.14613	0.285235728
e1q3a3	Bouteloua_curtipendula	50	27	1.43136	-1.130333768
e1q3a3	Bouteloua_curtipendula	51	2	0.30103	0.602059991
e1q3a3	Bouteloua_curtipendula	52	8	0.90309	0.740362689
e1q3a3	Bouteloua_curtipendula	53	44	1.64345	-0.087150175
e1q3a3	Bouteloua_curtipendula	54	36	1.5563	-0.093904503
e1q3a3	Bouteloua_curtipendula	55	29	1.4624	-0.140178703
e1q3a3	Bouteloua_curtipendula	56	21	1.32222	-0.118099312
e1q3a3	Bouteloua_curtipendula	57	16	1.20412	-0.057991947
e1q3a3	Bouteloua_curtipendula	58	14	1.14613	0.109144469
e1q3a3	Bouteloua_curtipendula	59	18	1.25527	0.045757491
e1q3a3	Bouteloua_curtipendula	60	20	1.30103	0.33243846
e1q3a3	Bouteloua_curtipendula	61	43	1.63347	-1.031408465
e1q3a3	Bouteloua_curtipendula	62	4	0.60206	0.397940009
e1q3a3	Bouteloua_curtipendula	63	10	1	0.113943352
e1q3a3	Bouteloua_curtipendula	64	13	1.11394	-0.159700843
e1q3a3	Bouteloua_curtipendula	65	9	0.954243	0.4436975
e1q3a3	Bouteloua_curtipendula	66	25	1.39794	-0.036212173
e1q3a3	Bouteloua_gracilis	37	23	1.36173	0.115393419
e1q3a3	Bouteloua_gracilis	38	30	1.47712	0.50060235
e1q3a3	Bouteloua_gracilis	39	95	1.97772	-0.151648802
e1q3a3	Bouteloua_gracilis	40	67	1.82607	-0.070199947
e1q3a3	Bouteloua_gracilis	41	57	1.75587	-1.45484486
e1q3a3	Bouteloua_gracilis	42	2	0.30103	0.954242509
e1q3a3	Bouteloua_gracilis	43	18	1.25527	-0.079181246
e1q3a3	Bouteloua_gracilis	44	15	1.17609	0.477121255
e1q3a3	Bouteloua_gracilis	45	45	1.65321	-0.477121255
e1q3a3	Bouteloua_gracilis	46	15	1.17609	-0.330993219
e1q3a3	Bouteloua_gracilis	47	7	0.845098	0.057991947
e1q3a3	Bouteloua_gracilis	48	8	0.90309	0.327358934
e1q3a3	Bouteloua_gracilis	49	17	1.23045	0.274701057
e1q3a3	Bouteloua_gracilis	50	32	1.50515	-1.204119982
e1q3a3	Bouteloua_gracilis	51	2	0.30103	0.477121254
e1q3a3	Bouteloua_gracilis	52	6	0.778151	1.054357663
e1q3a3	Bouteloua_gracilis	53	68	1.83251	0.006340178
e1q3a3	Bouteloua_gracilis	54	69	1.83885	-0.039508542
e1q3a3	Bouteloua_gracilis	55	63	1.79934	-0.255272505
e1q3a3	Bouteloua_gracilis	56	35	1.54407	0.046996563
e1q3a3	Bouteloua_gracilis	57	39	1.59106	-0.290034611
e1q3a3	Bouteloua_gracilis	58	20	1.30103	-0.070581075
e1q3a3	Bouteloua_gracilis	59	17	1.23045	0.131278915
e1q3a3	Bouteloua_gracilis	60	23	1.36173	0.416423414
e1q3a3	Bouteloua_gracilis	61	60	1.77815	-1.477121254
e1q3a3	Bouteloua_gracilis	62	2	0.30103	0.653212513
e1q3a3	Bouteloua_gracilis	63	9	0.954243	-0.477121254
e1q3a3	Bouteloua_gracilis	64	3	0.477121	0.367976785
e1q3a3	Bouteloua_gracilis	65	7	0.845098	0.109144469
e1q3a3	Bouteloua_gracilis	66	9	0.954243	0.550907469
e1q41	Bouteloua_curtipendula	37	32	1.50515	-0.124938736
e1q41	Bouteloua_curtipendula	38	24	1.38021	0.335792102
e1q41	Bouteloua_curtipendula	39	52	1.716	-0.103219487
e1q41	Bouteloua_curtipendula	40	41	1.61278	-0.08130494
e1q41	Bouteloua_curtipendula	41	34	1.53148	-0.301029996
e1q41	Bouteloua_curtipendula	42	17	1.23045	0.274701057
e1q41	Bouteloua_curtipendula	43	32	1.50515	-0.013788284
e1q41	Bouteloua_curtipendula	44	31	1.49136	0.538022084
e1q41	Bouteloua_curtipendula	45	107	2.02938	-0.376171264
e1q41	Bouteloua_curtipendula	46	45	1.65321	-0.096910013
e1q41	Bouteloua_curtipendula	47	36	1.5563	0.37819595
e1q41	Bouteloua_curtipendula	48	86	1.9345	-0.059437188
e1q41	Bouteloua_curtipendula	49	75	1.87506	-0.231608587
e1q41	Bouteloua_curtipendula	50	44	1.64345	0.275625416
e1q41	Bouteloua_curtipendula	51	83	1.91908	-0.055755232
e1q41	Bouteloua_curtipendula	52	73	1.86332	-0.164352856
e1q41	Bouteloua_curtipendula	53	50	1.69897	0.127104799
e1q41	Bouteloua_curtipendula	54	67	1.82607	0.128167706
e1q41	Bouteloua_curtipendula	55	90	1.95424	-0.507084478
e1q41	Bouteloua_curtipendula	56	28	1.44716	-0.066946789
e1q41	Bouteloua_curtipendula	57	24	1.38021	0.335792102
e1q41	Bouteloua_curtipendula	58	52	1.716	-0.373580663
e1q41	Bouteloua_curtipendula	59	22	1.34242	0.148939013
e1q41	Bouteloua_curtipendula	60	31	1.49136	-0.190331698
e1q41	Bouteloua_curtipendula	61	20	1.30103	0.34242268
e1q41	Bouteloua_curtipendula	62	44	1.64345	-0.413003755
e1q41	Bouteloua_curtipendula	63	17	1.23045	0.313619123
e1q41	Bouteloua_curtipendula	64	35	1.54407	0.068715813
e1q41	Bouteloua_curtipendula	65	41	1.61278	-0.311753861
e1q41	Bouteloua_curtipendula	66	20	1.30103	-0.823908741
e1q41	Bouteloua_hirsuta	37	3	0.477121	0
e1q41	Bouteloua_hirsuta	38	3	0.477121	-0.176091259
e1q41	Bouteloua_hirsuta	39	2	0.30103	0.977723605
e1q41	Bouteloua_hirsuta	40	19	1.27875	-0.132625565
e1q41	Bouteloua_hirsuta	41	14	1.14613	0.057991947
e1q41	Bouteloua_hirsuta	42	16	1.20412	0.118099312
e1q41	Bouteloua_hirsuta	43	21	1.32222	-0.043465694
e1q41	Bouteloua_hirsuta	44	19	1.27875	-0.023481096
e1q41	Bouteloua_hirsuta	45	18	1.25527	0.159700843
e1q41	Bouteloua_hirsuta	46	26	1.41497	-0.136219747
e1q41	Bouteloua_hirsuta	47	19	1.27875	0.16840443
e1q41	Bouteloua_hirsuta	48	28	1.44716	-0.085430195
e1q41	Bouteloua_hirsuta	49	23	1.36173	-0.039508541
e1q41	Bouteloua_hirsuta	50	21	1.32222	0.140178703
e1q41	Bouteloua_hirsuta	51	29	1.4624	0.128666609
e1q41	Bouteloua_hirsuta	52	39	1.59106	-0.046996563
e1q41	Bouteloua_hirsuta	53	35	1.54407	0.099384632
e1q41	Bouteloua_hirsuta	54	44	1.64345	0.17609126
e1q41	Bouteloua_hirsuta	55	66	1.81954	-0.027152247
e1q41	Bouteloua_hirsuta	56	62	1.79239	-0.449969008
e1q41	Bouteloua_hirsuta	57	22	1.34242	0.072550667
e1q41	Bouteloua_hirsuta	58	26	1.41497	-0.072550667
e1q41	Bouteloua_hirsuta	59	22	1.34242	0.055517328
e1q41	Bouteloua_hirsuta	60	25	1.39794	0.064457989
e1q41	Bouteloua_hirsuta	61	29	1.4624	-0.183644397
e1q41	Bouteloua_hirsuta	62	19	1.27875	0.082974235
e1q41	Bouteloua_hirsuta	63	23	1.36173	-0.106455331
e1q41	Bouteloua_hirsuta	64	18	1.25527	0.176091259
e1q41	Bouteloua_hirsuta	65	27	1.43136	-0.227243781
e1q41	Bouteloua_hirsuta	66	16	1.20412	0.386944624
e1q51	Bouteloua_curtipendula	37	39	1.59106	-0.034762106
e1q51	Bouteloua_curtipendula	38	36	1.5563	0.199572355
e1q51	Bouteloua_curtipendula	39	57	1.75587	-0.641931504
e1q51	Bouteloua_curtipendula	40	13	1.11394	0.430124692
e1q51	Bouteloua_curtipendula	41	35	1.54407	-0.464886798
e1q51	Bouteloua_curtipendula	42	12	1.07918	0.124938737
e1q51	Bouteloua_curtipendula	43	16	1.20412	0.026328938
e1q51	Bouteloua_curtipendula	44	17	1.23045	0.11197376
e1q51	Bouteloua_curtipendula	45	22	1.34242	-0.020203386
e1q51	Bouteloua_curtipendula	46	21	1.32222	-0.176091259
e1q51	Bouteloua_curtipendula	47	14	1.14613	0.234083206
e1q51	Bouteloua_curtipendula	48	24	1.38021	0.360151447
e1q51	Bouteloua_curtipendula	49	55	1.74036	0.246409045
e1q51	Bouteloua_curtipendula	50	97	1.98677	-0.01364388
e1q51	Bouteloua_curtipendula	51	94	1.97313	0.113231977
e1q51	Bouteloua_curtipendula	52	122	2.08636	-0.370356487
e1q51	Bouteloua_curtipendula	53	52	1.716	0.054848668
e1q51	Bouteloua_curtipendula	54	59	1.77085	-0.469822016
e1q51	Bouteloua_curtipendula	55	20	1.30103	-0.070581075
e1q51	Bouteloua_curtipendula	56	17	1.23045	-0.054357662
e1q51	Bouteloua_curtipendula	57	15	1.17609	-0.273001272
e1q51	Bouteloua_curtipendula	58	8	0.90309	0.494850022
e1q51	Bouteloua_curtipendula	59	25	1.39794	-0.22184875
e1q51	Bouteloua_curtipendula	60	15	1.17609	-0.096910013
e1q51	Bouteloua_curtipendula	61	12	1.07918	0.477121255
e1q51	Bouteloua_curtipendula	62	36	1.5563	-0.778151251
e1q51	Bouteloua_curtipendula	63	6	0.778151	0
e1q51	Bouteloua_curtipendula	64	6	0.778151	0.301029996
e1q51	Bouteloua_curtipendula	65	12	1.07918	-0.477121255
e1q51	Bouteloua_curtipendula	66	4	0.60206	-0.602059991
e1q51	Bouteloua_gracilis	37	1	0	1.041392685
e1q51	Bouteloua_gracilis	38	11	1.04139	0.134698574
e1q51	Bouteloua_gracilis	39	15	1.17609	-0.330993219
e1q51	Bouteloua_gracilis	40	7	0.845098	0.057991947
e1q51	Bouteloua_gracilis	41	8	0.90309	-0.425968732
e1q51	Bouteloua_gracilis	42	3	0.477121	0.301029995
e1q51	Bouteloua_gracilis	43	6	0.778151	0
e1q51	Bouteloua_gracilis	44	6	0.778151	-0.176091259
e1q51	Bouteloua_gracilis	45	4	0.60206	-0.124938736
e1q51	Bouteloua_gracilis	46	3	0.477121	0.56427143
e1q51	Bouteloua_gracilis	47	11	1.04139	-0.138302698
e1q51	Bouteloua_gracilis	48	8	0.90309	0.243038049
e1q51	Bouteloua_gracilis	49	14	1.14613	0.234083206
e1q51	Bouteloua_gracilis	50	24	1.38021	0.082186756
e1q51	Bouteloua_gracilis	51	29	1.4624	0.245172178
e1q51	Bouteloua_gracilis	52	51	1.70757	-0.202420198
e1q51	Bouteloua_gracilis	53	32	1.50515	0.074633619
e1q51	Bouteloua_gracilis	54	38	1.57978	-0.132625566
e1q51	Bouteloua_gracilis	55	28	1.44716	-0.049218022
e1q51	Bouteloua_gracilis	56	25	1.39794	-0.096910013
e1q51	Bouteloua_gracilis	57	20	1.30103	0.041392685
e1q51	Bouteloua_gracilis	58	22	1.34242	0.019305155
e1q51	Bouteloua_gracilis	59	23	1.36173	-0.458637849
e1q51	Bouteloua_gracilis	60	8	0.90309	0.352182518
e1q51	Bouteloua_gracilis	61	18	1.25527	-0.176091259
e1q51	Bouteloua_gracilis	62	12	1.07918	-1.079181246
e1q51	Bouteloua_gracilis	63	1	0	0
e1q51	Bouteloua_gracilis	64	1	0	0.301029996
e1q51	Bouteloua_gracilis	65	2	0.30103	-0.301029996
e1q51	Bouteloua_gracilis	66	1	0	2.037426498
e1q53	Andropogon_gerardii	37	109	2.03743	-0.347230418
e1q53	Andropogon_gerardii	38	49	1.6902	-0.158717163
e1q53	Andropogon_gerardii	39	34	1.53148	0
e1q53	Andropogon_gerardii	40	34	1.53148	-0.929418926
e1q53	Andropogon_gerardii	41	4	0.60206	-0.602059991
e1q53	Andropogon_gerardii	42	1	0	1.176091259
e1q53	Andropogon_gerardii	43	15	1.17609	0.185636577
e1q53	Andropogon_gerardii	44	23	1.36173	-0.662757832
e1q53	Andropogon_gerardii	45	5	0.69897	-0.096910013
e1q53	Andropogon_gerardii	46	4	0.60206	0.720159304
e1q53	Andropogon_gerardii	47	21	1.32222	-0.243038049
e1q53	Andropogon_gerardii	48	12	1.07918	0.839896846
e1q53	Andropogon_gerardii	49	83	1.91908	0.106227773
e1q53	Andropogon_gerardii	50	106	2.02531	0.07506468
e1q53	Andropogon_gerardii	51	126	2.10037	-1.498310554
e1q53	Andropogon_gerardii	52	4	0.60206	1.284430734
e1q53	Andropogon_gerardii	53	77	1.88649	-0.094099036
e1q53	Andropogon_gerardii	54	62	1.79239	0.241032066
e1q53	Andropogon_gerardii	55	108	2.03342	-0.255272505
e1q53	Andropogon_gerardii	56	60	1.77815	-0.007299238
e1q53	Andropogon_gerardii	57	59	1.77085	0.098379708
e1q53	Andropogon_gerardii	58	74	1.86923	0.022862883
e1q53	Andropogon_gerardii	59	78	1.89209	-0.301029996
e1q53	Andropogon_gerardii	60	39	1.59106	0.458153416
e1q53	Andropogon_gerardii	61	112	2.04922	0.135473408
e1q53	Andropogon_gerardii	62	153	2.18469	0.005640267
e1q53	Andropogon_gerardii	63	155	2.19033	-0.577547841
e1q53	Andropogon_gerardii	64	41	1.61278	-0.658541348
e1q53	Andropogon_gerardii	65	9	0.954243	0.249877474
e1q53	Andropogon_gerardii	66	16	1.20412	0.118099312
e2q22	Andropogon_gerardii	37	21	1.32222	0
e2q22	Andropogon_gerardii	38	21	1.32222	-0.146128036
e2q22	Andropogon_gerardii	39	15	1.17609	0.124938737
e2q22	Andropogon_gerardii	40	20	1.30103	-0.124938737
e2q22	Andropogon_gerardii	41	15	1.17609	-0.698970004
e2q22	Andropogon_gerardii	42	3	0.477121	0.698970004
e2q22	Andropogon_gerardii	43	15	1.17609	0.301029996
e2q22	Andropogon_gerardii	44	30	1.47712	0.102662342
e2q22	Andropogon_gerardii	45	38	1.57978	0.092314261
e2q22	Andropogon_gerardii	46	47	1.6721	-0.240734094
e2q22	Andropogon_gerardii	47	27	1.43136	-0.200914843
e2q22	Andropogon_gerardii	48	17	1.23045	0.561942768
e2q22	Andropogon_gerardii	49	62	1.79239	0.22464165
e2q22	Andropogon_gerardii	50	104	2.01703	-0.025807263
e2q22	Andropogon_gerardii	51	98	1.99123	-0.17168214
e2q22	Andropogon_gerardii	52	66	1.81954	-0.087150176
e2q22	Andropogon_gerardii	53	54	1.73239	0.023481096
e2q22	Andropogon_gerardii	54	57	1.75587	-0.199572355
e2q22	Andropogon_gerardii	55	36	1.5563	-0.234083206
e2q22	Andropogon_gerardii	56	21	1.32222	0.109144469
e2q22	Andropogon_gerardii	57	27	1.43136	-0.285235728
e2q22	Andropogon_gerardii	58	14	1.14613	0.48734042
e2q22	Andropogon_gerardii	59	43	1.63347	-0.457377197
e2q22	Andropogon_gerardii	60	15	1.17609	-0.096910013
e2q22	Andropogon_gerardii	61	12	1.07918	0.397940009
e2q22	Andropogon_gerardii	62	30	1.47712	-0.43572857
e2q22	Andropogon_gerardii	63	11	1.04139	-0.087150176
e2q22	Andropogon_gerardii	64	9	0.954243	0.045757491
e2q22	Andropogon_gerardii	65	10	1	0.176091259
e2q22	Andropogon_gerardii	66	15	1.17609	0.392110465
e2q22	Schizachyrium_scoparium	37	37	1.5682	0.055047566
e2q22	Schizachyrium_scoparium	38	42	1.62325	-0.079181246
e2q22	Schizachyrium_scoparium	39	35	1.54407	-0.288795539
e2q22	Schizachyrium_scoparium	40	18	1.25527	-0.954242509
e2q22	Schizachyrium_scoparium	41	2	0.30103	0
e2q22	Schizachyrium_scoparium	42	2	0.30103	0.397940008
e2q22	Schizachyrium_scoparium	43	5	0.69897	-0.096910013
e2q22	Schizachyrium_scoparium	44	4	0.60206	-0.124938736
e2q22	Schizachyrium_scoparium	45	3	0.477121	0.124938736
e2q22	Schizachyrium_scoparium	46	4	0.60206	0
e2q22	Schizachyrium_scoparium	47	4	0.60206	-0.124938736
e2q22	Schizachyrium_scoparium	48	3	0.477121	0.124938736
e2q22	Schizachyrium_scoparium	49	4	0.60206	-0.124938736
e2q22	Schizachyrium_scoparium	50	3	0.477121	0
e2q22	Schizachyrium_scoparium	51	3	0.477121	0.221848749
e2q22	Schizachyrium_scoparium	52	5	0.69897	0
e2q22	Schizachyrium_scoparium	53	5	0.69897	0
e2q22	Schizachyrium_scoparium	54	5	0.69897	0
e2q22	Schizachyrium_scoparium	55	5	0.69897	0.079181246
e2q22	Schizachyrium_scoparium	56	6	0.778151	0
e2q22	Schizachyrium_scoparium	57	6	0.778151	-0.176091259
e2q22	Schizachyrium_scoparium	58	4	0.60206	0.574031268
e2q22	Schizachyrium_scoparium	59	15	1.17609	-0.134698574
e2q22	Schizachyrium_scoparium	60	11	1.04139	0.104735351
e2q22	Schizachyrium_scoparium	61	14	1.14613	0.084320885
e2q22	Schizachyrium_scoparium	62	17	1.23045	-0.531478917
e2q22	Schizachyrium_scoparium	63	5	0.69897	0.146128036
e2q22	Schizachyrium_scoparium	64	7	0.845098	0.330993219
e2q22	Schizachyrium_scoparium	65	15	1.17609	-0.062147907
e2q22	Schizachyrium_scoparium	66	13	1.11394	0.116505569
e2q24	Andropogon_gerardii	37	17	1.23045	-0.230448921
e2q24	Andropogon_gerardii	38	10	1	0.079181246
e2q24	Andropogon_gerardii	39	12	1.07918	-0.124938737
e2q24	Andropogon_gerardii	40	9	0.954243	0.191885527
e2q24	Andropogon_gerardii	41	14	1.14613	-0.367976786
e2q24	Andropogon_gerardii	42	6	0.778151	0.335792102
e2q24	Andropogon_gerardii	43	13	1.11394	0.090176631
e2q24	Andropogon_gerardii	44	16	1.20412	0.096910013
e2q24	Andropogon_gerardii	45	20	1.30103	-0.124938737
e2q24	Andropogon_gerardii	46	15	1.17609	0.079181246
e2q24	Andropogon_gerardii	47	18	1.25527	0
e2q24	Andropogon_gerardii	48	18	1.25527	0.276206412
e2q24	Andropogon_gerardii	49	34	1.53148	0
e2q24	Andropogon_gerardii	50	34	1.53148	0.387599175
e2q24	Andropogon_gerardii	51	83	1.91908	-0.099534156
e2q24	Andropogon_gerardii	52	66	1.81954	0.049687784
e2q24	Andropogon_gerardii	53	74	1.86923	0.179986303
e2q24	Andropogon_gerardii	54	112	2.04922	-0.028028724
e2q24	Andropogon_gerardii	55	105	2.02119	-0.265314443
e2q24	Andropogon_gerardii	56	57	1.75587	0.364699075
e2q24	Andropogon_gerardii	57	132	2.12057	-0.364699075
e2q24	Andropogon_gerardii	58	57	1.75587	0.06366908
e2q24	Andropogon_gerardii	59	66	1.81954	-0.421603927
e2q24	Andropogon_gerardii	60	25	1.39794	0.235528447
e2q24	Andropogon_gerardii	61	43	1.63347	0.545508491
e2q24	Andropogon_gerardii	62	151	2.17898	-1.701855692
e2q24	Andropogon_gerardii	63	3	0.477121	1.176091259
e2q24	Andropogon_gerardii	64	45	1.65321	0.009545318
e2q24	Andropogon_gerardii	65	46	1.66276	-0.094556108
e2q24	Andropogon_gerardii	66	37	1.5682	0.329425367
e2q24	Bouteloua_curtipendula	37	79	1.89763	-0.190056915
e2q24	Bouteloua_curtipendula	38	51	1.70757	0.131278915
e2q24	Bouteloua_curtipendula	39	69	1.83885	-0.320335151
e2q24	Bouteloua_curtipendula	40	33	1.51851	-0.056115942
e2q24	Bouteloua_curtipendula	41	29	1.4624	-0.559308011
e2q24	Bouteloua_curtipendula	42	8	0.90309	0.528273777
e2q24	Bouteloua_curtipendula	43	27	1.43136	0.22184875
e2q24	Bouteloua_curtipendula	44	45	1.65321	0.159700843
e2q24	Bouteloua_curtipendula	45	65	1.81291	-0.072550668
e2q24	Bouteloua_curtipendula	46	55	1.74036	-0.263241434
e2q24	Bouteloua_curtipendula	47	30	1.47712	0.124938736
e2q24	Bouteloua_curtipendula	48	40	1.60206	-0.022276394
e2q24	Bouteloua_curtipendula	49	38	1.57978	-0.148419833
e2q24	Bouteloua_curtipendula	50	27	1.43136	0.581473461
e2q24	Bouteloua_curtipendula	51	103	2.01284	-0.444635501
e2q24	Bouteloua_curtipendula	52	37	1.5682	0.055047566
e2q24	Bouteloua_curtipendula	53	42	1.62325	0.209259623
e2q24	Bouteloua_curtipendula	54	68	1.83251	0.091770373
e2q24	Bouteloua_curtipendula	55	84	1.92428	-0.380211242
e2q24	Bouteloua_curtipendula	56	35	1.54407	-0.84509804
e2q24	Bouteloua_curtipendula	57	5	0.69897	0.892094603
e2q24	Bouteloua_curtipendula	58	39	1.59106	-0.290034611
e2q24	Bouteloua_curtipendula	59	20	1.30103	-0.070581075
e2q24	Bouteloua_curtipendula	60	17	1.23045	-0.327358934
e2q24	Bouteloua_curtipendula	61	8	0.90309	0.954242509
e2q24	Bouteloua_curtipendula	62	72	1.85733	-1.857332496
e2q24	Bouteloua_curtipendula	63	1	0	0.903089987
e2q24	Bouteloua_curtipendula	64	8	0.90309	0.511883361
e2q24	Bouteloua_curtipendula	65	26	1.41497	-0.636822098
e2q24	Bouteloua_curtipendula	66	6	0.778151	0.74036269
e2q3a1	Bouteloua_curtipendula	37	33	1.51851	-0.6734159
e2q3a1	Bouteloua_curtipendula	38	7	0.845098	-0.146128036
e2q3a1	Bouteloua_curtipendula	39	5	0.69897	-0.698970004
e2q3a1	Bouteloua_curtipendula	40	1	0	0.301029996
e2q3a1	Bouteloua_curtipendula	41	2	0.30103	-0.301029996
e2q3a1	Bouteloua_curtipendula	42	1	0	0.602059991
e2q3a1	Bouteloua_curtipendula	43	4	0.60206	0
e2q3a1	Bouteloua_curtipendula	44	4	0.60206	0.096910013
e2q3a1	Bouteloua_curtipendula	45	5	0.69897	0.146128036
e2q3a1	Bouteloua_curtipendula	46	7	0.845098	-0.544068044
e2q3a1	Bouteloua_curtipendula	47	2	0.30103	0.544068044
e2q3a1	Bouteloua_curtipendula	48	7	0.845098	-0.146128036
e2q3a1	Bouteloua_curtipendula	49	5	0.69897	0.380211242
e2q3a1	Bouteloua_curtipendula	50	12	1.07918	0.124938737
e2q3a1	Bouteloua_curtipendula	51	16	1.20412	0.026328938
e2q3a1	Bouteloua_curtipendula	52	17	1.23045	0.070581075
e2q3a1	Bouteloua_curtipendula	53	20	1.30103	0.190331698
e2q3a1	Bouteloua_curtipendula	54	31	1.49136	-0.044203663
e2q3a1	Bouteloua_curtipendula	55	28	1.44716	-0.10473535
e2q3a1	Bouteloua_curtipendula	56	22	1.34242	-0.11197376
e2q3a1	Bouteloua_curtipendula	57	17	1.23045	-0.276206412
e2q3a1	Bouteloua_curtipendula	58	9	0.954243	0.407485327
e2q3a1	Bouteloua_curtipendula	59	23	1.36173	-0.185636577
e2q3a1	Bouteloua_curtipendula	60	15	1.17609	-0.176091259
e2q3a1	Bouteloua_curtipendula	61	10	1	0.477121255
e2q3a1	Bouteloua_curtipendula	62	30	1.47712	-0.477121255
e2q3a1	Bouteloua_curtipendula	63	10	1	-0.301029996
e2q3a1	Bouteloua_curtipendula	64	5	0.69897	0.079181246
e2q3a1	Bouteloua_curtipendula	65	6	0.778151	0.176091259
e2q3a1	Bouteloua_curtipendula	66	9	0.954243	1.045757491
e2q3a2	Bouteloua_gracilis	37	100	2	-0.026872146
e2q3a2	Bouteloua_gracilis	38	94	1.97313	0.048061445
e2q3a2	Bouteloua_gracilis	39	105	2.02119	-0.265314443
e2q3a2	Bouteloua_gracilis	40	57	1.75587	-0.293476858
e2q3a2	Bouteloua_gracilis	41	29	1.4624	-1.462397998
e2q3a2	Bouteloua_gracilis	42	1	0	1.792391689
e2q3a2	Bouteloua_gracilis	43	62	1.79239	-0.076388345
e2q3a2	Bouteloua_gracilis	44	52	1.716	-0.136219747
e2q3a2	Bouteloua_gracilis	45	38	1.57978	-0.301029996
e2q3a2	Bouteloua_gracilis	46	19	1.27875	-0.04830468
e2q3a2	Bouteloua_gracilis	47	17	1.23045	0.04830468
e2q3a2	Bouteloua_gracilis	48	19	1.27875	0.289448123
e2q3a2	Bouteloua_gracilis	49	37	1.5682	0.121994356
e2q3a2	Bouteloua_gracilis	50	49	1.6902	-0.648803395
e2q3a2	Bouteloua_gracilis	51	11	1.04139	0.84509804
e2q3a2	Bouteloua_gracilis	52	77	1.88649	0.016599262
e2q3a2	Bouteloua_gracilis	53	80	1.90309	0.134336511
e2q3a2	Bouteloua_gracilis	54	109	2.03743	-0.004002743
e2q3a2	Bouteloua_gracilis	55	108	2.03342	-0.029102381
e2q3a2	Bouteloua_gracilis	56	101	2.00432	0.012711965
e2q3a2	Bouteloua_gracilis	57	104	2.01703	-0.460730838
e2q3a2	Bouteloua_gracilis	58	36	1.5563	0.335792102
e2q3a2	Bouteloua_gracilis	59	78	1.89209	-0.301029996
e2q3a2	Bouteloua_gracilis	60	39	1.59106	0.338354319
e2q3a2	Bouteloua_gracilis	61	85	1.92942	-0.037324323
e2q3a2	Bouteloua_gracilis	62	78	1.89209	-0.238882089
e2q3a2	Bouteloua_gracilis	63	45	1.65321	-0.808114474
e2q3a2	Bouteloua_gracilis	64	7	0.845098	0.477121255
e2q3a2	Bouteloua_gracilis	65	21	1.32222	0.109144469
e2q3a2	Bouteloua_gracilis	66	27	1.43136	0.308998925
e2qa1	Bouteloua_gracilis	37	55	1.74036	-0.068264831
e2qa1	Bouteloua_gracilis	38	47	1.6721	0
e2qa1	Bouteloua_gracilis	39	47	1.6721	0.060295902
e2qa1	Bouteloua_gracilis	40	54	1.73239	-0.10914447
e2qa1	Bouteloua_gracilis	41	42	1.62325	-0.367976785
e2qa1	Bouteloua_gracilis	42	18	1.25527	0.263241435
e2qa1	Bouteloua_gracilis	43	33	1.51851	-0.013363962
e2qa1	Bouteloua_gracilis	44	32	1.50515	-0.204119982
e2qa1	Bouteloua_gracilis	45	20	1.30103	0.602059991
e2qa1	Bouteloua_gracilis	46	80	1.90309	-0.505149978
e2qa1	Bouteloua_gracilis	47	25	1.39794	0.365487985
e2qa1	Bouteloua_gracilis	48	58	1.76343	-0.100670162
e2qa1	Bouteloua_gracilis	49	46	1.66276	0.061518038
e2qa1	Bouteloua_gracilis	50	53	1.72428	-0.10102658
e2qa1	Bouteloua_gracilis	51	42	1.62325	0.532086747
e2qa1	Bouteloua_gracilis	52	143	2.15534	-0.384484025
e2qa1	Bouteloua_gracilis	53	59	1.77085	0.121242591
e2qa1	Bouteloua_gracilis	54	78	1.89209	0.099131473
e2qa1	Bouteloua_gracilis	55	98	1.99123	-0.2836559
e2qa1	Bouteloua_gracilis	56	51	1.70757	-0.245172178
e2qa1	Bouteloua_gracilis	57	29	1.4624	0.190814516
e2qa1	Bouteloua_gracilis	58	45	1.65321	-0.019744058
e2qa1	Bouteloua_gracilis	59	43	1.63347	-0.020684599
e2qa1	Bouteloua_gracilis	60	41	1.61278	0.284843234
e2qa1	Bouteloua_gracilis	61	79	1.89763	-0.353559047
e2qa1	Bouteloua_gracilis	62	35	1.54407	-1.243038048
e2qa1	Bouteloua_gracilis	63	2	0.30103	1.096910013
e2qa1	Bouteloua_gracilis	64	25	1.39794	0.133538908
e2qa1	Bouteloua_gracilis	65	34	1.53148	0.200914843
e2qa1	Bouteloua_gracilis	66	54	1.73239	-0.389971079
e2qa1	Buchloe_dactyloides	37	22	1.34242	0.544068044
e2qa1	Buchloe_dactyloides	38	77	1.88649	-0.342422681
e2qa1	Buchloe_dactyloides	39	35	1.54407	-0.081670046
e2qa1	Buchloe_dactyloides	40	29	1.4624	0.139661993
e2qa1	Buchloe_dactyloides	41	40	1.60206	-0.397940008
e2qa1	Buchloe_dactyloides	42	16	1.20412	0.210853365
e2qa1	Buchloe_dactyloides	43	26	1.41497	-1.113943352
e2qa1	Buchloe_dactyloides	44	2	0.30103	0.954242509
e2qa1	Buchloe_dactyloides	45	18	1.25527	0.834632606
e2qa1	Buchloe_dactyloides	46	123	2.08991	-1.135662602
e2qa1	Buchloe_dactyloides	47	9	0.954243	-0.051152522
e2qa1	Buchloe_dactyloides	48	8	0.90309	1.183269844
e2qa1	Buchloe_dactyloides	49	122	2.08636	-1.609238576
e2qa1	Buchloe_dactyloides	50	3	0.477121	0.367976785
e2qa1	Buchloe_dactyloides	51	7	0.845098	1.564835083
e2qa1	Buchloe_dactyloides	52	257	2.40993	-0.384627258
e2qa1	Buchloe_dactyloides	53	106	2.02531	0.050241096
e2qa1	Buchloe_dactyloides	54	119	2.07555	0.240423384
e2qa1	Buchloe_dactyloides	55	207	2.31597	-0.046457401
e2qa1	Buchloe_dactyloides	56	186	2.26951	-0.418254595
e2qa1	Buchloe_dactyloides	57	71	1.85126	-0.05886666
e2qa1	Buchloe_dactyloides	58	62	1.79239	0.301029996
e2qa1	Buchloe_dactyloides	59	124	2.09342	-0.201327082
e2qa1	Buchloe_dactyloides	60	78	1.89209	0.317420412
e2qa1	Buchloe_dactyloides	61	162	2.20952	-0.346192155
e2qa1	Buchloe_dactyloides	62	73	1.86332	-1.86332286
e2qa1	Buchloe_dactyloides	63	1	0	1.431363764
e2qa1	Buchloe_dactyloides	64	27	1.43136	-0.653212514
e2qa1	Buchloe_dactyloides	65	6	0.778151	0.920818754
e2qa1	Buchloe_dactyloides	66	50	1.69897	-0.086186147
e2qa2	Bouteloua_gracilis	37	41	1.61278	-0.08130494
e2qa2	Bouteloua_gracilis	38	34	1.53148	0.208883772
e2qa2	Bouteloua_gracilis	39	55	1.74036	0.015512167
e2qa2	Bouteloua_gracilis	40	57	1.75587	-0.293476858
e2qa2	Bouteloua_gracilis	41	29	1.4624	-0.421005313
e2qa2	Bouteloua_gracilis	42	11	1.04139	0.338818557
e2qa2	Bouteloua_gracilis	43	24	1.38021	0.034762106
e2qa2	Bouteloua_gracilis	44	26	1.41497	-0.136219747
e2qa2	Bouteloua_gracilis	45	19	1.27875	0.289448123
e2qa2	Bouteloua_gracilis	46	37	1.5682	-0.267171728
e2qa2	Bouteloua_gracilis	47	20	1.30103	0.06069784
e2qa2	Bouteloua_gracilis	48	23	1.36173	0.194574665
e2qa2	Bouteloua_gracilis	49	36	1.5563	0
e2qa2	Bouteloua_gracilis	50	36	1.5563	-0.141329153
e2qa2	Bouteloua_gracilis	51	26	1.41497	0.660573613
e2qa2	Bouteloua_gracilis	52	119	2.07555	-0.243038048
e2qa2	Bouteloua_gracilis	53	68	1.83251	0.212814066
e2qa2	Bouteloua_gracilis	54	111	2.04532	0.150576673
e2qa2	Bouteloua_gracilis	55	157	2.1959	-0.178866313
e2qa2	Bouteloua_gracilis	56	104	2.01703	0.072871772
e2qa2	Bouteloua_gracilis	57	123	2.08991	-0.612783856
e2qa2	Bouteloua_gracilis	58	30	1.47712	-0.096910013
e2qa2	Bouteloua_gracilis	59	24	1.38021	0.309984838
e2qa2	Bouteloua_gracilis	60	49	1.6902	0.212893907
e2qa2	Bouteloua_gracilis	61	80	1.90309	0.065392962
e2qa2	Bouteloua_gracilis	62	93	1.96848	-0.449969009
e2qa2	Bouteloua_gracilis	63	33	1.51851	-0.51851394
e2qa2	Bouteloua_gracilis	64	10	1	-0.301029996
e2qa2	Bouteloua_gracilis	65	5	0.69897	1.240549249
e2qa2	Bouteloua_gracilis	66	87	1.93952	-0.176091259
e2qa3	Bouteloua_gracilis	37	58	1.76343	0.035912555
e2qa3	Bouteloua_gracilis	38	63	1.79934	0.081473043
e2qa3	Bouteloua_gracilis	39	76	1.88081	-0.21805576
e2qa3	Bouteloua_gracilis	40	46	1.66276	-0.082974235
e2qa3	Bouteloua_gracilis	41	38	1.57978	-0.67669361
e2qa3	Bouteloua_gracilis	42	8	0.90309	0.176091259
e2qa3	Bouteloua_gracilis	43	12	1.07918	0.367976785
e2qa3	Bouteloua_gracilis	44	28	1.44716	0
e2qa3	Bouteloua_gracilis	45	28	1.44716	0.096910013
e2qa3	Bouteloua_gracilis	46	35	1.54407	-0.11270428
e2qa3	Bouteloua_gracilis	47	27	1.43136	-0.227243781
e2qa3	Bouteloua_gracilis	48	16	1.20412	0.287241711
[truncated: 228 more rows]

## Sheet: PR
Plot	Species	Year	Count	LogCount	Diff
[truncated: 330 more rows]

[truncated: 6 more sheets: PUP, PuS, PuY, RM, SNF, SZ]
